# Supplementary material for: Pregnancy is linked to faster epigenetic aging in young women
Source: Proc Natl Acad Sci U S A. 2024 Apr 8;121(16):e2317290121. doi: 10.1073/pnas.2317290121 (PMC11032455; doi:10.1073/pnas.2317290121)
Supplement: Supplementary file 2 — Dataset S01 (CSV) [file pnas.2317290121.sd01.csv]

random_id	DNAmAge	DNAmAgeHannum	DNAmPhenoAge	DNAmGrimAge	DunedinPACE	DNAmTL	Age	ever_pregnant	numbpreg	SES3	urbanicity	currently_pregnant	icpc1	icpc2	icpc3	icpc4	icpc5	icpc6	icpc7	icpc8	icpc9	icpc10	smoke_now	CD4T	CD8T	NK	Bcell	Mono	Gran	PCHorvath1	PCHannum	PCPhenoAge	PCGrimAge	PCDNAmTL
135	0.396128545457345	0.25596397384003655	0.6344346338974517	0.4393073241982779	1.1934370790662563	0.41691954681751375	-1.159667468208711	No	0	-2.353122773780597	-1.7249759639633162	0	0.5558615271519571	-0.0107303863683562	-0.9882862813227788	0.25284647279548894	-0.4777069758215707	0.5981318296461221	-0.916736257544044	-0.15552152646650053	-0.6172687223668722	-0.7168847735709226	0	-0.13927029977445823	-0.276329891123217	-0.5359029912851699	0.71744502690035294	0.10251669978904472	0.3064819074887692	-0.6010000256768346	-0.9765943357329065	-0.16954468954546154	-0.5479627038433178	0.6842203976648756
763	0.13383513725518456	0.715191007198488	1.1461030403463115	0.16007657195020497	-0.28458734809623265	-0.8611353748057342	0.2812075763626875	Yes	2	-2.2082341002190806	-1.3403575262652878	0	-1.036235837757397	0.9337645555162964	-1.8853309916917165	0.30626369524532765	-0.8676059883006411	0.02595973101405795	-1.0691492765284478	-1.8062808679684237	1.1717159318969452	-0.9156455172280504	0	-1.7719659943000738	-0.6589277637892182	1.2965052613978305	-1.001251057861708	-0.3637423959250591	1.000598236820657	1.1353621063447938	1.6788219682734622	2.0957813988823877	0.4572646780951125	-0.3969876510480329
90	-0.05465137786123218	1.1987885766196409	1.2371194534700758	-0.14155733635644066	0.8467789688372958	-1.498881751177321	0.8899194935880674	Yes	1	-2.1273297385411136	-1.095600296199509	0	-0.579587759319374	0.8757691981310504	1.3440299656364578	1.0746498391702533	0.4572121708647777	-1.598674983033323	0.5946931036754874	0.4222441950157548	-1.231215749370903	0.5750601809245708	0	-0.5530626432289751	0.27053579309984344	1.170180730722788	0.18292600072178797	0.3975341070314008	-0.505520846926907	-0.3496928820354059	0.14957422501373996	0.9767588588251942	-0.21716854285011683	-0.6985678466564654
257	0.24815122438374543	1.363071895796046	2.5696630790669586	-0.9024327192143784	-0.05881466764230027	0.2441854771789926	1.6450304795130797	Yes	1	-2.0964070578781975	-2.039663875651448	0	1.214093036439512	-0.6942464225656527	1.4745092790889307	-0.5812839228360457	0.9728850394441856	0.25566385823760207	0.6793670293975093	0.31907176259576436	0.6106253316411893	1.408991184875815	0	0.42381698000092816	0.2849405416184121	-0.21542279585226684	-0.7377808582651728	-0.5339157278475669	0.1354879298535003	0.578509446629229	0.6452807417431266	0.677380937207027	0.10675668007760394	-0.1264016394228844
377	0.6627566412388312	1.4132357491250347	0.3690505413703971	1.0215417847424293	0.5312902866773072	-1.7350046318094237	0.6125317844727247	No	0	-2.069733491538184	-0.06023842194822146	0	0.10744132821223572	1.1491756183970048	0.8995850795037655	-0.07587486227395668	1.128006200217743	-1.318853523929476	0.2094268086702047	0.4676400745048867	-1.4345094187738956	0.7003658653935693	0	-1.003109308317763	-1.618208110336389	-0.9286844175501818	-0.6549218077667571	1.901522229122543	1.5736859018417737	0.7486969101723505	1.6316941608755529	1.4807059736801118	2.5813499367307737	-0.6348581593328518
205	-0.2375013652415356	-1.5456758932528252	-0.06200926609928946	-0.2041710285034722	0.06687517505899647	0.7957542606503385	0.05005115209994845	Yes	1	-2.051079496857548	-2.2261455636340086	0	-0.19699073046546536	-0.24685412304515175	-0.18502351104251163	0.3802260047246505	0.3733629074343197	-0.3206846695240253	-0.218176449196089	-0.3783740327649184	-0.04398043965670128	0.8948057303175226	0	-1.1734186531411777	1.7172353824309594	-1.0506542770136955	-0.01827974142404237	0.36214143636884943	0.1592206188051383	-0.6649475276078433	-0.8019584977193108	-0.6086050536112627	0.046702606579034474	0.3112786091467728
293	-0.3370155109244325	-0.913671493636592	0.02159029905113386	-0.0889052329897005	1.2730243186422758	-0.542403093221549	-0.1579896297364787	Yes	3	-1.9868581532993377	-1.095600296199509	0	-0.1805349523118051	-1.3073396494919922	-0.9026592793376612	0.8609809493708983	-0.07942302333358209	-0.5169773029358823	-0.03189384168679594	-0.828205898074262	0.9074341010868076	0.3244487717451862	0	0.16405598471087413	0.5220112188768512	0.1580671229750307	1.0289189916791392	-0.3336481354458008	-0.5193632006555242	-1.3583362971452162	-0.6595604880279435	0.17161295558131703	0.0030697113236409605	-0.11037768682350074
392	-0.7924957101680111	1.0570435605978032	-0.6407192230928584	-0.4458046296125254	-0.43412985970416534	0.23009506115923709	-0.6896494055408624	Yes	2	-1.935393646226521	1.326719215091192	0	-0.9498429497687731	-0.5534006979280832	0.6182392592377557	-1.9249324079160264	1.7233358768651554	-0.4042134563198991	-1.2596655699736343	0.8349340015651849	-1.5076951821693458	0.13000891688157973	0	0.1138510963091151	-0.2692207021097484	0.6501406855875859	0.6023335840215395	-1.232786316436003	0.12333279733236126	0.8533764872155972	1.510164993614699	1.7167367264510267	0.30282181433295885	-0.25934808200225373
762	0.1266482342228616	-0.16393172339927783	0.26341849729771355	-0.30880589446606865	0.6327451393712605	0.9850761945548652	0.9592664208669732	No	0	-1.9318687953539728	0.1048757306635716	0	-0.20521862912082411	-0.09358081631356692	1.6294532549542438	0.9061801331821234	1.1321986555801955	0.4978973166079664	0.7767420203202168	1.1403244845473823	0.761062650028716	0.1170462605613624	0	-0.2215040265660612	-1.9795658243017096	-0.5226571695737864	-0.13357234792997624	0.90845501830549	1.3486335199271455	-1.3428971019406297	-0.5439898613456275	0.8498946939722931	0.4165066558020334	0.8639335337295423
260	0.17319136232307186	1.53500332582922	0.17990533006941045	0.4853790624778064	-0.16487102837406584	-0.4957270208303257	1.467810554245045	Yes	2	-1.9289763351896616	-2.0979394177346657	0	0.4735825789124842	0.18396811845697977	0.8098806084668718	0.72949240768948	0.7464920594182287	-0.420919221458297	0.8952855321027925	0.8679492076125904	1.1595183299086398	0.3633367608265318	0	0.06232455702009898	0.6076985338268821	1.0292170848925155	0.40954214166443	-1.838940691083817	-0.35646467563582174	1.119546487923679	1.855100623450236	1.68951721269455	-0.13055621816992868	-0.9544828286927658
292	0.48544177065297506	0.6329449643386393	0.2133630478437235	-0.8293578894976165	0.10860647302103828	-1.0027437704846391	0.373670146067895	Yes	1	-1.906140905772815	-1.4802187338975374	0	-1.49288391619542	-0.5989684346390757	-0.19317844914606405	0.14601204702991172	0.18050964839868577	0.1721350908897863	-0.45526339390251486	-3.2341876647371945	-0.17002253986771565	0.3244487717451862	0	0.20633861813199067	-0.6172423651825112	2.519626472633028	0.28633763454159133	-0.870088660435025	-1.092774517817947	-0.8535879403314286	-0.8133276292183926	-0.7206880686354938	-0.5493914025491832	-0.35799605370957605
384	-0.7359308180046872	0.6444818783654166	0.23739045990512792	0.953880700886682	2.3607905426546907	-0.18561577108226376	0.01152508138944532	Yes	3	-1.854394655624174	1.0722495891937802	0	0.04984607354420684	1.2278835483052124	1.356262448740695	-0.45390439090688406	-0.3728953965334982	-1.9745544458225228	0.04007898679818304	0.1209806416155336	-0.9303410368630404	-1.0020632528570907	0	-0.4007210330158875	-0.19383686268390737	0.2939241734233444	0.7371652491222259	0.10987749134219996	0.15323604637697763	0.2503037602390619	1.4499202510117313	1.8791098720617563	1.3955781735627657	-0.35580471401431324
31	0.19989287295508587	1.631725878585222	2.0014677632875153	0.3180966604083846	-0.7484425650580071	-2.274061481406872	-0.1579896297364787	Yes	2	-1.7733766779884557	-1.095600296199509	0	0.14446685300429285	-0.8723748549050299	-0.00969203802050039	0.8774169883799253	0.7297222379684167	0.5981318296461221	0.26446485644658263	-0.3205974413993257	1.1188595808814794	1.7633038848583256	0	-0.259750554675432	-0.6473929964230917	2.532170510772658	0.3370995537000092	-1.5799233413147558	-0.503286533792833	0.6725496261803205	1.516770682428393	0.26717183702227326	0.29067097032051203	-2.5210989284112415
301	1.195917794118492	1.889760693871554	0.8861017471322058	0.15473264132482428	1.3763865514917286	-0.31865756754805336	-0.14257920145227743	Yes	1	-1.765789673823212	-2.2261455636340086	1	1.275802209305002	-1.2286317195837844	0.5040699359157504	1.5554047455483009	-0.4651295706888622	-0.05339260234218006	-0.22664384571122745	0.810172654681732	0.02920529770559598	-0.5526911000205784	0	-0.819260968754131	-1.221229116360115	0.2845704747575452	-0.7260038291683867	1.9142541316636297	0.38958699058261054	0.7577743338000048	1.2815779287213986	1.0518058588980987	0.388480839929442	-0.7892647369382796
793	0.3112915272313573	0.9736268333953482	0.25022557035393495	0.5183766138196605	0.8087489631128378	-0.251546647805566	1.5371574815239506	No	0	-1.7657249035400195	-2.2261455636340086	0	0.9096609586047536	-0.21371394913805555	1.5927559575393493	0.5815678269990348	-0.90953062001587	-0.02833397165163389	-0.6923503780383036	-0.5847189360396334	0.9074341010868076	0.639873482646351	0	-1.0291933194895682	-1.6781801261766476	0.5789203431031072	-1.0323608359662122	1.127097744516336	1.0741774781015536	0.8570445949431494	1.5094168499790162	1.992791113427793	1.7253192979914667	-0.8333538200990604
700	-0.37075689462398737	-1.734574146147139	-0.995725892836878	-1.7700209899723636	-1.1479772932835393	2.636827566872598	-0.3275043408626925	No	0	-1.7137635180535882	-0.1631916228680208	0	0.9220027778522056	-0.5119754757216832	-1.285942053744802	0.8322178045687003	0.6584503406253177	-0.5086244009186253	-0.10810036350067384	-0.1225063492451456	0.25282838185522344	1.033074091227432	0	0.40504194725104226	0.9571188290678676	-0.9525221680452356	0.9355719414385004	-0.0928543569926624	-0.4592396667286261	-1.3525263098481597	-1.38461188910248	-1.6333730699814706	-0.7535545294142861	1.5256205512742007
207	-0.07784814015346564	0.5295719050263701	1.7180281692020205	0.5828409358419525	0.9873764849686958	-1.5859808224719725	-0.35832519743081526	Yes	2	-1.7067226973402287	-0.501189813634422	0	2.012198727082879	-0.6983889370702451	-0.2869604082219611	1.2431195451583832	-0.5825185160642936	-1.034855711057291	-1.4798176822204203	0.6244622071432276	2.6923528122883806	-0.8205860241326611	0	-0.17826772908279367	0.3633981642405252	-0.26095605158055135	-0.36648775476448897	-0.5375733853400089	0.3558541637189586	1.3403591362116976	1.137830943516573	1.084990348507552	1.175147553503612	-1.5575576551933914
266	0.3623003644325112	0.6871043231130299	0.38005288350650335	-0.183047535716887	-0.00682590171019139	0.1916965989404278	0.566300499620121	No	0	-1.700304161333474	-1.8881474506738352	0	0.3460502551182386	-0.48297783560929847	-0.3603549840645229	0.57745881724677806	-2.8338709892818543	-1.3898529382514064	0.10358442123235875	-0.551703768426962	-0.3489210242272997	0.8299924688371297	0	-0.6348035698905448	-0.34024146197895283	1.0727572105018155	-0.5342903846948805	0.09710016036223916	0.02320694487632735	0.23899083294675422	0.9294848624832507	1.111146682421218	-0.6995260298800231	-0.1923207972684028
636	0.03028690245923281	0.9306072497608056	-0.7613698921530725	-0.7079688143859632	0.2819488616057321	-1.5904076930407898	0.17333457837355848	Yes	2	-1.670836898026925	0.09322066893066482	0	0.2308597314143879	-0.611396016733091	0.01477281901141792	-0.8689150647124229	-0.293238607988168	0.5396616711097872	0.17555724232433223	-0.6177341420870389	-1.4873657697893612	2.839204540522606	0	1.446792966071308	0.20610886995543304	1.940785275907363	1.1036978760705125	-1.0288677842098932	-1.8796995123115516	0.4140166541869277	1.2525524768007361	0.41949644413659276	0.49068381822613705	-1.7461006999678115
791	0.9671999592480676	0.7451477423140638	0.6923301124585332	-1.2733870255170272	-0.02865674944863389	-0.24960774429349983	-0.7589963328197681	Yes	1	-1.6309322787309577	-1.7482861652353578	0	0.5723173244626747	0.7929188308787268	0.10039981624972864	0.30215468549307095	1.0357720260623788	-0.5629181278943897	-0.6754155455786638	1.0082637372272285	-0.4424361242699257	-1.3736593872895246	0	0.2101103095784406	-0.35994498593484847	-0.00726662557206977	0.7999130924636251	-0.8938293096675726	0.10148403948434276	0.3280067040648934	-0.1784495462899025	0.05641426391625159	-0.00533014684063974	0.28907630818635965
690	1.552198350981537	2.1127510747045526	0.5283045630131066	-0.7823074932473544	0.4623550338793624	-1.0515876213823416	-1.2367196096294373	No	0	-1.627848110778096	1.0722495891937802	0	-0.26692782114337155	-0.40012742977673665	0.4225204029824091	1.2266834296129554	-0.2513139957956137	-1.840908324715339	0.24753006341630568	-0.40313541808310543	-0.17408840719715074	-0.6218252804755332	0	-0.47605904372186486	0.5887464581058697	1.5353761955824026	1.6607220164476826	-0.6929239283306715	-1.2882938089444986	1.768312911667486	0.9922210808048517	0.056215364975868196	-1.4126550888589204	-1.0287922334516124
89	-0.7358268709826077	0.5980222131133784	-0.37299491111919025	0.6665886528857327	-0.7432108242400481	0.7179277605329241	0.9746768491511744	Yes	1	-1.6198510479405377	0.9459859535832552	0	-0.7194619406751864	-0.1225784660710112	0.38582314354196895	1.0089055300613436	0.14277749156858452	0.6900134795631369	1.458366956779169	0.2571682800829296	0.18370852365561272	-0.8940411235621778	0	-0.19810993655856296	-0.30077792240044415	0.4303675870029699	0.3347906303545612	-0.23194363171973104	-0.1040125060104916	-1.3886078932806634	-0.35691184944250437	-0.1635269586901835	-0.7386162810777519	0.4187444095103735
753	0.38513667685675174	-0.538648603881831	-0.535857481139045	0.5614722979916568	-0.389525371816023	1.1191610384075152	2.3539101805857676	Yes	3	-1.6080562721863432	-0.7109817028890245	0	-1.0814892516262842	1.1657457535758506	-0.943434045804332	-1.472940569803776	-0.06265317259975796	0.22642877896943464	-0.12080144841604082	-1.8351690291296503	0.6146911989706243	-0.14220690608437117	0	0.46352162693414006	-0.05258483552150795	-1.0506542770136955	0.6322996521987696	-0.3759440407167539	0.34680171264001536	-0.6044095528930813	-0.1864210266008319	0.21360816467597918	-0.09244933063350334	1.2318833996348142
710	-0.32556853940196184	0.6081702903156395	1.4689289663435332	0.01832513533152931	0.4700101412001067	-0.2174892835452058	-0.7204702621092649	Yes	3	-1.5864395346936764	-0.03498563258113404	1	-0.2998393966077493	-1.680166572189116	0.25534390603840457	1.0582137236248257	-0.10457780431498696	-0.8093280178253244	0.3152691961080506	0.6698581250670939	1.5254469954202734	-1.3477341148904771	0	-1.1865582949391635	-0.11003658636421897	0.32100225737697585	-0.7724226551287519	-0.28651633376974306	0.8794469460629041	1.0680903138478808	0.7802319919786157	1.6259117912594785	1.451579133044871	-1.234735893396976
147	1.082768625700786	0.7707809796271559	-0.3959470287891966	-0.14422294530383706	0.16803110293238024	-1.6187043053559016	0.21956586322616223	Yes	4	-1.5852741289599246	-1.7599413047744927	0	0.7286473031292047	-0.5119754757216832	-0.3195802175978522	0.5610227399695507	0.15954733254107126	1.299773498705444	0.5100191779534655	0.7358884602924366	0.2772236236982387	1.007148818828385	0	0.20566538753714608	-0.945650402842656	3.3462832537855487	0.9237774596257724	-1.2230860001407091	-1.418085325613484	0.17847941753023897	0.1592606488981819	0.5476348499150161	-0.21278210078232596	-0.9583879188183421
621	-0.6480685164732666	-0.1565262491287129	0.6180312195006367	0.7129827301614841	0.5996212619347366	-0.2233108795566937	0.25809193393638563	No	0	-1.5714546310907125	0.9090781024832608	0	-0.25869992248801277	1.6048530626674051	-0.45821439320496904	-2.7220816775090495	-0.6328280585044287	1.5587127222142063	1.0858018255479789	0.5584318334831507	0.7041404316838152	-0.2804752569339339	0	0.13388417136281913	-0.7853182170670849	-0.36437540184535966	-0.2714456240179853	0.4945276868193588	0.4563495182490016	0.4103324522899124	0.7538000670031504	0.658510075075323	0.033428695122071944	0.22321834702616702
603	-0.2083328514272346	0.31939696862882344	-0.5666030916062913	0.8006318532216276	2.64237443286121	4.0315077371301945e-4	-0.4353773388518215	Yes	2	-1.5467192733668902	0.4545288275504236	1	0.5723173244626747	-1.6056011567855006	-0.1809460230035083	0.6185489530375459	-1.228157774197191	1.0366579214283431	-0.24357861902682296	-0.8199521157797777	-0.4058432425722005	-0.30207969084119396	0	-0.608198349307824	0.15242475381971687	-1.0506542770136955	1.0629554561122945	1.3566938976174487	0.07940139868262797	0.7728267919747771	-0.17017574074913733	0.333859618074566	1.158449855108056	-0.04623673614143818
136	-0.2549150077439133	0.7548232354870189	0.10444385357915947	-1.0661586080233798	0.598610519466612	-0.00691239533157556	-0.25815741358378685	Yes	1	-1.5460273184975135	-0.10491631420348686	0	0.868521484485017	-1.7008792218725544	-0.01376951389581136	0.4829514016038709	-0.4315898887438887	-0.3123318064028843	0.2559974599314442	0.5831932572360721	-0.7392449694483532	-0.23294551038623915	0	-0.6469243326296052	0.10758665662108088	0.9375396725997132	0.0344188214089518	0.7334521223408866	-0.4253212127090139	-0.45768307296769545	-0.4644980153314494	-0.4801345341529619	-0.9614440822926701	0.095647721154092
775	0.9517469173889582	1.289989084807076	0.740065664263497	0.8757057710326073	0.28930186428881066	-0.97358262472462	0.2118606490840616	Yes	2	-1.543898780183904	-1.9347679310241468	1	-0.9004755961507352	-0.4705502920955214	-0.7395602134709788	0.01863252466780022	-0.9137230753783232	-0.19121507721770217	-0.22241013759631753	0.23653378591198465	0.05360054191526154	-0.5699746149532766	0	-1.3312740512943384	-1.0362435308713904	-0.4432500238829915	-0.6620002344092856	3.2116723185453524	0.7573729525924285	0.2104389608013268	1.178671356577251	0.9464097433340076	1.235259734846677	-1.4746194728628645
130	-0.9814545736959468	0.6367440649353605	1.187247089784501	1.983970452989499	2.6380627878463345	0.31732820902287917	0.8668038511617656	Yes	2	-1.5349010700634562	-1.794906645585669	1	-0.5466762030120537	-1.8997202267348936	-1.16361775434479	-0.7538626385764323	0.16373980742619904	0.6273668894662315	-1.5814263615433564	-0.38662781505940264	-0.9953949898668112	-0.34960943738888867	0	-1.3460504678249283	-1.436833126857724	-1.0506542770136955	-1.014674045950857	0.3720385030548027	2.480476135295425	-1.4943198701576574	-0.31141943303485575	1.4493154767882996	1.8017919338727126	0.09914090733498976
350	-0.9551151037604236	-0.3976359003129007	-1.0175747376811928	0.6835274798877932	-1.1288054287904556	-0.14188527522924155	0.3351440753573919	Yes	2	-1.5262567637576845	-2.0979394177346657	0	0.7286473031292047	0.2502484662711722	-0.29103787727373737	-0.7579716483286891	0.255973981581563	0.7693658347984402	0.5523561408144765	-0.6961452276235766	0.28942124461974633	-0.25454994429349925	0	0.91832950361481	0.4016020345230285	-1.0506542770136955	0.8509276221585085	-1.2497320262006215	0.04819674964592328	-1.4199438955549684	-0.7640681060112038	-0.20512340202925328	0.05250485771248519	0.3988076631546489
588	0.28911817368201653	0.3426121737209201	1.7221130759063217	0.49254892426577823	1.283416760827829	-2.6351654342750077	-0.4507877671360227	Yes	1	-1.4800645271124788	-0.5089598547896933	0	-0.08591416566782265	0.5319399541265495	0.03923767604333624	0.3761169949723938	-1.198810508569321	0.07190055354155808	-0.43409491247200943	-2.800863402451554	1.204242946265235	0.09112093786058094	0	-0.6358323759498217	1.5461280022277992	2.301847846812691	1.5529360793739886	-0.8899096267812889	-1.9174907030445472	1.2451825275871122	1.3780044061323227	0.37654810156898483	-0.6137981843908602	-2.7903633052667116
29	1.0653230581748014	1.291711209248842	1.087827637010789	-0.13499448650148874	0.05397777834627991	-1.2523526667634242	0.31202843293109	Yes	1	-1.477690688577417	-1.7599413047744927	0	-0.9950963636376604	-0.44569516648772906	-0.15240370166662054	1.884126138020047	-0.0752305630904604	-0.3708019260431032	2.6311006151106127	-0.9437590808054472	-0.6863885427000783	1.408991184875815	0	-0.5619568812806913	0.11520731199145644	-0.15967110727666528	0.2635599077930656	-0.7548112998087041	0.527085718071315	0.16698359918930955	0.4128215832473947	0.23843782041313874	1.0148353542987123	-0.7626401060900878
218	-0.42950817277526226	1.2587047173120518	-0.940969721139506	0.00857364175168942	0.2718361707732242	-0.04956734441390528	-0.7975224035302712	Yes	2	-1.476058416192475	-1.095600296199509	0	0.13623895434893407	-1.62217121480387	-0.2013334062368436	0.4541882950698732	0.172124718151105	-0.30397892383368535	0.03584528854061381	0.07558476693074336	0.7326015787226703	0.384941194733792	1	0.16520493546341938	-0.06435679452420177	-0.14477183220503928	0.03733020554338823	-0.8366115278424887	0.17666196575579604	0.4437011844809153	0.6507316770489496	-0.1944562556289334	0.24385521697782517	-0.5224140602698664
83	-1.199555894576068	1.370704918815652	1.353862455636053	0.995652271795713	1.0209727026931867	-1.4106663171448552	0.09628243695255222	No	0	-1.4721486185304569	-1.7599413047744927	1	0.4406710226051638	0.05969248077295835	-0.46636933130852143	-1.9824586975204224	0.0589282378994639	-0.09515699574011696	1.195877881671372	-0.7291603568015137	0.976553997152823	1.9318183969004568	0	-1.518218859141836	-2.1662682294297704	0.35079159908328794	-1.3797017196305883	1.822879092511724	1.753198884797671	-0.5214998462318934	0.4318334143754305	2.211769080258735	2.0970258962909027	-0.8461902463991128
516	-0.497870544533073	-0.24232689083738215	-0.5925372451397395	0.34317201844395856	0.4125685379802262	0.13807047541149922	0.8359829945933631	Yes	1	-1.471537358552906	-0.501189813634422	0	1.8805523485971387	-1.236916748592969	-0.1034739876027839	0.9143981526866368	0.5117141686673656	-0.7341520941505916	0.9841930673663172	-0.646622380117734	1.7612677549243652	-1.7582183188870315	0	0.3845109964327193	0.1807804390814738	1.450635785657144	0.6740637571730596	-1.5574119846067267	-0.699210437739475	0.15547630263306364	-0.7326501609608951	-0.6312284983543988	-1.0383859248151976	0.45981205448452006
336	1.9421944432179097	2.0209391440860287	1.497788093537686	1.6963396455403157	0.09946188407133016	-0.8719164808898524	0.4199014309204987	Yes	4	-1.4662384450300818	-1.0839450788541465	1	-0.5384483235137523	0.14254291554069887	0.5122248740193028	-0.01423961075255436	0.9141905862791448	0.8236595228780885	0.556589829214705	0.06320406946730805	-0.7392449694483532	-0.6607132293154915	0	-1.3885128093611483	-0.3479788123379098	-0.9159369294210712	-0.4388001227863826	-0.2611650656123499	1.7526381281132477	1.1790451215125257	1.3641523716024153	1.6350290481211527	2.0917531962190385	-1.0416856662586542
397	1.0561894445709887	0.41689215494755416	0.6224237445451418	1.4129856390118234	0.8270018067781698	-0.41232595040117903	-0.404556482283419	No	0	-1.4639710257546386	0.0077499049977696	0	-1.8261135722742332	-1.6677389515148624	-0.9189691555447662	-0.44157736165011385	-0.2974310828732957	0.29742825163553893	-2.62291560060899	0.35208693020843573	-2.56888844847214	0.8472759837698279	0	-0.66851628736475	-0.6965332478597759	0.3175862773617235	-0.22981161711872772	0.752116145624353	0.3902782587357372	1.12244470606681	0.7243345252245559	1.0181180606877305	0.06299197090192384	-0.7256085863782055
555	-0.4374434840185642	-1.441681912008743	-0.3139879970164475	0.3949763968862713	0.33820469490451277	0.13984671872078902	0.8051621380249606	Yes	2	-1.4586947741748697	-0.920773592143627	1	1.7118805889972712	0.07626256772650646	-0.18502351104251163	-0.4292502941251432	-0.1255401104112641	-1.6279099261650842	-1.1961601651114806	0.14161513578647852	0.39919985184651735	0.8904848515843481	0	-0.4650335648988145	-0.32851781457120693	-0.5208321711116902	1.2795149986364918	1.096138594175965	-0.02893662559302387	-1.1059315437787416	-0.5121672175553817	-0.2926239075509469	-0.3258357147731474	1.029214253117878
563	2.237198798079555	1.8331871217240072	1.0766859572344576	2.2114927204680783	0.8589540243374908	-0.9021889676302484	1.3214114855454129	Yes	2	-1.4554020550974027	-1.7482861652353578	0	0.8232680706161297	-0.8558047968866606	0.5244573191490858	1.062322809913483	0.5284840291625272	1.2287740843835138	1.2339811561321543	1.2352431346728885	-1.178359322622628	0.5275304343768761	0	-2.281077241405297	-2.1630032274066515	1.1419589025949486	-2.152688999541465	0.8164861546502454	2.1483294064085667	1.5629277777227775	1.8400285531348304	2.252945172558794	1.3171335284760866	-1.1583214785470035
671	-0.1811329731752553	0.16868494002786932	0.366506550404311	-0.32623354070829946	-1.457842244879087	1.136081379655341	-0.7512911186776674	Yes	3	-1.430330443137433	-0.12822643766930045	1	-0.13528152886438924	-0.8640898258958452	0.4225204029824091	0.5610227399695507	-0.00395869991204222	0.3057811147566799	-1.0056437928075683	-0.5599575507214464	0.8749071624513268	-0.8335486603321847	0	0.5923965310215548	0.25674703914368235	-0.3144245930297105	0.8996925532602136	-1.2078615471417598	-0.07125579122720303	-0.7765119376280843	0.15793651102898282	0.3785690664262611	-0.5474770940380793	0.7097354974519237
456	-1.1248397741892393	-0.6109980076284067	-0.9047686776590934	-0.3073454375270973	-0.7547831573102728	0.8793820276904842	1.3753479845398375	Yes	1	-1.4220811896227636	-0.0699508177798544	0	-0.7688292942932243	-0.04801307960257454	-0.00969203802050039	1.15683018728819	0.20147196425630023	0.6900134795631369	0.8444811135825989	0.48002078638134743	-1.2881378919829949	-0.7082430161045736	1	0.6513502576827291	0.48490854121698634	0.6496340244590197	1.551908809645032	-2.014258583390239	-0.825416767195427	-0.6874217250189298	-0.24779212204181258	-0.5233392453176376	-1.0935171710758222	0.8274587817778871
219	-0.14666965438884547	1.551724076879664	1.484366735391152	-0.3475417205590871	1.2673992319541922	-2.1761110150937584	-0.47390340956232463	Yes	2	-1.3808667712666842	0.1048757306635716	1	-1.1596542601166064	-0.1515761158284555	2.5183430272196285	1.1609391970404466	-1.144308510766733	0.8403652491203705	-0.8235949550215649	0.6574773747558991	0.04546879778979017	0.20346398613005592	0	-0.40992151062184345	-1.642958791016786	0.879626391966757	-0.6013702690995874	0.27355960298154786	0.7979882463109488	0.6193493954273986	1.4654942863898144	1.3629605835753509	1.6603965240651368	-1.127225273057017
289	0.6735821449898575	-0.00611883205991438	-0.5337835787173457	0.5585364722824098	0.8232221938619624	0.3738415763165499	1.151896774419209	Yes	5	-1.361517146806987	-0.7459470437002009	0	1.1235862087017374	-0.5989684346390757	-0.8292646845078725	0.9637063462501186	-0.10877025967743996	0.07190055354155808	-0.5992090360864618	-0.3990085269358633	0.7813920624087008	0.6528361188458746	0	1.730040896890119	0.5437175028293036	-0.2754285904755121	1.3044141111897365	-1.866435200899734	-0.9657230366443534	0.0702242274369345	-0.26393284402856193	-0.31467468636007984	0.23552338774093018	0.06481811597328557
52	0.20538696154343972	0.2619420550476661	2.30710084550429	0.9722181894721016	0.7164575106879019	-1.0502035260797031	0.4353118592047	No	0	-1.353173570610411	-1.8007341764521223	0	1.0371933207131137	-0.13086351437031504	0.30835107966040387	0.4048801015063914	0.4362498550071632	-1.4107351738464908	-0.00649166723543349	0.3809752451085991	0.02107355121347431	-2.242157541830328	0	0.23133640147232307	-0.3258313368527879	0.29289672559971175	-0.3265015058620847	-0.24191706775513977	0.15021802688223512	0.8187075718159323	1.1130364162522606	0.9750359739180796	0.8750202852080131	-0.11007583441857882
626	-1.0712821490964564	0.1488257164090773	0.7997176337411745	-0.00931314325785827	0.9349574186800524	0.813417327216333	-0.04241141760525906	No	0	-1.347401512465685	0.7459066157727418	0	1.522639054023421	-1.5931736904322005	0.3328159319455154	0.5980038660080618	0.07569808863328803	-1.9035548759161285	-1.2766003235745484	1.326034970520621	0.3626069701487922	0.27259814646431696	0	0.9950070961030262	-0.9508867020248368	-0.2204239627300226	1.1028658067985526	-0.2836801981485319	-0.14908307110985958	0.03106078700771279	0.3826133890294351	-0.9259926076785342	0.16332223934127163	-0.3188523965644213
143	-0.38465113307601895	0.6455129121589614	-0.998469147904371	-0.7551017564975827	-1.0626298765791784	0.8645537743326347	0.38908057435209625	No	0	-1.3442141407991788	1.2723289270042937	0	-1.4188328474542482	-0.2509966375497441	-1.302251929951907	-0.01423961075255436	0.44463480477741874	-0.9763855136248398	-1.0225786252672084	1.9533235010739844	0.06579816757006975	1.1713424521373417	0	0.9044353287753396	0.17416537986159356	0.5143587848680925	0.999479635858208	-1.2190812644941056	-0.7711751908706028	0.07140340167961037	-0.7620500110962163	-0.8176227030609802	-0.6246903016106016	0.6213585938018392
677	1.100587129100253	0.3690641939931946	-0.01412884065151766	0.09919460060722383	-0.6354924393069351	-0.5556292835796154	1.4292844835345415	No	0	-1.3428703488244833	-1.7599413047744927	0	0.08275764661395242	-0.19300133803485556	-0.05862175208433704	1.8471449737133352	-0.7460245485174071	-0.6756819745103727	2.1399919720968468	0.1952648167874619	0.1755767700635402	-0.8594740132140067	0	-1.3817739943745015	0.5009617663685559	0.1227018558947016	-1.382352617804678	0.842578623505773	0.4243072697302244	0.3172084810218654	0.2507491650217809	0.4319848950954627	-0.038652564905173874	-0.8395470232012205
172	0.5892626882649419	-0.5828126197044238	-0.2523122476551125	1.0611138746574504	-0.03124310824314008	0.1058827727967364	0.35055450364159313	Yes	1	-1.3421292420380744	0.9207331642161676	1	-0.328637013165919	-1.0712159369278451	-0.23395321561273472	-1.2839258150543624	0.8051865906739688	1.3540671867850924	1.551508259301648	0.7730305574870843	0.6756792846449603	-0.30640056957436845	0	0.6745161958973441	0.3857336953106026	0.90684657921912	-0.6080214736173225	-0.5164360614619568	-0.7415688024253182	-0.18863862147025473	-0.11143031309054785	-0.42549730545782666	0.0074888500624373305	0.06646499544550778
591	1.0479487858355698	0.5147863499244462	0.8747176533993589	-0.19769813285111365	-0.8744810209678855	0.1464094030218121	2.1843954694595538	No	0	-1.338361081520153	-0.4662244728232457	0	0.2473155095680481	-0.7605268089600834	0.7242536064817543	-0.07998388159326353	-0.20100443383280395	-1.105855125379221	-0.05729601398186512	-0.3618664297412156	-1.019790269576231	1.197267805019164	0	-0.18676719625821384	0.11494079033942411	1.3483010030145115	0.5018969222031708	0.0856972756770008	-0.820420590654524	-0.03133762166406353	0.4962258329511465	0.7707674511184901	-0.3932568684974182	-0.6578692007052921
680	-0.7438871943843972	0.6291692611860401	0.1843324634438145	-0.551604496072391	-0.01807112713294764	-0.953149444292785	-0.3660304115729159	No	0	-1.3212767326385828	-2.0979394177346657	0	-0.2710417800495796	2.0936705458140676	-0.3766648602716277	0.34735386930429596	0.15954733254107126	-0.44597784971783594	-0.8066601225619252	-1.2491495637876449	0.05360054191526154	1.7546621273919765	0	1.075154281312855	-1.0339629111062827	0.6938653246392784	-0.583654690167289	0.1551709115646299	-0.2654567771079061	-0.50558602460897	-0.47142270118505725	0.5427673702844683	-0.03908696940501493	0.011487323570886719
144	0.12479566522672274	0.7365058564815263	1.717949440975875	1.044817562035469	1.0236489511718156	1.0657881968870018	-1.2829508944820411	Yes	2	-1.319385532242108	-2.0979394177346657	1	0.9672561917210928	1.4184395241583667	0.13709709467739595	0.21997433737513436	1.5472524392793336	-0.9763855136248398	1.1281387884089895	-0.8199521157797777	2.810263343506045	-0.10763981585689378	0	-0.9292398834567294	-1.1840637980477282	-0.5778196627592227	-0.6832423199799295	-0.20133893382699725	1.8744896418301968	-0.20355287225177085	0.20859636569603698	2.0550445518113833	1.397232615239304	0.2583635917805893
707	-1.0854239484882326	-1.1999187115375378	-1.477215265722159	-1.1032917992077786	-1.2317481422954772	2.442764944607487	-1.7375585288656883	No	0	-1.3183743195938755	0.9673534111477948	0	0.592887061522543	1.0124724082640275	0.7854157941562145	1.263664593919667	-1.156885876854092	0.23060522997806313	-1.01834493686698	0.4428786891866997	-1.3165990390218496	0.7608582481407876	0	0.6448094074188486	0.2717657423709969	-1.0506542770136955	0.9073793136234428	-0.11338705735117992	-0.01545754126542982	-0.8692960870586817	-1.2989791045133499	-0.7591619105280658	-1.0360112698680064	1.313865336375948
71	0.06629854193226999	1.3844281248391024	-0.7204127522146607	-1.0415444066335366	-0.8554205856888382	-1.2512910360907694	1.259769772408618	Yes	1	-1.3129406593826132	-1.7016657626912746	0	-0.4273717587161095	0.10111769333429883	-0.3929747744531869	-0.605938057885987	0.6207182033178912	0.3893099015525537	0.4507474614915405	-1.1831191516928337	-1.8939532600609643	-0.2977588121080194	0	-0.09521966243838034	-0.30553494967856837	1.320558486084769	-1.538697759480888	-1.3481470967419968	0.3142123486298446	0.33925822294700547	0.5635935211376902	-0.021501998830303785	-0.3211950542326837	-1.013366526831049
761	-0.13386898736196962	0.8629342323553673	0.5966403480066652	0.189825373780705	2.1471100196327875	-0.4873759180160222	0.4892483581994044	Yes	4	-1.2918485152474335	-1.719148433096863	1	-0.39034622434552374	0.02240978753874	-1.5958301573732454	-1.1277831383230028	-0.8131039904980532	-0.738328525711162	-0.8024264341616966	-1.5586669379170843	-0.800233055122689	-0.8205860241326611	0	-0.7267680457471272	-2.268121514085032	-0.5913690748689397	-1.790814317885642	0.9827258171344876	2.1916196975299456	-0.5255159764217732	0.39831320659636804	1.471529085204535	2.182963065238141	-0.4636447744339025
561	2.324039260838427	-0.4076259812712137	-0.02705462045773997	-1.3891599563690402	-0.4607154801785702	-0.9800513104921618	1.113370703708706	No	0	-1.2814192746835689	-2.0979394177346657	0	-0.2134465086191255	0.40766428750734934	0.7446410276895439	0.8157817655596733	-0.10457780431498696	-1.1852074806145243	0.5904594152752589	0.7565229928981158	-0.5196877171284066	-0.0428265292256338	0	0.910186102432222	2.4509636057670807	1.2593317226133112	0.7114100434980065	-0.20554445613274505	-2.7568617744930743	2.017229968950788	0.4496394883289052	-0.304537655256912	-1.5523222569470445	-1.1730448103975182
400	1.1240154372991435	-0.2067075392832199	-1.5154946155143487	-0.850824972569368	-1.1051880381186616	0.7392745287143865	-0.7127650479671643	No	0	-1.2773291767651465	-1.7832515060465344	0	-1.7602905362878218	-0.10600837911746312	-0.42967207186808126	-1.8057708954913785	0.0840830091195314	-0.2037443913474717	2.0256821487144996	0.9835023903437756	0.208103765498628	-1.3823011447558735	0	1.0293239112614807	1.2331092697609496	-1.0506542770136955	-0.2228593197664931	-1.5700670458058914	-0.12610883680276133	-1.1469046807768728	-0.9149589411756138	-1.4049508280164107	-0.14615819653367415	0.5307042647932433
145	1.3306619807734363	0.7974498326771007	1.106866024292216	-0.5662019634270098	-0.37884066061905086	-1.3208733575395768	-1.1827831106350128	No	0	-1.2729400330711338	0.1048757306635716	1	-1.7109231060415546	1.2941639346996432	0.44698525526752064	1.9786334388583529	-1.5677472832814765	0.5313088079886463	0.5015518011530085	0.3768483155266228	-1.349126129122949	-1.835994297049723	0	-1.2095797406994613	1.1044254694417222	0.45396679892377523	-1.3533932372409363	1.8731506972024483	-0.388120087595446	1.851275978078358	1.1447151739367007	1.5993633100436873	0.39618809660145	-2.467559958152958
433	-0.7353740258083729	-0.7579038627369943	-1.9486394433319072	-0.6306269254467345	-0.6311585593963497	0.65723323643755	-1.452465605608255	Yes	1	-1.2713981787765585	0.9090781024832608	0	-0.9375011305213212	-0.5865408911252986	-0.02600194152174425	-0.07998388159326353	0.13858502644479417	0.3308397430162188	0.4634485266922261	-0.6301148155287654	-0.7148496897389333	-0.643429674141406	0	1.3560849986613783	1.0314321776615056	-0.8058621987900876	0.7184490055757075	-0.7751780309287212	-0.959238578061506	-1.9202784338059038	-1.7347720073217485	-1.5039871364414104	-1.5090908876375813	0.8051950060089923
196	-6.426617347534629	-1.655588954808568	-0.6143752581999598	-0.5824192369158623	-0.8827289642235948	0.30612006914294776	1.1827176309876115	No	0	-1.271348184692723	-1.7133209022304094	0	0.15680869140880233	-0.8433772533728835	1.6498406761620334	0.6144399432852892	0.02119607618869396	-1.1183844978531643	1.5811441569619733	-0.07711046975601363	0.208103765498628	-0.7384891672367953	0	1.6316462659968065	1.2419306497709506	-0.02723531565561193	0.87502737924428875	-1.3707820384948002	-1.3772253655513282	-0.30304337198463754	-0.46330342764888194	-1.1278641904902968	-0.546347478479964	0.06519969267383591
597	1.6513336465373438	1.847093761213038	1.0324740936204684	-1.4380499912389768	0.2937779940763318	-0.6873169027928877	0.9900872774353756	No	0	-1.2667038644574808	-1.095600296199509	0	1.3909926755376807	1.1988858696125897	0.7038662612228732	-2.109838076376782	0.6123332925929852	-0.1536271348283938	-1.3570406397550674	-0.47741957403766666	1.375009677032747	-0.30640056957436845	0	-2.057298538088853	-1.5426830247720844	-0.2977113089996799	-0.49226053160033545	0.01854600597706397	2.5612406699142425	0.7631895999153496	2.1289275278642474	2.438327070684948	1.3748107945483543	-0.3145684017028819
87	-0.21647213211812671	-0.884857941910997	-0.6122875649561096	-1.9198272800582057	-1.4236207075772476	1.4432051440133644	0.08087200866835095	Yes	1	-1.2632692019934435	0.06991023423993914	0	0.5188359927813714	-1.398475122913977	0.93628237691866	0.29804565660671395	0.6374880638130527	1.0700693739129072	-0.6669481687782067	1.1444513756946246	0.561834810088754	-0.02986387039032978	0	1.2417319079184477	-0.8698470457712733	0.27181746850377025	0.6332590020111843	-0.5006088152604462	-0.38643065221497475	-0.4045425737131257	-0.585449729802758	-1.0001541533093492	-0.7767221036816543	1.407834096415447
811	0.30267103477341034	0.8497176597204679	1.2177185730312323	-0.5660936183076059	-0.18378366288277745	-1.230517626892073	0.35055450364159313	Yes	2	-1.2576733098317263	-1.7599413047744927	0	-0.1064839027276909	-0.43741009889830607	-0.42967207186808126	-0.3511789940276638	-1.236542684922097	-0.249685216305979	1.11120395594935	0.5295435570177216	1.070069097195449	-0.6477505931159678	0	-0.20397471239156945	0.6654713979905499	0.6427322851248879	0.17743804276048292	-1.9478183104151623	-0.04645574352888918	1.6684767363628008	1.0308273374668282	0.6667428827283443	0.4280322542643307	-1.7857557581736245
171	2.584706498576356	2.2010256100786285	0.8917215349419654	-1.1412387908193866	-0.2262907636800249	-0.6739577220655599	-1.244424823771538	Yes	1	-1.256211691065266	-0.02333057084822725	0	0.16092264073648171	-0.6611062679486757	-1.3267167442625645	0.8897440941730964	-0.4986692916791852	0.2013701507098957	0.05278007171355005	0.03018888744161136	-0.5074901151401012	-0.5094822322060583	0	-0.46824157143815825	-0.8287992429939816	1.101365494286795	2.1207025838203126	-0.02271507980657006	-0.6103990840908036	1.8207943980559327	1.6396817308868306	0.8691977184242028	-0.4387701873440452	-0.527649508621335
324	-0.04137440760045696	-0.1698340074869911	-0.1522071938596943	0.45359001067205845	-0.6795525705770048	-0.7620545096068997	1.275180200692819	Yes	2	-1.2550599896822134	-0.8974634686778133	0	-0.7276898968017173	0.9379070700208888	0.1167097209376742	0.5569137302172938	-1.2784673166373262	0.5981318296461221	-0.19700796776558352	-1.8434228114241344	-0.0765074303584885	-0.3884974264702343	0	0.4538971825795714	-0.8900416503482964	0.6884598889459032	0.7871674653794366	0.34234855901467237	-0.6912603791198009	-0.5567412033218351	-0.6842874661253965	-0.6953343390472182	0.018395290901694596	-0.42659866982973094
232	-0.5828255801803197	0.09060147187450451	0.858331829699269	1.1971374918447155	-0.2232174912791176	-0.8779277490028659	-0.29668348429429	Yes	1	-1.2462259661639703	0.4079085806187965	0	0.31725261940301164	-0.5036904467124985	-0.8374196985603334	0.6226580010580031	0.9645001287192796	0.14707645290621835	-0.0276601446613943	-1.3234337581769402	-2.3249359543091783	1.8108336314060205	0	0.06103506955893961	-0.28942997366239864	1.0926065078786715	1.2132111897052205	-0.2740266454398075	-0.6098000247418517	0.1265319320464382	-0.9667880386203835	-0.07992099713581986	-0.9671784519524524	0.13681959884808984
221	0.46941149654603154	0.3710259201521085	1.244238288510626	0.35652602785905324	0.29840993978382396	-1.5940657801218234	0.3813753602099956	No	0	-1.2439185822457066	-1.8007341764521223	0	-0.9169314317755676	-1.236916748592969	1.4296570435704838	1.501987542232562	0.6836051508907348	0.22642877896943464	2.0934213208356076	0.6657312339198517	0.8749071624513268	0.1170462605613624	0	-0.17285880779775464	-0.40543027305553825	1.335929424257122	0.1370568689147317	-0.5718532017650348	-0.3719263496093717	1.049722575968338	1.3140027314248313	0.12354365674116968	0.11772694548558806	-1.7592069782656201
180	-0.5433145030068586	-0.269066122394981	-0.16735081699537116	0.5808320991056138	0.7669931547231104	0.08639557885745297	-0.8668693308091768	No	0	-1.2438597071301334	-0.0699508177798544	0	0.3501641948673893	1.0000448647502505	-0.05046679974036427	0.06383170728314398	-0.31420092384578246	-0.8093280178253244	-1.3062362212348737	-1.2491495637876449	0.21216963282806311	-0.3107214684282367	0	-0.8577379546031783	-0.2996943717606316	-1.0086367485337782	-1.132520384731432	2.7311994342334196	0.7130403027522103	-0.3302026045330266	0.28957748605172573	0.7175919983644117	1.7454979016582062	-0.2601764433339589
414	0.3417811576679794	0.5802501105109797	1.2913878849160323	0.30867693105303173	-0.01814918044239383	-1.1130801164484456	2.1227537563230285	No	0	-1.242559631268562	0.16315135055301763	0	-1.1925658547380416	-0.09772334046321884	-0.5968485688120858	-0.25667159751885676	0.2937061384116642	-0.9137389624240506	0.7598072667193027	-1.7072351729567383	-0.1090344257935763	-1.261316379261437	0	0.3535388291176177	-0.5806351218069821	-0.02656822505522213	0.0363318656259665	-0.1596476219466864	0.22941636823061215	0.5061624795406678	0.8989790402852689	1.299602485429329	1.0017363561659451	-1.0211046756394875
691	0.6989511315218043	0.157845005826446	-0.07837396011609002	-0.14126089072822023	0.4078506686414922	1.2386785401293536	0.4430170733468006	Yes	1	-1.2245005891537508	-2.1026014113053373	0	0.13212500502125468	1.468149852534428	-0.7110179301085453	-1.2962527677747318	0.3943252232919342	-1.678027260476394	-0.6669481687782067	-2.0415140477085676	3.050149743141144	1.8281171463387185	0	-0.16509711244405745	-0.8379276808976058	-0.8042220043329107	-0.01781400311058608	0.6799906826242397	0.8949249627063445	0.6483219355205627	0.7376746125680443	1.402743744169067	-0.3963203078766447	1.205163155196029
711	0.4108265338484987	0.3117635039971717	0.26796174440728626	0.1682577728705813	0.26681608013465696	1.6488095053145206	-0.1579896297364787	No	0	-1.2214762150438834	-2.2378006253669156	0	-0.19699073046546536	-0.32556201437312127	-1.2043925208114608	-0.4580134006591408	1.0231945818843209	-0.07009835775654902	-0.7008177548387606	0.5419242688941822	-2.0037317536885215	-0.41874361784384345	0	-0.5705830356520094	-0.2302129336493298	-0.5498544456156342	-0.44975624281209026	0.7280775071763124	0.5677871550130287	-0.181667859536816	-0.5576253580708461	0.2856318489163686	-0.2974621488790124	1.1510979188921466
225	-0.6944574426277033	0.48100141712959454	-0.1135236313530759	-0.4154035057111979	-0.5015296515362276	-0.5813381498664794	0.4044910026362975	Yes	1	-1.2206626053518206	-1.6783555614192331	0	1.3909926755376807	-0.24685412304515175	-1.2533222253816838	-1.3003618540633894	-1.844449805747568	2.0849440323528716	0.35337247056883303	-2.2808740417264857	0.5659007152845937	-0.5742955339278385	0	0.2475179891791062	-0.7881487350029895	-0.6135389486007105	-0.7436920169033796	0.7299357192168958	0.6529610450674352	-0.8614052865921201	-0.5376870603213981	-0.27542693704926435	0.7370509426078856	0.38979754828967306
360	-1.2490886653053346	0.4394644160863954	0.842281721761602	1.46254820719657	1.5116367941939861	1.348753781929678	-0.5432503368412303	No	0	-1.2155347282505702	-0.6876715794232109	1	0.4694686391633334	-0.27999427766212887	0.606006852082427	-0.18270928803953393	0.5284840291625272	-0.7257992310294505	0.6878344061979663	1.2600045584258095	-0.7270472917272386	0.6312316849386145	0	-1.0085724165534955	-1.5055397371406762	-0.30961258810818887	-0.6793086933020259	-0.3993790309615386	1.9659664613876529	-1.8467176483699317	-0.8510919110588263	0.45147519935982144	0.6298201816514514	1.043163223128041
101	1.3087429490931937	-1.1691309152595026	0.9988898164601824	0.8645086952999418	0.14396714553676307	0.12921603118255942	1.1056654895666052	Yes	1	-1.2133388165927412	-2.156214882011656	0	-0.7564874750457722	0.5609375942389342	-0.2298757465609585	0.6966202531350252	-0.2848536777405872	-0.429272084579438	0.9333887277048494	0.4593862922104025	-1.5198928598904604	-1.2181075114469169	0	-0.3614864083794337	0.8508853928158451	-1.0506542770136955	0.2951768106695935	-0.6924215326616836	0.5347617010857401	-0.298413628462087	-0.3406322618428546	0.21327987381158006	-0.5485223311689494	0.9498052003608395
261	0.34173551915646583	-1.1194271580766662	0.4505890988177153	-0.4132506107497382	-0.21010703230482108	1.4716679082347974	0.3043232187889894	Yes	1	-1.2113088117950517	-2.0979394177346657	0	-0.6207272334391105	0.32067132858995695	-0.2991928343645169	1.1321760522382485	0.3775554018421222	1.195362554106718	-0.4467960171020578	-0.8488404306799411	1.9401662203507468	-1.118727139618353	0	0.488977857391563	1.8026495614165616	-1.0506542770136955	0.9370695536699024	-0.793877634668108	-0.7263736768551027	0.2728025374039928	-0.46878316850922797	-0.44165979792464594	-0.4786851216364203	0.3566105346698066
131	-0.09114797407768892	-0.02452162422438142	-0.23736939964101503	1.7650874470265838	1.185137463290075	-0.968171804266454	0.4507222874889013	No	0	-1.2085612043208114	-0.501189813634422	1	0.7204194236309032	0.08454760638075072	1.078994021577553	-0.40870520709565905	-0.8634135329381881	-1.6362627892862251	0.3364376775385561	0.8184264369762163	0.6024935591159144	1.417632942342164	0	-1.794724724767872	-1.5452849611218546	-0.9976894359943967	-1.3586985386321258	1.8910168123239215	2.2095191004291017	-0.2662169574589295	-0.15648820741815775	1.1878642722055268	2.2695382093600562	-0.2303366090853455
150	-0.17720690373767162	0.7366740439658102	0.5100391351164876	0.6677697235277773	2.010991461414898	1.0813166079598595	0.3351440753573919	Yes	1	-1.2053135028869817	0.1048757306635716	1	0.3378223373058225	-2.2601195287577633	0.3001961415568514	-0.4908855552135956	1.6604489683376615	-1.7364974579088448	0.8529485692417815	-0.4939271770613694	1.1798477422886249	-0.6002208465682731	0	-1.1248929925583435	-1.0607149939061216	-0.16475130981737476	-0.6938177547154694	1.1751257054028377	1.141400226145964	-1.1639040242465186	-0.21639747092547265	0.4935830866759983	0.28117837145123203	0.9800938647717676
567	-0.6604200732170904	0.8133736838771624	0.5338621904895786	0.9140314918599804	2.054533219998683	-1.7557581096526644	0.8590986370196649	Yes	2	-1.1933623137893337	-0.41960407027916247	0	-1.5463652095626086	-0.6983889370702451	-0.5152990738531987	0.7952367167983896	-1.3916638456956545	-1.2478540318153135	-0.13350253333140782	-1.822788432557392	-0.4221067497563455	0.18185955222279584	0	-1.5288175013974497	0.5821653309901247	0.7463241759377659	0.7387315795545298	-0.338170061302245	0.2039481387407716	1.9740705931776497	1.411194754115023	1.0388402284277227	0.9764705192502854	-1.8330788550818824
73	-0.4954927271220253	0.2854936979730522	1.2971392367869374	-0.10814615736459347	-0.7434525140411816	0.07551815988986371	-0.6588285489724599	No	0	-1.1850711050557643	-0.03498563258113404	0	0.592887061522543	0.25439100006588367	1.5805236263329292	-1.6290832465351357	1.0357720260623788	-0.5086244009186253	-0.8193611877626108	-1.7815193673460341	0.1715109027341051	-0.8853992856130539	0	-0.8651104062775838	-1.0146369116844354	-0.4870766350747152	-0.4904627312365679	0.91014046687293515	1.1871910888282429	-0.7718465967030441	0.3251806115207537	-0.026574568741319977	-0.8511590581598218	0.46213023468879855
618	0.3499807568792898	0.6266595209566571	0.9349230351513592	0.6549607614699217	1.6685890031084836	-1.27200277803245	-0.19651570044698183	Yes	4	-1.18397069928706	0.1048757306635716	1	-0.4438275177127124	-2.92706552140428	-0.6498557424340851	-0.47855848768862497	0.13858502644479417	-0.7257992310294505	-0.6034427639160531	0.41811730386851265	-1.5076951821693458	0.4195082648405756	0	-1.0511116618100382	-1.4555179161933784	0.7371933944259399	-1.282338056301798	0.5130344110847779	1.1144691334398775	-0.8246058153766335	0.31040192441961534	0.10565174881215945	1.073737868484553	-0.40904674466898866
521	0.8335872825429751	0.41007017902355886	0.3962814641499654	0.07271185895752176	-0.30690181262981225	0.4618652292442574	-1.1904883247771134	No	0	-1.1817665956430592	-1.4802187338975374	0	0.02104844710817946	0.7804912102044732	0.2798087583235161	-1.563338937426226	0.4907518918551007	-0.17033288051873374	-0.3832905728105414	-0.8158252246325356	0.1389839072990173	0.9380145981320428	0	-0.8250192343428195	-0.5520130676669223	-0.9116142124736848	-1.27091111639467	1.0265687767651812	1.3970727527996183	0.5470559339135415	1.1613978808444332	0.7844356051113831	0.27994652238520124	-0.3376337533382241
572	1.2649420905787454	0.9366120278625564	2.032632154722626	0.11841106011509728	3.5201149892403864e-4	-0.628133684584015	0.6356474268990265	Yes	2	-1.1796338464954357	0.1048757306635716	0	-0.4849669918324489	-0.39184236218731366	0.6590140257044264	-0.52375767149985	0.214049349866334	0.04684192528201915	-0.07423079715480135	-2.322143106937844	2.3670829715367163	-0.5008404344983218	0	-0.46698422480740953	0.26615892969030636	-1.0506542770136955	0.37959341632175353	-0.26261901284083694	0.7369998758435474	1.4357218650872519	1.8129589942806807	1.6588227298443665	0.6910674753250751	-0.04488701838556491
256	1.1815151882446246	0.7388964431065698	0.09612687793218548	-0.34123673625821704	-0.7636784577150064	-0.8246802368098085	-0.02700098932105781	Yes	1	-1.178048429208973	-1.2471165655646654	0	0.617570738331562	0.05140744211871408	1.1197687880442238	0.8897440941730964	0.172124718151105	1.8886513600448989	-0.218176449196089	-0.4072623092303475	-0.6904544100295135	0.7911044797557841	0	-0.3794099171968811	0.9619359297282396	0.6186282285862051	-0.9181355802535712	-0.4253125776645369	-0.12039254666127942	1.8559458075322395	1.9238014196975965	0.9712288965230804	-0.5803832370053653	-1.4407831069343986
151	0.02047269836959751	-0.08363858394637129	1.0880786011506258	2.7917684212661364	1.5033701070961458	-1.108503586784219	-1.3985291066135506	Yes	1	-1.1752133129478664	0.7342515540398349	1	-0.2134465086191255	0.5402249831357342	0.10855476384689464	0.6103309335330324	0.1050453249771459	0.5396616711097872	-0.4002253658408184	-0.8447135395326989	1.578303346435739	0.26827726773114247	0	-1.2696389600652034	-0.8493019306925979	-1.0506542770136955	-0.5678890319216764	1.7963070898093063	1.4166044273751008	1.307532450859819	1.3968308815900838	2.0896821432547537	2.216482640423248	-0.5281734286301335
432	-0.16083382532060353	1.0521154484276336	0.7668430060515433	1.1863198813234948	1.6537814342045276	-1.2224100244140133	-0.9439214722298932	Yes	1	-1.172338461725794	-1.4802187338975374	0	-1.982443589254878	-1.1872064973773844	2.2614620972131845	-1.59621101544428	-0.8005265463199951	1.667300098373503	0.6412637549367269	0.4924014982578081	0.8179848683736168	0.2985234792254453	0	-0.8193149471430972	-1.7754030615373733	-1.0506542770136955	1.252840638377449	1.478761133863517	1.26226149368887	1.0690000257343386	1.7114869451926331	1.9394577963052164	1.888602784379993	-0.643152170241386
28	0.9139748636629096	-1.6326951780804575	0.08661542612364803	2.003073709813165	0.4271890170116569	0.7259300504529731	-1.074910112645604	Yes	2	-1.1642969937295458	-1.095600296199509	0	0.5517475874028065	-1.328052222014954	-1.2125474589150131	0.4459702755653598	0.01281114960161473	0.5354852395492168	-1.0733829649286764	-0.2545670869566159	-0.36111862621560503	-1.1662568861660476	1	-0.07096928649899967	-0.01460719132566267	-0.09332620528000792	1.8066043869205275	-1.8552542898967992	0.06761514723185606	0.22163858265561331	-0.4535924647899144	-0.7519233357937954	0.6258382370408309	0.4278926440087834
741	0.554234612609016	0.386519721384468	0.3633814198114395	0.7222142615239577	-0.21677354629818812	-0.49192705950816135	0.566300499620121	No	0	-1.1592090812711162	-1.7482861652353578	0	0.5599754669011079	1.4267245531675512	1.0055995026966726	-1.4071962606948665	-1.51324512929749	-0.763387192866817	1.4964702312399514	0.5047821716995344	-1.33286250833959	-1.5076068694662597	0	-0.6641157978931522	0.5355319575891675	0.00809667398379295	-0.9227339053892856	-0.3428214933383586	0.5149288570681977	0.4623451225191778	0.6808232535204813	0.7144759650645398	0.17782357576665814	-0.19635522735968747
133	-0.5875760883296508	0.12136722513140676	-0.7402363372117663	-1.9329383965779685	-1.5931615305363818	0.10426340675937491	1.4832209825292462	Yes	1	-1.1552552612535003	-1.0023593354988865	0	-0.46439725477258065	0.12183030443749886	-0.5560738023454151	0.3720079469519366	0.8429186889360457	-0.3666254944825327	0.4126441870307581	-0.11012564697736854	-0.15375904215017175	-0.5483701810460165	0	1.202888515061661	-0.00544926000050846	0.9576475689916784	0.4865305382537796	-1.3032443746192144	-0.8159344212197586	-2.4729889351966974	-1.5800533847931921	-1.4364530173335814	-0.9869094176564265	0.23303515800183142
755	-0.8687919798256689	0.7336352499522488	-0.13605185438139272	0.35222898291050175	-0.19264153707516363	-0.12093388172742318	1.5602731239502523	No	0	-1.1446145602615303	-1.095600296199509	0	-1.3859213294610426	0.3455264541977493	0.26349884414195696	0.7253833979372233	-0.40224262311601866	0.13872357033701938	0.3152691961080506	-0.3825009239121605	-0.4139749772310707	0.18185955222279584	0	0.4025609083724486	-1.03633213334511	0.2742390696106243	-0.06124791025278532	-1.1580847645086412	0.6911634738750146	-0.3078710272145984	0.44095994121025694	0.7080897720977104	0.546242627292427	-0.14990279097575793
776	-0.16977461309914255	0.1944681107777239	-0.11811091877190064	0.6002200688216668	-0.2354875738441542	-0.33998209480292596	-0.07323227417338181	No	0	-1.1443771457837766	0.1048757306635716	0	0.2596573671296149	-0.8558047968866606	1.88225679185782	0.6144399432852892	-0.7753718141452771	-0.9179153939846212	-0.8489970854229361	-0.8653479952689097	1.0172127461799834	0.5837019383909198	0	-1.267605522630231	-1.4600046199034509	0.28298585232745266	-1.5623331236229037	1.174067063508306	1.522883066006074	-1.1295081090497086	-0.6749472618420775	0.09036090353768118	-0.0486384927299531	0.4854967846421489
493	0.249846751395805	-0.28257265072847426	-0.6233522005028592	-0.3492976622538621	-0.15049697783788535	-0.3724708109463797	-1.0055631853666984	Yes	2	-1.1405505695139926	-0.16901930934693024	0	0.753330941624109	-0.23856907474584793	-0.4867567145418568	-0.14983717175327954	0.6249106586803441	0.3809569995352967	0.22636158198580025	-1.447240646333141	-2.0443905784484913	-0.47923604083244914	0	0.488724662381819	1.1675526789375876	1.0895719467903475	1.0237224499954345	-2.022278580976871	-1.0566992617431794	0.44517163720719755	0.01052978963224052	0.4625101544008053	-0.8727215344561307	-1.4684368422548595
581	0.7874605791877841	0.5964447281281743	-0.44791620395820425	-0.6696828720529927	-0.6820089256573267	-0.7381889279698229	0.0654615803841497	Yes	2	-1.1311443319335988	-0.5827755569896816	0	-1.1719960793640587	-0.04801307960257454	0.5407672333306448	-0.09231092998413395	0.8554961331141038	-1.3940294476042088	1.030763718627557	-0.1967905148083904	-0.8571552734675898	0.39790387117470294	0	0.11019221195252787	-0.3721792878418439	-0.12322821417226884	-0.18704495182565695	0.6051440452757085	0.14829334346724987	-0.08087134078662081	0.35636388753465364	0.4739963058555515	0.24027914936947686	-0.18520469969901276
781	0.10232586280760904	0.23218993446812072	-0.4471135055346381	-1.1942206874271175	-0.04877873283897088	0.35604448416683054	2.207511111885856	Yes	5	-1.1287385676206514	-1.7016657626912746	0	0.5887730834592776	0.4366619276197341	0.00661786548074345	2.0115056699492087	-1.4084336671454665	-0.01162821745276856	0.9460898717642604	-0.06060287153665263	-0.1415614212286641	-0.4144227391106689	0	0.05646820391752485	1.5266660610139795	1.0828350174484618	0.2031512317492689	-0.7179807458378117	-1.3150263972626024	-0.5213565820984023	-0.14133965864631565	-1.038948914092007	-1.1084739252482043	0.4769884014597461
822	1.4099721718546294	0.9152896016838046	0.01754598070434826	-4.6591348454463926e-4	-0.1979468974501343	-0.9432095597653593	0.9284455642985706	No	0	-1.12667303869601	-0.8624981278666369	0	0.8150401911178283	0.4159493165165341	1.670228097369823	-0.8771331607533372	0.15535487717861826	0.9364233305979556	-1.3189372864355593	-0.7209065745070294	-2.3249359543091783	0.4367918200146611	0	-0.674426840868465	-0.3833616642310815	0.6852463460854241	0.8213301387994738	-0.6714200568522639	0.1791662598919748	-1.209591564900247	-0.36386627393346216	0.09446827095352772	-0.6896885458493005	0.6461883744596498
100	-0.4196190157975651	2.010436233696011	-0.15905276267511445	-1.1452823758552768	0.5172943080652933	0.6379146382821896	1.2212437016981146	No	0	-1.123289595285703	-0.0699508177798544	0	-0.0571165395311243	-1.767159453946032	-0.8700394509745432	0.11313990682603207	0.9645001287192796	0.08860631381794153	-0.4002253658408184	1.4580956409713064	0.02513942327621	0.406545628641052	0	0.5374934537615853	-0.06789341803513543	0.0965526531139408	2.144399441418699	-0.07412544659236794	-0.9121153711344384	0.035642313801537616	0.3867932497447124	-0.31410002341140786	-0.09194605368368636	-0.01584317598300087
310	-0.6505838251210747	0.7691875286639624	0.2092863207559134	1.980437440159814	1.8375072716622385	-0.5898846030342103	-0.25045219944168623	No	0	-1.118498125541837	-0.02333057084822725	1	0.8273820103652805	-0.30484942256004033	0.8180356225193328	-2.1057291431609264	1.1573533877549136	1.429243110459825	0.2348289785009387	-0.6755106950178974	1.0294103481682886	2.4287203365260512	0	0.2837679312958713	-1.194605333312125	-0.9393055634773896	-1.0430846800431657	1.0122271697313665	1.08659340153267	-0.26876627433585776	-0.04474183809573183	0.7951932439739434	1.4065045784209877	-0.5763542297264608
454	0.5554621839423106	1.3013833786456754	0.10624250360496924	-0.7643993596739456	-0.663052875729075	-0.34839161412261915	1.3676427703977367	Yes	1	-1.1126639001749452	-1.0528649142330613	1	-0.00363523419077481	-0.6486786858546603	-0.8455746366638859	0.7253833979372233	0.16373980742619904	-0.04503972949701008	0.8148452947809992	0.24478758742383605	2.013351983746197	0.5664184234582217	0	0.6076059966245122	-0.16789814360040384	0.5581235444210938	0.7493180450920209	-1.4443598089648757	-0.2195771722292982	1.3197588684804102	1.2175675879173573	0.8832854695815147	0.6615440359853257	-0.9549588840281865
772	0.08355257707935623	1.0869740244506505	1.8386200033269264	0.08906792679498521	0.6587629814307161	-0.8168907852362076	-0.8591641166670761	No	0	-1.105674681318408	1.317006819259559	0	0.4118734060469941	-2.479673183303541	-0.5723837165269743	0.28571860821584355	-0.6412130082746842	-0.6840348376315137	-0.4002253658408184	-2.4995996568776615	-0.34078925170202484	1.2707228239659056	0	-1.6664921516710147	-1.115475466971459	-0.11623772993376816	-1.7463327216008488	0.7945091248319618	1.7936092104052137	1.0924792442903544	1.4138463075717154	1.225974154507541	1.471521844718589	-1.3835352882341583
481	-1.51968866515307	0.8860660013867252	-0.3443099322932943	-0.4760930842480659	0.29811373854643153	-0.25960948950379337	-1.1519622540666103	No	0	-1.097402306496973	-0.0699508177798544	0	-0.4520554355251285	0.8053463743925039	-1.175850161500119	0.6966202531350252	1.5430599058261814	1.6631237446051643	1.030763718627557	1.189847255183757	0.5008467244144181	1.7071323808442818	0	0.5366493529540289	-1.600406013155247	0.19909237199537697	0.14295884987021862	1.597440279548478	-0.3283519773852833	0.026207575629450943	-0.2445397870620613	0.0878549679306498	0.031114752989230658	-0.5280140323023349
479	0.464263370601752	0.8821431596491143	-0.03486645366011905	1.5163171896521022	-0.48421423094785654	-1.2775407530580627	1.4138740552503406	No	0	-1.0940539278499066	-1.7599413047744927	0	-0.279269659547881	0.03069483101551405	0.07593495447100354	-0.5155396519953365	0.4865593974472982	-0.6840348376315137	-0.9548394531461006	-1.3853372022550408	-0.40990910990163554	0.9552981935475158	0	0.1436516588407051	-0.1400824891001274	1.6125288986100514	0.8041013527973927	-1.2518224906059698	-0.6621816955506747	0.6517510524808994	1.1039853982791215	1.5887864676574939	0.2505973809941249	-0.7959236169134604
445	-0.5449262899301823	0.9776866925419262	0.598292763904875	0.00440293054548584	-0.00167537996564962	0.4932207974919209	0.4584275016310019	No	0	-1.083523014784766	0.08156560719775803	0	0.02104844710817946	-0.1350060288749074	1.0300643170073298	0.19942925991270033	1.2118553855575016	0.22642877896943464	-1.2300296723133088	0.7028732542450311	0.7163380336721206	-0.9934214953907418	0	-0.4886547728162496	0.0811768299070201	0.24838740663045153	0.8257332282401915	0.41584629411255486	-0.14997385099823987	1.8320713335901955	1.8750143197033537	0.5286529571936398	0.06216647405474032	-0.8637283453296318
17	-0.4369404699378423	-0.723286870054662	-0.09252592196310064	0.80380505568052385	0.7908798835275622	1.1556021646894248	1.336821913829614	Yes	3	-1.0792644069451778	0.13984091586229197	1	-0.04477470112661481	1.2941639346996432	0.5652320856157563	1.4691154642145083	-1.03949697052401	-1.790791145988493	0.06124746330001816	-0.1720291294902033	0.6309546682883648	0.3546950033601828	0	-0.1555699277871867	-0.25470869800084006	-1.0506542770136955	-0.5640612713064144	0.47443326334082503	0.8623912994559567	-1.1124876588196602	-0.9278553767161237	-0.23852422915997895	0.22112875839581925	1.1415097837949328
8	-0.25635528146607306	-0.19965798302454604	-0.8147707181506196	0.9815731814936964	-0.15689165621330997	-0.17635047156373487	2.1073433280388274	No	0	-1.0791793480981011	-0.8858084069449066	0	0.7985843554929961	-0.665248782453268	0.21864660862351012	0.7705825817484483	0.3817478572045752	0.36007484173244425	-0.18007319444998798	0.7400153514396788	0.8708412951218917	0.7781418435562606	0	2.373595840693038	-0.7081240815805883	-0.8573351595302807	1.7112469199246356	-0.9109501008968502	-0.6402637863748089	0.34377086581920807	-0.03400437170026495	-0.43117182072389776	0.825965819957137	0.690784750806733
820	-0.06496659756072981	1.210851441707674	0.303832540928791	0.6100556001438456	-0.5157817856797511	-0.6820473704444125	-1.051794470219302	No	0	-1.0781953144694116	-0.05829575604694762	0	1.456815864780551	-0.8185220891848528	-0.6417008043305326	0.4952784691288415	0.3230533649941847	-0.7299756625900211	-0.05306232065296624	-0.31234365910484146	1.041607950156594	-0.945891748843047	0	0.20396072936944984	-1.4628023539795447	1.866013334375376	0.8892103161430729	-0.32441472523202547	-0.639214402535378	-0.9359395096875467	-0.7013164337081006	0.03766371291640684	-0.40769152212213267	-0.08164706900253142
648	-0.8292830646313013	-0.9791051783162922	-0.269252920656763	1.1262526591270676	1.497086206494006	1.5357456823276858	1.0517289905721807	No	0	-1.0770673468780725	-1.4802187338975374	0	-2.735295866029358	-0.00244534289158214	1.0993814427853426	0.6308760205625166	0.5410614342952357	0.06354767583437361	-0.5230025265942598	-0.6342417066760075	1.5620398771179986	-0.8940411235621778	0	-0.7797911855242455	-0.8992156467717842	-1.0506542770136955	-0.9944707299814788	1.0269909102257857	1.5471808282562365	-0.8450118565092393	-0.8862455084049566	0.529277248602352	1.151970449756018	1.4850482594290815
786	0.8955511447724108	0.27863392654018604	2.5014860663238965	-0.18147788355628455	0.2621050266143991	-0.7988455936155219	1.4601053401029442	Yes	1	-1.0757400154363397	0.3612880224622572	0	1.8846663649745188	-2.1192738812806704	0.434752848112192	-0.03067567846273165	0.23081919083882071	-0.48774224311577286	-1.6745676640658351	0.2695489727420231	-1.198688735002613	1.4565209314235097	0	-0.901719369891508	-0.950908428506972	1.1469413044244552	1.469646625638483	1.5472692028966697	-0.508210956515509	1.966117655738977	1.3414544739221888	0.9902351687595242	0.8481362374861001	-1.7433595937637536
322	1.086318734201631	-0.08452850713814654	0.15236542661866384	-0.12083944417975095	0.26997770790304465	-0.7930775530321037	0.49695357234150506	Yes	1	-1.0731978966619673	-2.0979394177346657	0	0.4488989021034652	-0.02315794917225238	0.964824736230002	-0.18681831692589088	-0.20100443383280395	-0.5796238930327876	-0.4891329799630688	-0.7415411071127085	-0.4139749772310707	0.4022247499078775	0	0.2578054804149707	-0.15835137907313326	0.771755779641136	-0.8404421287964845	-0.2466245546339879	-0.21580801639056688	-0.0483374018960834	-0.15274468808858588	-0.0880932339877345	-0.33718158472331755	-0.647725641532495
684	0.41626128521977734	0.6106367316241156	-1.0504168700576606	0.6083505700189721	1.1538630846968194	0.8233547181199455	-1.013268399508799	Yes	4	-1.0708704538616745	-1.4802187338975374	0	-0.5425622632629029	0.2958162029821646	0.773183387000886	-0.1292920847237954	-0.16746473236515572	-1.6070278461544638	-0.9082688018848613	-0.4320236945485347	0.3666728753446319	0.5620975044836597	0	-0.14449995897351295	0.6688513949350183	-1.0506542770136955	-1.059126538307941	0.6430197983257137	0.4270257654575449	0.3407844175554703	-0.04032603732775057	-0.23021041470690545	0.44414027433503256	0.48332956298625795
565	-0.6106214905045468	-0.39509966094580945	0.4457427618001032	-1.1473730855536082	-1.08388744142629	-0.2866354011432795	-0.5586607651254315	No	0	-1.0676242836402134	-0.15153656113511402	0	-0.2340162456789938	0.2088232633548913	1.584601019435797	-0.01834862528833615	0.5662162055153032	-1.0766201044552275	0.522720282583514	0.4511325099159182	-0.23507653073789125	-0.9026828810285268	0	0.5381903196304175	-0.2700509638197166	-1.0506542770136955	-0.30650139288449246	2.542368896878427	-0.4047390129667539	-1.3130897732998763	-1.0220587854870644	-0.8393013288074925	-0.7254345403100299	0.14057223039729633
337	-0.34925530736528504	-1.0891397692590794	0.7868589395368556	1.14384071840303	1.1289148146433887	0.25756820955344445	0.7358152107463347	No	0	-1.0632538207370978	-0.501189813634422	0	-0.8058548286638102	0.5236548865371266	0.25942137509018076	0.8486539201141281	-0.19681197847035095	-0.8093280178253244	0.6878344061979663	-0.30408985759299006	-0.564412333485002	0.04791208010640763	0	-0.9394188698851	0.8109530479783948	-0.27175468165557565	1.3093877573775423	2.221342617981359	-0.7487860511161639	-0.12923452874470912	-0.508424513409449	0.731330106044941	0.6961038888800437	-0.8221961795312706
333	-0.7662580396732767	-1.0257684105898794	-0.7263789894825877	0.0526423208974289	0.7085062458274506	0.7900910377777163	0.4507222874889013	No	0	-1.0622439861799973	-0.501189813634422	1	-0.17230705365644636	-1.1789214683681997	0.5489221714341973	0.26928255007271634	0.6500654299004117	-0.4919186746763433	0.2221278935855717	0.9669947488853388	-1.2556109533475135	1.2966481768477278	0	-0.3997511659721787	1.3537180549776182	-1.0506542770136955	-0.4921385458771442	0.3992009450839819	0.09964168320776168	-0.43439383825662164	-0.5856900149460853	-0.17494258573937357	0.5342158025812588	0.2600168837587337
653	0.4070883748121909	0.7333300361064885	-0.26922123184240127	-0.587231727337631	-0.3923449505276585	0.37220612156991817	0.9669716350090736	Yes	2	-1.0614934624375212	-0.6760163620778481	0	-0.3697764872856555	0.6645006497549344	-0.7395602134709788	1.321190806987662	-0.15907981187891232	0.451956491649459	0.6963017829984235	-0.08123736090325577	-0.5725441060102768	-0.444668930484278	0	-0.6414022486285045	-0.9268531356387686	0.480309108550455	-0.5700640041301129	-0.477938490529215	0.9400917025285692	-0.7814487436505483	0.28566851587887415	0.19007229928693808	0.4148515520520721	-0.2877488112648691
338	-0.1777130453895212	-0.11963518326924276	0.33166505838762217	0.4502053530343223	1.3779777557569075	-1.1608895298197788	0.5123640006254265	Yes	1	-1.0602359542797972	-1.8415270481297523	0	0.930230657350507	-0.8019520311664834	0.03516019749794646	1.6745662579729488	-0.2974310828732957	0.3767805679747262	0.04431268012708193	0.3438331479139514	0.9358952481256626	0.48432156656235587	0	-0.6527460820968218	-0.4843182812552241	0.16868827428173688	0.33029224296692894	-0.39387751607443544	0.5187567536401675	-0.2552557117977741	0.3741302795046636	-0.19025844124849778	0.34821417062543286	0.01225393193205637
559	1.978202732886	1.4380056558725085	1.5912125315360075	0.8721233984825152	-0.8126510338281587	-0.6949622014045799	0.8976247077301681	Yes	1	-1.052774586089398	0.7692167392385553	0	1.2387766749344162	-0.7149590722490909	0.9118175626080028	1.140394071742762	-1.882181825918946	0.5146030428502483	0.8063779179805421	-1.3935909845495251	1.2530334299512658	0.1170462605613624	0	-0.3793520791777392	-0.16332252677796247	0.3123793259957812	-0.4135914497227812	-0.26091950021745575	0.3020407175591552	-0.9164471278083711	-0.3535130184046139	-0.12687625048893686	0.21286393507664078	-0.017080186434222
105	-0.4463531076664363	1.7730859097706664	0.6115449846831924	2.1130101461640636	1.8359932368213063	-0.8836086704438251	0.2118606490840616	Yes	1	-1.051989456947391	1.2703862611030197	0	-0.9662987853936056	0.32067132858995695	-0.04638932119497449	0.4952784691288415	-0.03330593625590009	-0.5462123627559917	-0.01072536272062565	-0.08949116241510716	-0.31232814252957447	-0.02986387039032978	0	-1.2846012319061983	-2.145522465634425	0.6212518188476928	-0.04045442305915779	0.6984415569216761	1.4130287065520457	-0.4893203196708842	0.8829154162152517	2.0787369534558504	0.6146360169109918	0.753051834653073
823	0.11288956406776408	0.01015273658472077	-0.06333952749651658	-1.255693215754186	-1.3637214459810922	0.7553334554529647	-0.7127650479671643	Yes	2	-1.0490341405153485	0.1048757306635716	0	-1.900164641015405	-1.373620035886423	2.016813498413161	0.6925112433827685	1.3124744704377715	-0.6756819745103727	1.9960464087716256	0.35621385979041204	-0.03178281400189307	0.8861639728511735	0	0.08578456396673373	1.7293327199445154	-0.21491339002616297	-0.35454433435156874	-0.3676321581768483	-0.6728062759508441	0.1414706614746877	-0.06258306639433961	-0.8187759065571713	-1.9131149735100208	-0.3132366039690312
756	1.0684789443064175	0.7038655597363921	0.34293456180835247	-0.6308892294926494	0.6547445251802891	-0.6687091696186185	0.6741734976095297	Yes	2	-1.0413972953875064	-1.2937371237212043	0	-0.25869992248801277	0.24610595176657984	-0.22172078947017895	0.4952784691288415	0.3733629074343197	-0.4793893410985159	0.47191594292204597	-0.2586939781038581	-0.40177737524276536	1.205909562485513	0	-0.39628784456985583	-0.4263104803292493	1.4133764413728007	0.3824283356669777	-0.5046021076822408	-0.293087487221565	-0.0514447501616987	0.4418522082515473	0.010138708922693442	-0.38213884462473535	-0.4294595211559292
448	-0.4702021935930232	-2.912992787696424	-1.3594779364274674	0.9934601323281792	-0.3027816236798126	1.0694700085850883	-1.2752456803399406	No	0	-1.037143663988116	0.97318109762670435	0	-1.459972398202214	0.34138393969315695	0.06370252832844778	-1.8797332241048013	1.6101393478068275	0.6607783808469114	1.5176387520998198	1.3054004379149418	2.1597233590714797	-0.3755347500293232	1	1.7802522297343937	1.7540699752768365	-1.0506542770136955	0.7119250251012689	0.19835412982118683	-1.6438585118516489	-1.3582394762958963	-1.7077299763226033	-1.6611874563754043	0.02042600207398634	0.3301107309352934
68	-0.15695169086248353	0.188259949334093	1.0325312849906032	1.0852177227063111	2.0054663976667295	0.42590584938117193	1.252064558266517	Yes	2	-1.0369765321580815	-1.095600296199509	1	0.9878259670950758	0.776348695699881	1.653918221162718	2.1840843856895953	-0.4148200282487272	0.2347816615386336	0.7682746435197597	0.8266802192707006	0.2731577563688036	3.823323011695745e-4	0	-0.6740526951818827	-1.269356501172428	-1.0506542770136955	-1.2487639645328434	2.005938247272936	1.3218751899246552	-0.5366377508289294	-0.2654254616698565	1.0829926390845928	1.827357983937336	0.060305970342707745
614	0.18943920819975513	-0.27502726626518137	-0.504617387729661	0.27619929915665503	0.17644542076786632	0.7272279102047544	1.6681461219393814	No	0	-1.0365381460569476	-0.02333057084822725	0	0.0868715959416318	-0.40841245878592136	0.47552761457886267	0.7336014174417368	0.5704086608777562	-1.0515614372995727	1.3101876261949936	-0.2380595031502802	0.26502600277673105	-0.04714741298898177	0	-0.19013609070227383	-1.2304021791006	0.2121217736641998	0.4429881109628778	0.40957174113510086	0.4037443872036385	-2.2098132938857176e-4	0.48596510746177485	-0.12154649819178094	-0.07211563844456464	0.6425964230087049
774	-1.19063234276306	-0.490531679922624	1.656267566345795	0.6562753746775914	2.647820083811955	0.7391002417694901	-1.6528011733025814	Yes	2	-1.03637361728794	0.1048757306635716	0	-0.01597707259528429	-1.5600334200745083	0.09632233770433889	-1.066147915502751	-0.2513139957956137	-0.08262767188631849	0.8741170112429243	0.884456772201559	0.4317268662148075	-0.02986387039032978	0	-1.1310307325469815	-1.0593651455061528	-1.0506542770136955	-1.647988266985425	0.31609234177304046	2.345614979632665	0.20925974059610478	0.13590397368253584	1.1907890930480947	1.824704624088543	0.34715768634624344
483	0.6306163301570131	0.13638974173456894	0.12332864517549744	-0.01300455504317991	0.6201352167738139	0.15258476512492852	-0.08093748831548243	Yes	1	-1.03438265840565	-0.04664069431404083	0	-0.09002811499550202	-0.06044064481773562	0.10039981624972864	1.214356400356185	-0.0961928740674062	1.333185106774472	0.02737789695414569	-1.5504131556226002	0.8057872663853115	1.2447975515668586	0	-1.1125737737283328	0.18803635159769727	-0.8988932546938938	0.1236303812461277	0.13210598331752588	1.0346641754983592	0.13139732746714586	0.455028787002224	0.5291536004787732	-0.21783849411324502	0.38636378778279956
639	0.19877960700188055	0.0610441800575542	0.9159139788482018	0.7084008645012523	-0.6251544572967656	-0.08507987782389068	1.8376608330655952	No	0	-1.033944425425753	-2.086284278195531	0	0.9672561917210928	0.4780871498261341	-0.6457782733823089	0.3925530339814208	-1.3874713122425022	-0.2998024922731149	1.74202463160556	0.08796546439417868	-1.0279220042351014	-0.20269931901263	0	-0.8312377166704833	-1.048680667547876	-0.8008427465251402	-1.5201737656663497	1.4709649421670452	1.4587718993840897	0.2709805284858904	0.9678883629772599	1.3053105124322477	1.4347008978659463	-0.46628459407296946
13	0.5664747280787668	-0.2240755503214094	0.5285341672135296	0.9481318994310284	1.227695635216601	-0.09093506423301875	-0.7667015469618687	Yes	1	-1.0225901029093905	-0.05829575604694762	1	-0.826424604037793	-1.0505032872444071	-0.6743206326936508	-0.41692326486837294	2.004230776603001	0.03848904514382742	-0.950605764745872	0.2406606962765939	-2.01186363981301	-0.6131834827677968	0	-0.4032837149917064	-0.2538914838849326	-0.1531834258792076	-0.2528259926210754	-1.161684601618346	0.9060674493257984	1.0286493155896586	0.2631413266773542	0.5872757851167177	1.036721642809545	-0.5959594216227949
557	-0.7037589231566992	-0.26172966694098526	-0.02303020937818391	-0.3551326606407902	-0.13486559625023103	-0.5900438130314875	0.3043232187889894	Yes	2	-1.01769933404342	-1.7599413047744927	0	0.1856063175455007	-1.1043560529645842	-0.9108142174412138	1.3910440493124276	0.14277749156858452	1.0575400792311958	-0.8489970854229361	1.169212799447546	1.5701716117768687	0.5880228573654818	0	-1.0462455961408517	-0.1929652699858971	0.19366004752685975	-0.06208606460645893	0.4335029831524472	0.5318280132653502	0.5776855262948563	0.4775035321575428	0.32415949473092487	-0.6945876048700195	-0.07225441630055626
494	-1.9220225319218216	-0.3823904820343725	0.05809089509057429	-0.23019196677839215	0.149998104542847	0.5054155091282251	-1.5141073187447702	No	0	-1.0148515087196537	-1.4802187338975374	0	-0.9992103800150404	0.03069483101551405	1.914876696169847	-1.0250577414437825	2.4821716250110315	-0.1160391827150564	-0.2732144969724669	-2.8214976275793595	0.7366674460521053	1.0287532124942576	0	-0.00818667348085836	-1.108497509534194	-1.0506542770136955	1.4586440525249385	0.8372074241269034	0.49126027342101153	-0.5777482445215139	-0.3738891816264359	0.38925805050756196	0.20870815482668975	1.5758274627596516
638	0.28392369386412264	0.8756841937885034	0.0329036948631731	-1.5396239026868317	-0.8582750121030875	-1.0383957994295456	-0.5663659792675322	Yes	2	-1.0148445417033765	-1.0023593354988865	0	-0.03654680726052038	-2.6495165094732567	-0.3155027295588489	0.5610227399695507	-2.469126669932152	-1.573616238085436	-1.615296026462636	-0.9932818514418214	-0.8449576714792845	0.9769025872133884	0	-0.20447033791171748	0.04284857836828836	2.014597840548602	1.6634984544399207	-1.801466548039253	-0.9494725104744112	0.07922578607970375	0.7830289018740296	-0.659486050912983	-1.0094036279825025	-0.9207085488011222
20	1.2103433379137944	0.6771928548196444	0.22515714058577488	1.2971756545312076	0.1468159069825909	-0.6027563471293483	1.151896774419209	Yes	1	-1.0108646910754944	-0.8624981278666369	0	-0.5302204057013361	0.9047668768236734	-1.0331385168412257	-1.0497117999573229	-2.804523567472586	-1.5276754131269286	-1.2893014676339596	-0.9974087425890636	0.6756792846449603	0.5016051217364415	0	0.17778718691676113	-0.6981319070790949	-0.894953515914437	-0.18005797198824833	1.180465814090418	0.3978135804399904	-0.32627439881677833	0.3121119281466079	0.6171266940793486	0.657277962763603	0.24036698796755054
121	0.5092078965697933	0.5067759378019744	0.7779244204840854	-0.14860539237182757	0.01333233748967063	-1.4997620818227957	0.8282777804512624	No	0	-1.0102771648896574	-1.095600296199509	0	-0.279269659547881	-1.249344292106746	0.09632233770433889	1.2431195451583832	-0.8214889012229591	-0.5921531877144991	-1.429013421417678	0.20351861829931328	-0.7433108367777883	0.0868000591274064	0	-0.5803964159779171	-0.4577358458938034	0.3910070235895675	-0.5870969604848505	0.2385381728491261	0.4764715101727891	1.0495635295718488	1.7360206494422104	1.677725778873333	0.26222889592882537	-1.212223792085124
235	-0.1929564237247105	-0.7277602980793507	-0.25932849421721754	-0.6366816115967592	0.11971672284443816	-0.3898346568473418	1.6758513360814822	No	0	-1.005955624221719	0.5244595091727764	0	0.31725261940301164	-1.1996340408911614	1.0667616144222245	-1.2222905156977095	1.0022323050720556	0.4770151199089979	-0.07423079715480135	0.2571682800829296	-0.14562729802470037	-1.0236676465229635	0	-0.37483765490247595	0.6831646716675258	-0.23262304879640297	0.05133309629080077	0.3835815492856699	-0.14645731793289896	0.9445438276336258	0.7556547495911272	0.34593605878008504	-0.7018791944123017	-0.38186599443773483
685	-1.353476480928527	-0.08237445500702563	-3.3016284913887164	0.06674309877051351	-1.424586338157703	0.5075585615605049	-0.6280076924043372	No	0	-1.0055406656698245	1.317006819259559	0	-1.4311747433299298	0.05969248077295835	-0.6702431636418746	-0.3881601200661749	0.00442622484478625	0.36007484173244425	-0.4976003567635258	-0.2752015811275608	-1.1824251899520632	-0.4101018603774943	0	0.9993438138577978	-0.8165756976288948	-0.5036555385651097	0.05235478728440175	-0.5334418434893389	0.32013447184161004	-1.3972352763769662	-1.0184969978199292	-1.7025234298660645	-0.8409254817332044	1.6336860026333928
369	-0.8404079371659129	0.7826951890975292	-1.720038074338474	-1.097467560891022	-1.1399020559770705	0.3872796417149766	-1.2290143954873367	No	0	-1.000897876646951	0.9207331642161676	0	-1.817885692775932	0.5650801087435265	-0.49491169061986345	0.441861265813103	-1.047881881248916	-0.1494506935437943	0.6116278967057643	0.46351318335764463	0.21216963282806311	0.9596190722806904	0	0.15808437034083042	-0.8811008382920986	0.8646967133048423	0.1347602083137512	-0.6034430139461365	0.021958334612165	-0.13161352314135763	0.18299963342455133	0.31525439373757314	-0.14158020243497202	-0.23167475143922622
612	-0.42994167807937533	1.924419933432483	0.4758020384692777	-0.95400451321283	-0.8159116826210004	-0.775181968233402	1.0286133481458788	Yes	1	-0.996959139071166	-1.0023593354988865	0	-0.1064839027276909	0.830201461420058	-0.2380306846645109	-1.2921438345588758	0.4739820313599392	-0.3958605931987581	0.04854637345598081	-1.1996267931512703	1.0578714952071435	-0.4144227391106689	0	0.898445077214775	-0.5390122317386173	1.6706418396036733	0.49478593605721266	-0.9935089736194864	-1.0886684334215782	-0.5463108604483007	0.01155023197535247	-0.4809007103653691	-1.274938006538004	-0.048415700510093716
111	-1.0380212094873211	-0.7515277255766162	0.3009189255661367	-0.9314139223661604	0.02698641163561114	-0.14940870514916085	0.627942212756926	No	0	-0.9910191834902214	0.9090781024832608	0	1.6542852792527023	0.3372414251885646	-0.551996333293639	0.23641041465236176	-0.3770878518959512	0.6816606164419959	0.4761496313222745	1.1981010374782408	0.5699665826140289	-1.3823011447558735	0	0.2956145862901238	1.162445892999373	0.8386218484599313	-0.4815131071512546	-0.00325338988186573	-1.244504464829735	-0.5137476774584768	-0.840883186006622	-0.9964077244326892	-1.4621883947556449	-0.11757438854172879
678	-0.06294471580948693	-0.9467656876485756	2.459642666080678	-0.38268490023821966	-0.949061993458599	-0.0223134934554993	2.053406829044123	No	0	-0.9794048611136684	0.9207331642161676	0	1.5185250376460409	0.6189329130439419	0.45921770039730353	0.49116945937658474	1.1112363006772317	-1.226971874012461	-0.00649166723543349	-0.6301148155287654	-0.6132028171710325	-0.643429674141406	0	0.5015901295805406	-0.582836260100602	-0.18260069019048303	-1.1291824469575893	0.2932303594280965	0.3555751264810698	0.9671589182780334	0.8687020350599627	0.5921518387817217	0.6385935291721995	-0.7293908234676117
115	-0.2330744943101953	-0.06637861448014296	0.40869506716576026	0.8459631698744652	1.2446749241775124	-0.4003013079095627	1.5833887663765542	Yes	2	-0.9791012217009722	-0.9907042737659798	1	-1.007438259513342	2.1972336399103063	-0.3766648602716277	-0.09641994930344082	-0.00395869991204222	1.2162447119095705	-1.2681329467740914	-1.641204914600864	1.8059923712809605	-1.2656372579946116	0	-0.5410138316514396	-0.701596180129232	-0.7702832842800471	-0.4311925945420825	-0.137517929350355	1.3946710728285536	0.4394947816837146	0.8350930314245311	2.391185907997397	1.0362130886676868	-0.1255524431266151
409	0.05983840702304638	0.8354489511919866	0.997686420347751	0.8812881407160141	-0.08559410049928365	-1.1389761075561922	0.7435204248884353	Yes	3	-0.975457701869856	-0.2797428626469129	0	1.7406782438695556	1.9279696569884677	0.3450483770752983	0.1706661438116526	0.5829860660104648	-0.10350986858528692	-1.340105728436702	-0.5021809593558537	-0.983197387878506	-0.945891748843047	0	0.11077376053182957	-0.8992480488486301	-0.2576140776110454	-1.1477180919164065	-0.7454676135512666	1.0448325434642372	-0.6134790426619969	-0.29252550887082046	0.434628851437353	0.9063429020938965	0.5275515118835961
283	-1.0202125751489497	0.9506882221698646	2.323920870086374	0.9167066645248712	0.4918620021122853	-0.0341546999034453	1.275180200692819	No	0	-0.9706752662789648	-0.0699508177798544	0	-0.24224414433435257	-1.2866269998085538	-0.6457782733823089	-0.28132571343469787	1.8323398724703317	1.0366579214283431	-0.8447633970227075	0.5666856542123693	1.1066619788931742	0.5534557470173106	0	-1.51413861967	-1.004957856816705	-0.7828374131774214	0.29640150529496334	0.6476383844677698	1.6209182198682988	-0.32110981741430694	0.31884562139437805	1.6524645771983446	1.4791635593241779	0.13080044644624245
66	0.6821045515910618	-0.5504189723908606	-0.24582121881609223	1.8794951560433315	1.0541048493148006	-0.8149092139060101	-1.429349963181953	No	0	-0.9644457584391156	0.9090781024832608	1	-0.02831891339442594	1.9403972776627212	-2.313465925668395	-0.09231092998413395	-1.4293960220484303	-0.8845038637078252	-0.41716015887109525	0.17050343146927482	-1.202754602332048	-0.911324638494876	0	-1.4177548277517564	0.0169016504588668	-1.0070723570681204	-1.2362390010158846	1.6035623380972386	1.2456965665014446	0.4400271207411057	0.3687723332391992	0.9521661927878788	2.251890179676064	-0.6755096875516439
729	0.03681106083748774	0.4027593431518513	0.8782214707047953	0.17963496845059876	-0.2973057764043877	-1.2535102564257132	2.053406829044123	Yes	1	-0.9612568555602408	1.317006819259559	1	0.3419362770549732	-0.5616857655175062	2.1472928118656336	-0.897678209514621	0.03796592692251809	-0.32903757154128227	0.446513773091312	1.8955468712736576	0.6797451519743953	-0.18541576383854447	0	-0.10970458202148418	0.5230956532537687	0.2328040535609958	0.5360617948145672	-0.752407739977877	-0.13336045298005153	1.2267020629655612	1.2478485475413543	1.216177946494099	0.579267401185645	-1.5204718033076603
3	-0.09339328298197064	0.8184391380770635	0.5099742068797989	-0.32373156509142254	0.5763682455604718	-1.0859735907077752	-1.830021098570616	Yes	1	-0.9581032471264624	0.2680472173740908	0	-0.22578836618069237	-0.08943829698644479	-0.751792696575216	-1.8057708954913785	-2.532013578459646	0.8487181122415114	0.07394855314405552	0.855568534170864	-0.24320828432996375	0.4195082648405756	0	0.16592803687219887	-0.08420791754455757	0.8310188631438717	1.7141637508409615	-0.6223836077875057	-0.795394842034871	0.0655138985480667	0.5273917088766912	-0.08728584535711723	0.20867667405775533	-1.1381982626326368
320	-0.6637652127092483	-0.5297619721795714	-0.8679847493358491	-0.02310992758791934	-0.7719516676752194	-0.8088576990045426	1.090255061282404	Yes	2	-0.9572582475808428	-0.2098121810245601	0	-0.9169314317755676	-1.6677389515148624	-0.22579825852195515	-0.5771749130837889	0.2350116657239485	1.6798294708474464	-1.7634753570468114	0.4924014982578081	-3.134044840324522	2.3768696307624073	0	1.211795164656933	1.6621252247596645	0.6202390649167827	-0.7259113047880796	-0.7147381260200523	-1.432141538843578	0.18223922063616252	0.2208515291240577	-0.7458489950906928	0.3477932892001595	-1.9919364998158178
86	-1.3936206764716192	-0.13089816230065435	0.9640073930123976	0.7707192559011583	1.0736424219136878	-0.03856839753644504	-0.5124294802728278	Yes	2	-0.9548961993810194	0.44287376581751686	0	-1.4188328474542482	-1.1126410819737689	-1.0698358142561202	-2.639901176318311	-0.5825185160642936	-0.8510924112232613	0.09511702471722028	2.1266530829970915	-0.00738756949639621	0.01766587615736491	0	-0.8085747296239708	-0.48372295939132914	0.3996593814853333	-0.6250551315968471	0.6085294146518669	0.4272999571131646	-2.3113511778163014	-1.2464384012739598	-0.16059984547523193	0.2571041486106094	-0.17555775070879961
359	0.8427795729353584	-2.1703433325874837	0.2975688572643897	0.6301192516244899	0.8404661694214242	-0.3626195278123024	-0.928511043945692	Yes	2	-0.9542667945369008	-0.4429143493574321	1	-2.1634572447304268	-1.5020382170102151	0.7283311514824391	-0.3881601200661749	1.8868418702729195	-0.31650823796345484	0.5819920384748019	-0.6837644773123817	0.28535537729031124	-0.15516956240458848	0	-1.0929500106954142	1.16408375821295	-0.4173665635142005	-1.265885962852804	1.1614384168822671	0.09397753518278538	1.16078280352223	-0.011533321795028483	-0.6114807820562836	0.7281680967860205	-0.19816831695234136
594	0.10274469622499556	0.4498293692894737	0.8826765088421091	0.4288307972772289	-0.21603537053917873	-1.248804448909807	0.35825971778369375	Yes	2	-0.9505978565804656	0.06991023423993914	0	-0.468511232835846	-2.13584393929904	-0.34812253893474	0.5117145464060688	-1.4419733100450902	0.28489891805771145	-2.2545840000605772	-0.25044019580937377	-0.1944177817107309	-0.03850564294719913	0	-0.7344573993570477	-0.7788705352935219	0.3093638574680465	-0.8634740878181238	-0.7072578467332858	1.1286412899139524	-0.6933963085924557	0.012410811942909009	1.0065299220954154	0.08030480256740385	-0.2377024843145979
271	1.3100572384722702	1.295752398820852	1.4530674413111213	0.21278285662825383	0.86497036474695	-1.481180370062584	0.5971213561885235	Yes	3	-0.944543978799296	-0.04664069431404083	0	-0.08180022591867192	0.382809161899557	0.5489221714341973	-0.5648478455588183	-0.13811749602129783	0.08442987253334204	0.2094268086702047	-0.36599332088845776	-0.33672338437258975	-0.9026828810285268	0	-0.42022040325398546	0.4370758300732867	0.514197733768993	-0.4301297326126914	-0.8663281843065641	0.08717227872828054	1.0814229129623851	1.648653743522852	1.5745368603488223	0.7184440554190296	-1.3450537040778503
719	0.27588429569331674	0.8956576340062767	0.23779749715094575	-0.3631292062697349	-0.3241898220019468	0.7592701131375296	0.5354796430517184	No	0	-0.9426357819455298	-1.7832515060465344	0	0.6916217687586188	0.6686431642595267	-0.12386136134250568	-0.1046379783750044	0.6584503406253177	-0.5879767561539285	-0.20124165616581208	-0.8859825278745888	-1.7841746149677888	0.16025511831553574	0	0.4571688547454648	0.2790957675388227	-0.4339714574753468	-0.362310897595973	0.3849823232346491	-0.16308273394878794	-0.9247945096046565	-0.6002644959806182	-0.6384381560141908	-0.681085950948416	0.7871297172067239
647	0.6127579539191147	-0.7779705968480849	-1.3214984259597582	-0.25819794404095686	0.507545821533349	0.0216207118354335	0.9823820632932748	No	0	-0.938217621777132	-0.7226369202343873	0	-1.225477449359477	0.7142109009705191	-0.8333421535596487	0.1706661438116526	-1.01014970489614	0.10948850079288096	0.8275463599816848	0.5708125453596113	-0.5684782008144371	-1.0841601097529567	0	-0.7647245417541831	0.35703608810191145	-0.6556297110837042	-0.60511741133697206	0.978344628908458	0.5401429100236597	-0.7992059958397493	-0.7760303559190203	-0.24742018362171628	0.08720111625423226	0.23550298773698405
624	0.976536760553336	-0.4715877736817553	-0.39348645291742224	-1.1682244204495371	-1.934731651869122	0.6942417118043441	-0.4584929812781234	No	0	-0.9380166501537512	0.8274923591280013	0	0.6628241138863344	1.8119790965389289	-0.5234540119567512	1.004796520309087	0.1050453249771459	2.072414659878928	0.39570943342984394	-1.212007466592997	1.3872073547538613	-0.35393031612206316	0	1.00312129771219	1.340718963567186	0.3642124804877024	1.4864389922875143	-0.8105803802817848	-1.743655781363525	-0.9728916489118629	-0.8514561768267769	-1.2068364621209968	-0.627459945785983	-0.14375398604899114
399	0.09413348628174438	1.416522024053109	1.2294617398171144	1.4151290142271826	1.0611351770865003	0.25346187066304	-0.48160862370442525	No	0	-0.9360182648914736	0.9090781024832608	0	-0.5590180605736205	1.22374103380062	-0.4622918622567452	0.5076054983856118	0.5368689789327827	0.3517219397151873	1.1493072304101326	0.7647767751926	-1.1864911330143075	-1.978583536692807	0	-0.7295725788508496	-1.1538853040542392	-1.0506542770136955	-0.16334590799178927	1.1825917376845745	1.282247768028972	0.4206403821314675	0.6928172682744119	0.9084816389114034	0.6251579062019652	0.15267260338412086
748	1.8225882701170113	0.25688145453065103	1.9797836488927028	2.176124601617263	0.10771478980118186	-0.9674685308083932	-0.01929577517895718	Yes	1	-0.9340762282443608	-1.561804477252797	0	-0.468511232835846	-0.11843594674388908	-1.9709579177279253	-0.667573280706239	0.08827547424332177	-0.14527425225919482	-0.3832905728105414	1.4993647061826645	0.7447991807109756	-0.21134107647897907	0	0.7111083237784837	0.6820161330147962	0.11529221394028884	-1.162167600029984	-1.987059218867798	0.1789181035616825	1.1158472091764262	0.7452912181393329	1.768080756978284	1.0755415403042392	-1.4220349389592635
545	-2.6996605216348573	-1.281292457211961	-1.631284533076849	-0.8847050570115325	0.8709746994484063	-0.15133320354928312	-0.4430825529939222	Yes	2	-0.9329291970590324	0.7420215951951061	0	-0.5507901427612044	-0.08529577283679288	0.19418175633839857	0.4706243723471006	0.3230533649941847	-1.5861456105593794	0.8656496344424672	0.01368129342604941	0.01294180117137722	0.01334498987893024	0	0.753083787717599	-0.493174816158599	0.26164321003318086	0.447151509698456	-0.23804094036874632	-0.24094803459981756	-0.7203462571927794	-1.2503896830566168	-1.2061277728461928	0.3096625125750067	0.2841082362053568
477	0.9520769350848772	0.6486959806522746	-0.05294292726190905	0.0226299034501975	0.6145656125869245	-0.9892474552874528	-0.3737356257150165	Yes	1	-0.9323869947593062	0.1048757306635716	0	-0.8716780179066803	-0.2095714153433441	1.205395790029341	0.5692407594740642	-1.182040687119509	-0.249685216305979	0.3237365729085077	-0.20091740595563257	-1.4832999781927352	0.4324709412814866	0	-0.9553173164803108	-0.865543258342498	0.8923382081248787	-1.2345053785621536	0.05710102539289496	0.8057936985442138	0.7645503654826774	0.6329294156995406	0.8608543994021851	0.7595774268266977	-0.8033769205569496
632	0.6741423524649385	-0.5643965074366528	1.016819987147845	0.652031739914685	1.1473788192236032	-0.33440781450978474	0.8976247077301681	Yes	3	-0.9246921166826936	-0.2797428626469129	0	0.31725261940301164	-1.0463607727398148	0.28796371541429566	-0.3758330908094047	-2.1295372389385663	-0.00327534035333589	-0.2986166668032009	-0.2752015811275608	0.19997201190655547	-0.5267657873801438	0	-0.3865195229054298	-0.8506260997058862	1.128907212310325	-0.4318553104679686	-0.17005619576009637	0.35603294645415823	0.8874157584327784	0.8824430555511622	1.6032549657590927	0.991749736644099	-1.175107536589079
574	-0.22803038392392017	0.25958940839865025	1.3949796781749115	0.9792179670269536	1.1393884878522984	-1.2500008553593058	-0.41996691056762026	No	0	-0.9134678706570448	-0.23312230449037363	0	-0.26692782114337155	0.32067132858995695	0.1207871899894504	0.23641041465236176	-0.17584966261273646	0.43107429495049054	-1.5898938960612643	-1.3812102342383303	-0.3529868915567348	0.9207310831993446	0	-1.7747392670516755	-1.823595506722624	0.1908273089898184	-0.863396454849921	0.08337117216495045	2.0462180475048157	-0.5471123424113314	0.2372914679757123	1.1206630588518445	1.6531168544373096	-0.44767218118950136
290	0.9924656299151297	2.555090682991846	0.92358855487689	-0.42170225157678826	0.05676807339866817	-1.8964337404229992	1.175012416845511	Yes	1	-0.909884374350778	1.2470761376372062	0	0.1691505298133118	-2.023995816193617	1.413347015465562	-2.2002364439992323	-0.20519690871793173	-0.7341520941505916	-1.2766003235745484	1.598410247455413	0.1715109027341051	1.7762664405750743	0	-0.3738185300511947	-1.4870635134158068	0.4301031966831394	0.491918733453433	0.6718513873242115	0.38047421154441424	1.380979080454413	1.3915131108454342	1.0525733104596005	0.5918042366339399	-1.9217931414821563
44	-0.103084212892489	0.7033023219270496	0.2532675203573692	0.05637850132815261	-0.1551233763744044	-0.17274146576544933	1.2289489158402154	No	0	-0.907717402606716	-0.10491631420348686	0	-0.4150299011545427	-0.7605268089600834	-1.041293454944778	-0.3593970135321773	1.0944664792274197	0.16378220832058732	1.3017202493945366	1.676821256122482	-0.2228789098163836	0.765179207356737	0	-0.6711593094541229	0.6952781932404927	0.5057844722439665	-0.705073238269816	-0.33346224920074674	0.01786805501658303	-0.2702315812401606	-0.14323283554260927	-0.3581014493657632	0.19085277759147345	-0.16151027761573508
229	1.5172570320131529	1.54612857913004	0.8641802938677826	0.14709359639571593	0.9612790597316552	-2.158325418247387	0.8668038511617656	No	0	-0.9054372742686134	0.9090781024832608	0	-0.7359177763000186	0.9171944203374504	-0.3562775150127467	-0.5278667195203072	0.19727950889384727	0.3391926450334758	1.2847854957936224	1.1320707022528982	-1.0360537388939717	-1.3477341148904771	0	-1.2025770731416885	-0.920234500468827	4.782814555706788	-1.8532654078237771	0.07462192475471294	-1.0650308342403263	2.3021561399713777	2.6218182666784267	1.0687236004361176	0.08053391143625004	-3.2767621698614797
510	-0.32566529264165783	-0.6905764585284397	0.29071316284983995	0.7085064690261867	1.1955029123197374	2.3124459660118215	-0.3737356257150165	Yes	1	-0.902425302978932	-0.34967338865680964	1	-0.908703552277266	1.169888268080443	-0.743637682522755	1.017123626102258	-0.5657486555691321	-0.08680411317091798	-1.0818503417291334	0.44700561876867606	0.16744501647146767	0.972581708480214	0	0.8618530268482736	-1.4137560133329243	-1.0506542770136955	-1.385295283264677	0.07874030064641258	1.1699014950206217	-1.6170678544685542	-1.4605515645612062	-0.2899486783117924	0.5139583308943737	2.1800265865852215
175	0.09980116161354334	0.5510020800149092	1.4036012933190247	-0.6225859752693818	0.21906102376083017	-0.9022898755718368	-0.2735678418679881	Yes	1	-0.89725164262786	-0.13988149940220723	0	-0.9621848456444548	-0.08115325109840585	-1.3756465247816958	0.23641041465236176	-0.6034808319219082	0.827835954438659	-1.1284209929903728	0.5625587630651271	-0.7433108367777883	1.6725651900133358	0	-0.09356550992321368	-0.10383303064537404	0.3969680931498136	-0.5555233933858532	-0.6914776650380431	0.3626171091567385	2.2152430842241557	1.616779344718305	1.3864254914368528	0.6161962678362303	-1.8887321283113931
410	-0.5287875607303574	0.02672842174210539	0.406516863659308	1.1198557425168214	0.11337786592348664	0.6858779228462248	-1.6219803167341789	No	0	-0.8912539603406187	0.06991023423993914	0	-0.3821183448472223	-1.2079191470608226	0.32873846289373915	-0.7045544450129506	0.5620237501528502	-0.4793893410985159	-0.5865079708857762	-0.48567339476688515	-1.1458323839871472	0.946656355598392	0	-0.7334891690913588	-0.7706014544175043	-1.0506542770136955	-1.558060702783587	0.7274549612929131	1.7589973121553242	-0.5123857345152446	-0.5488876973503525	0.8528764375090627	1.2107783687375584	0.46540762603462227
754	1.8537866752171976	1.4689384767164435	0.842804605981538	0.39577507268452405	0.9194851303865	-0.24936917229529315	-0.404556482283419	Yes	2	-0.891199449180296	1.2043406000583026	0	1.4280182099082666	-0.9013725335976528	-1.4408861815079324	-1.0702569252550076	-2.276273410896518	0.9865405871170336	1.034997485886511	-0.2256787912738196	1.4888541137225482	2.407115862377404	0	-0.5631043504122988	1.3322002472488168	-0.1348099330378212	-0.22921066831448603	0.2300908975774975	-0.39678947919063007	2.3090059097728224	2.263972805747857	1.0685349081991784	-0.17246165735886312	-1.6256534162826386
23	0.30878936366222365	-0.3137263114613972	0.5796041660985435	-1.2759625516263349	-0.16953089726254053	0.2299715779398439	-1.4832864621763775	No	0	-0.8883277369435795	-1.4802187338975374	0	-0.8305385437869438	-1.0049355505334148	1.5112065765038252	0.3966620820018779	-0.04169086162281215	0.7818951294801516	0.907986597303478	1.020644410668955	0.2690918701061662	-0.17677399631184854	0	-0.3370701290345235	0.6742255764598298	2.4497529001467626	-0.00153981289828742	-1.7330621020868788	-1.048981440865358	0.7226537804483396	0.4162597553253194	-0.5595760646717236	-0.6666730175724784	-1.333880584169177
166	0.2714528081608824	-0.11569961410484075	0.7784324818628447	-0.14556540118080297	-0.8902672480962244	0.23858901722760212	-0.3275043408626925	Yes	2	-0.884543575256406	0.9207331642161676	0	0.19383421620085944	-0.7522417799508987	-0.7884899180412018	-0.8565880354556527	-1.995378354977274	0.5563674362481852	-0.8447633970227075	0.8431878607291375	0.8017213990558764	-0.8853992856130539	0	1.273154618265667	-0.91709395837117	0.5460027425541326	-0.8708840738956175	-1.288218818883674	0.19060994264532224	-0.24191477982131815	-0.19138777596354425	-0.16610541986364355	-0.25106377960935283	1.059944331422936
769	-0.8817829611407737	0.16073254923903638	0.04696449769334276	1.2251632316375372	0.7629002900495899	0.05079396180663168	1.0363185622879794	Yes	1	-0.8842668851813976	0.780871800971462	0	0.32548049890131303	0.6520730290806808	0.07593495447100354	0.4829514016038709	-0.6286356031419756	-0.5838003245933581	-0.46373081013233475	1.2765121230147785	0.3097506191333265	-0.5008404344983218	0	-1.9510452384503745	-1.7822898345425844	-0.5265600872993177	-2.0720682519946667	2.106738023671743	2.294381962787095	0.3323179441772783	0.6505325354234516	1.5077683955386811	1.6232712333307928	0.31474132054475706
332	0.35078606169826565	0.08812292930124464	0.02573411670716668	-0.4154420405988518	-0.02091188117310263	-0.6350132462302962	1.0748446329982029	No	0	-0.8777328192014309	1.317006819259559	0	0.9713701314702436	-0.7356716447720527	1.1890859138222365	1.7074383359910028	-1.395856222967408	0.39348633311312414	1.0603996162878822	-0.37012025047043406	-0.08870505127999614	-0.6175043615009713	0	0.0919189313419583	-0.4162419974734049	0.17318331193564385	-1.0019000448412432	1.4835317259597405	-0.05959162844851141	-0.4312989760961522	-0.121168664850991	0.35541339632905977	0.1990527891648046	0.030107023663552564
657	0.8461258638425059	0.2728394289711009	1.9511468453436829	1.8382444924992696	1.684678373386042	-0.07121210766756834	-0.8129328318144724	Yes	1	-0.8653286974851468	-1.7133209022304094	1	-0.09002811499550202	0.02240978753874	0.9240499697633312	0.14190302771060487	-0.1171551899250207	-0.8176808809464653	2.2204322882773657	-1.1129619253202487	1.1391889932614645	-0.928608153427574	0	-1.9791587395551695	-1.0467275206634652	-1.0506542770136955	-1.682124803150758	1.92866303541939	2.161728626840154	0.3355510869038711	0.6820564632101823	1.704932434362366	1.8050229699434035	-0.17200612885905187
687	-0.4930649664926948	0.00369657267880775	-1.847993249628132	-1.013033887517302	-1.3776693638241622	1.8446358497562536	-0.19651570044698183	No	0	-0.8648171194327929	0.9207331642161676	0	-0.19699073046546536	-0.14743360132386316	0.8955076104519893	0.4624063145743867	0.9561152179943736	-0.4626835759601179	0.02737789695414569	0.905091304807238	-0.4180408824269104	-1.252674621795088	0	2.5961772706267774	1.1004113422854662	-1.0506542770136955	0.6454554112767478	-1.7958255264907963	-1.0517470398711346	-0.9895707169995798	-1.2353937550691192	-1.1997439625943673	-0.8540790333456216	1.4822455949428839
599	-0.6966405289319197	0.5224363732729926	1.4482910460866762	0.02947175172397119	0.6674104659566871	-0.24482530817186077	-0.8129328318144724	Yes	5	-0.8620306957250082	-0.501189813634422	1	0.03750423513969735	0.5940777488559112	-0.5764611855787505	1.004796520309087	-0.7376396377925011	-0.08262767188631849	0.8148452947809992	0.5460511600414243	1.4034708240716016	-0.6866385419559261	0	-0.8621726499796165	-0.2877878346062327	-0.936220969986616	-0.09891314532159876	2.277621295494854	0.5689523719288547	-0.08488441085715695	0.22825992778347617	0.9823884378794793	0.8792605309600342	0.18040024029174237
712	-0.6423435196739596	-1.7271145462927784	-2.5745243507645	-1.793959028645294	-3.142453687859461	2.1845025372115874	0.0346407238157472	No	0	-0.8589789129137427	1.317006819259559	0	-0.13116757953670985	0.4780871498261341	0.01069534283943153	0.72949240768948	-0.6160582370546167	1.692358687736926	-0.5949753476862333	0.01780819238034694	0.5659007152845937	-0.21134107647897907	0	3.0145944739813	-0.6226716047478791	-1.0506542770136955	2.1185915138073668	-1.4025413037048753	-1.0796890762773776	-2.398520707708939	-2.725010355156076	-2.941607656372707	-2.2447472467905256	3.2917258087211976
46	0.16764846622877586	-0.09710434039017588	0.6976723721287577	0.5909944171442694	-1.4277574562569322	-0.6989384285123657	0.49695357234150506	Yes	2	-0.8563875656617194	-1.7599413047744927	0	0.02104844710817946	0.12183030443749886	-0.21356583237939936	1.3006457582263784	1.5053277294734055	0.4644857863311704	1.3863941751165585	0.748269133734163	1.696213726187785	1.5559013837348483	0	-1.3003535491233746	-0.8329558472095255	0.7084525632040749	-0.6088462722301724	-1.518595857128889	1.5498031249313806	-0.267867183389168	-0.2759234332173011	0.6647121590342422	0.01980657654197552	0.08476089451053534
297	0.8098536626561427	1.8516515008984424	1.3722367524476409	1.991201378317409	1.5274219636022093	-1.3776388577516747	0.2118606490840616	Yes	3	-0.8534503940962447	-0.0699508177798544	1	0.51060811328307	-2.1109888522714857	-1.3104068680554597	0.15833909542078214	-0.5322089736241586	-1.6654978880024505	-0.8447633970227075	0.6904925808033047	1.704345460846655	0.39790387117470294	0	-0.42350566249000016	-0.5652277127754489	-1.0506542770136955	-1.006219439767811	2.091819710002057	0.6812881949088858	0.7465836473152274	0.3253108078575258	1.2700466724438408	1.4899159362719196	-0.028983213273016645
766	-1.1501223461664023	0.08646270530480334	0.5796417061893526	0.6525289393788384	1.6817934506390926	-0.9671991046911256	-1.0440892560772017	No	0	-0.8440873367046458	-1.7249759639633162	0	2.168528590807065	1.551000296947228	-0.08308660436944858	-0.05943879456377939	1.2915121936255067	0.25566385823760207	-1.132654681390601	0.5254166658704794	-0.5928734426574525	-1.3563758723568264	0	-0.5059218737351854	-1.3543961461257434	-0.8987587322423072	0.34989872748065004	0.5994373770838782	1.240013389036526	-0.17073372506366682	0.3923912319783809	1.2747496097444646	2.2778400398204264	-0.47885155940994123
714	0.5704851404097139	0.4588634742220099	0.5862587884250287	0.4182208600798187	-1.138040546120474	-0.7400154951692333	1.3291166996875134	No	0	-0.8414268552141795	-2.2086628932284205	0	1.8723244690988372	1.319019021727197	0.02700524515397369	-0.47855848768862497	1.5975619036287694	-0.9555033558219874	-0.7431547176997716	0.4717670040868631	-0.987263255207941	-2.384746781473412	0	0.13353945625389443	0.5014482756075951	0.06106211681971115	-1.8454740755707488	1.4403139386065125	-0.2217305519266228	1.5409040044630815	1.2972690601237438	0.5307889920418705	-0.25476663587247816	-0.43220037171050124
705	0.15020111966586483	1.5076597139862469	1.4505531824587123	1.18080591092626	1.027187314928178	0.5420137781914715	0.9746768491511744	Yes	2	-0.8410690108836345	0.1048757306635716	1	-1.295414501723268	0.3745241328903723	0.7691058420002012	0.14190302771060487	1.2076629301950488	-0.7132699363477392	1.6023126778218415	0.4057366304267862	-0.30826225626693704	-1.6545170683252932	0	-1.4384166317156093	-0.7574788776831058	-1.0506542770136955	-1.080287583026632	1.4176453594460987	1.637779119069582	-0.8033278246623903	0.1210079895121931	0.579859202140926	1.8037587973158276	0.8237428445992352
206	1.4903882863769249	2.102625733039207	1.0321029477562496	1.235386363197704	0.24914543887719695	-1.9849004374590504	-0.48160862370442525	Yes	1	-0.8353987018008028	-2.0746291386563964	0	-0.3121812541693161	1.4184395241583667	-1.4571960577150371	1.7855097508930835	1.0651192135995498	0.45613292321002946	1.5049376080404084	1.8212626768843625	-0.5278194896536814	0.8170298326376062	0	-1.4975994162779265	-0.7477283308757792	0.8499075015231521	-0.5409866675165091	-0.28183224046974265	0.9408832053752336	1.029258283750178	1.601016517690098	0.8773321556911392	0.6539158022853289	-1.4833443480439163
386	-0.4128760181030797	0.8510530868813966	0.4896991088011136	-1.294996155454406	-1.1231524284590853	-0.8338879856091693	0.3043232187889894	Yes	3	-0.8260085419502794	-0.8624981278666369	0	-0.8140827081621116	-0.01487290810674322	-0.11162893519994987	-0.21969045234624543	0.9561152179943736	-1.0097970439016355	1.178943128070458	0.905091304807238	-0.3489210242272997	-0.4533106879506271	0	0.19645009071715364	0.6912396943085115	-0.06279926219984018	1.7350610297827171	-0.987611022708111	-0.6127022235062891	-1.218651107368727	-0.470943700428941	-0.5951646671086764	-0.42816110784504774	-0.5441698364739287
262	-0.27826982838915315	-0.6278843381848367	-0.9911224339026616	-1.1667158279336571	-0.5207368851141594	-0.01005258515586971	0.6587630693253285	Yes	1	-0.8257480827263782	0.06991023423993914	0	-0.7194619406751864	-0.1225784660710112	-0.40520721958296974	-2.0564208730610436	-0.5657486555691321	0.426897824493804	-1.2173286071126233	0.673985016214336	0.1918402772476853	0.08247917033388502	0	0.3271644349921926	0.14030039444425382	0.6323407093475677	0.7466605496033532	-1.577105375908984	-0.3546910768950639	-1.6510415486168524	-1.4897005984551517	-0.9072725940374295	-0.9282277122357787	0.7354519688169967
45	-0.6917075679310808	0.17520981100306166	0.1794566347936229	-0.5054591098682206	0.5594862988144502	-0.5909688427027224	0.15792415008935723	No	0	-0.8254429886619319	1.317006819259559	0	-1.151426380618305	0.5982202633605036	-0.7477152275234397	1.5636227650528145	-0.9221079861032292	0.07607699482615757	-0.37482319601008435	0.8968375225127538	1.0619373625365789	0.5707393021913962	0	0.10116538916291729	-1.0499815050764951	1.5582422185739235	-0.6821932453279724	0.8362841798564054	-0.53814805987871706	-0.9845838405234446	-0.26948845189690646	-0.029066000513578973	0.2705068523557235	-0.14807320760425843
542	1.070943786387436	0.9942239278466796	0.5656599283114732	0.262995985875595	0.6115302806095214	-1.4847421640438967	-2.2075765915332672	No	0	-0.8118521773599723	0.06991023423993914	1	0.5394057298412396	-0.8723748549050299	1.074916552525777	-0.18270928803953393	1.6311017027097916	-0.31650823796345484	-1.420546044617221	0.20764550944655544	-0.2919987680159943	-0.9588543850425708	0	-1.3667265594544036	-0.549134926796059	-0.7718332490407354	-1.015388737315614	1.0027143740507845	1.5472510284073426	0.26502844830027006	0.9069889364839273	0.7328646260992046	1.722534449768331	-0.6177291392216924
592	0.21195889844240665	-0.20228580913568017	0.930500183251021	1.272454661119768	2.2387120024753036	-0.831895402919887	1.5602731239502523	Yes	2	-0.8043088893078523	0.08156560719775803	0	0.617570738331562	-2.442390475601733	0.7894932632079907	-0.897678209514621	1.2076629301950488	-2.078965312629017	-0.06999709889723213	1.4333342940878535	1.0172127461799834	1.0460367274269555	0	-0.3985400494009343	0.3972588789244483	0.3464266102913212	0.19361034507554828	-0.7288145878642713	-0.04320477455577647	-0.19457881723637369	-0.5167220247827132	0.47629230985901855	0.9945320903323517	-0.8909663703732862
70	0.378455594491683	0.6588000201107501	1.1040662998912332	-0.16850544866125558	0.07915374466602383	-0.8425385256036175	-1.2752456803399406	No	0	-0.8034094551625286	-0.4662244728232457	0	-1.073261372127983	0.6852132222778962	-0.07900913057086559	0.926725258479808	-0.896953175837812	0.443603589632202	-2.1741438415975094	1.222862461231162	0.2690918701061662	0.04359119131288624	0	-1.34550474217258	-0.02137681557742703	1.5293826627382048	-1.1506293224740871	-0.2501608977316944	0.4929938025517994	0.39464527667230137	0.588899155890608	1.6400384259358625	-0.2393676545938199	-1.399923473902799
806	-0.7945272619675582	-2.3289068163273545	-1.4774821888490988	-1.7832760124177616	-0.918233032317144	2.336864775551979	-1.9610097389863268	No	0	-0.8021283663343279	1.317006819259559	0	1.5761203473906096	0.10940274163360268	0.230879053753293	-0.4210322746206297	1.5556373500042395	0.9364233305979556	-0.06576340556833324	0.5873201483833141	0.4357927335442426	1.033074091227432	0	0.6446332212682875	2.277397527757927	-0.6154518784474973	1.1776790142873996	-0.8140309489097142	-1.530860443415848	-0.19568235152679656	-1.8510211795313318	-2.2807370152197843	-1.5568068454532027	1.5299419678962367
525	0.6374573870728298	0.47724169001774824	0.7353129928473678	0.5955470871000812	0.601996208265003	-1.3222414923962462	0.17333457837355848	Yes	2	-0.7892689386202366	0.16315135055301763	0	0.4776965186616349	0.1259728189420912	-1.6855346284101391	0.9308342682320648	0.167932262788652	-1.6404392986390277	-0.6711818571784353	1.107309278499977	1.9482979550096171	1.7157741383106309	0	-1.1113342249147804	-0.5004453898721057	-0.2575152996487641	0.11267368576859002	-0.1961349659859016	1.0676127015452506	1.0960108774386712	0.051006495142862686	0.20232477706049368	1.0240169098331013	-0.46613080847038224
562	0.6092248020659771	0.7960380085777791	-0.28001638227726	2.0104542215987107	-0.11109234184477804	-0.7854597156178362	1.1210759178508063	No	0	-0.7888255760789045	0.2214266592175516	1	-0.6412970088130935	0.6810707077733038	1.074916552525777	-0.5607388358065615	-0.9598401624560052	-1.3982058013725474	0.23059529010071017	-2.2478589125485486	-0.8205623917698646	-0.8681157706803558	0	-1.2505710125435336	-0.9628461368062357	-1.0205928262700286	-0.8574237621944878	1.0749106772383843	1.710753702491263	-0.14580017843992257	0.7069045617256013	0.9462394229854965	1.2745370927106994	0.11066084154060632
42	-0.4838428357675569	-0.6291270217925423	0.3384512152947974	2.009860240403574	1.7718350296015226	-0.00583790347835584	-0.9978579712245976	Yes	2	-0.7873050056362527	0.9207331642161676	1	0.8602936049867156	-0.2178564636426479	0.9199725007115552	0.5199325659105823	-0.4106275728862742	-0.9471504927008464	0.446513773091312	-0.4980540682086116	0.25282838185522344	1.9102139227518091	0	-0.7576089956788933	-1.5307335884840088	-1.0506542770136955	-0.1731970163340622	0.6440412754170426	1.812768337597616	0.3528909836044435	0.22137589082939546	1.0423732999150117	1.8106786127241972	0.5615078282599147
381	1.4957045381775025	0.4756434637369944	0.02675875004343083	-0.384579593202117	-0.987721572997874	0.16627931097345938	-0.8206380459565731	No	0	-0.7749288285456958	-1.2296339729653052	0	1.0742187784554702	-0.0728682100328967	2.485723274805419	1.2513375646628966	0.20566441961875323	-1.252030463375884	1.543040882501191	-0.3082167679575993	1.0903985095754338	1.015790576294734	0	-0.09172303136781644	0.01250578833741272	0.7013879036065033	0.2010952962582257	-1.0227633092464383	-0.04100512862705469	0.28774186760777276	-0.11836735873764484	-0.24761164218361736	-0.00834147005096041	-0.7573195948869224
744	0.6222738283249505	-0.3807537598025589	0.9816737689182036	-0.16749636623194672	-0.571921505353806	-1.081108760957439	0.5354796430517184	No	0	-0.7689764701445654	-0.19815711929165328	0	0.17737841889014191	0.1922531667562836	-0.800722401145439	0.09259482458007298	-0.289046152625715	-0.08680411317091798	-0.24357861902682296	-2.0002449824972097	-2.0972469294639566	1.266401945232731	0	-0.22172284668006273	1.0599599118329426	1.4677043732148718	0.05807510083651405	-1.0725873393648553	-1.019668074632602	0.5255065677725771	-0.172984465309758	0.4108351049275319	-0.9521738547767591	-0.77989826226777
246	1.1845024587493145	1.0141350560150588	1.2952122636751524	1.356441026136589	1.1007141635340003	-1.203047503058442	1.0979602754245046	Yes	3	-0.7669451638163626	-1.7133209022304094	0	0.01282055384074307	-0.91380007711143	0.7894932632079907	0.5733497692263209	0.34401568085179923	-0.4919186746763433	-0.8616981506236217	0.29431037727757725	1.5213812038236476	-0.3193632460152795	0	-0.37033607924737966	-0.43930817300246416	1.078119761346532	0.3736218825564525	-0.16899561953968353	-0.1583312514279884	1.9992986528433665	1.8393103213325002	1.9460420431075156	0.7795694316620809	-1.2251268385485086
582	1.5189211532678342	0.45532508796393134	-0.7057828976136254	-1.6547950494968806	-0.38052980306071293	-0.8414731080532851	0.13480850766305535	No	0	-0.7635174683686023	0.7925268627043689	0	0.09921343913540562	0.43251941311514175	0.2268015657142897	0.959597336497862	0.11343024546338926	0.00925397529581309	-0.8786329830832614	-0.4980540682086116	0.1755767700635402	-0.5526911000205784	0	-1.019717829251613	0.3812697047856819	3.136593047728693	-0.36965687413619874	-0.4442915357373757	-1.0631662732696965	1.5816171922657936	2.02185237843832	0.1268906335636906	-0.2107169152754265	-2.53566459237946
637	-0.1927943522150539	-0.01442289881734903	-0.8350064804026069	-0.53767503184615	-1.1465897336716857	0.4495785973255466	-0.8283432600986737	Yes	2	-0.7630790822674682	-1.095600296199509	0	1.9422615214626289	-0.09358081631356692	-0.6376233352787564	1.1814842458017305	-0.6663677404494021	0.092782745378512	0.20519312026997616	-0.10187185507420068	-0.03584868843127904	-0.5656537362201021	0	0.3821832644564285	0.8703547405108523	0.2302195687865142	0.03884406128143695	1.374160945500182	-1.31677320711776	-0.4061861833871145	-0.34709645352924395	-0.6201889647544335	-1.025248018085038	0.22544360093591195
84	-0.43171475952279703	0.60301438853401	0.00243867237722921	-1.155738081286483	-0.24668226962221643	1.1425245442438114	-1.175077896492912	Yes	1	-0.7619905433946208	-0.8624981278666369	0	1.1482698471966415	0.24610595176657984	-1.6284500616852722	0.9924694910523169	-0.1884270482227702	-0.9680326505036988	0.09935072297478952	0.3273255448902487	-0.46683136611294096	-0.2459081667064565	0	0.26838206301090173	-0.11600099080934206	-0.8194454013318709	0.8779002565028047	-0.5868337426518937	0.19394969483176508	-0.6660259691698133	-0.8527763623481175	-0.501332387188457	-0.49440827117397007	1.3026448104386905
108	1.3515797612975444	1.5921478496194577	0.5754663361808214	0.921635844281555	0.5892759164072642	-0.9098186287708154	-0.7127650479671643	Yes	1	-0.7569362410476824	-0.04664069431404083	0	0.30902472074765286	1.5924254419931514	-0.6253909281234278	-2.20434553028789	-0.20938936408038472	0.17631152245035678	1.5726767801615162	0.09621925629734653	-0.674190940711773	-0.8940411235621778	0	-1.2464018795745924	-0.5376308245610147	1.4304864255264964	-1.0313322235498468	-0.2725894436504296	0.511220617053505	1.3704415322256487	1.6015963398653745	-0.11928346281676167	0.22113786721286122	-1.568735579420287
787	-0.7210250230104595	-0.03934460821374268	0.1682507298005261	-0.6753706816298939	0.1545084709748915	-0.6523610502608236	0.666468283467429	Yes	1	-0.7544609596931999	0.1048757306635716	0	0.31313866049680356	-0.23442654095113644	2.3593215063536306	-0.3429609362549499	1.7652604304896855	-0.33739043466242324	-0.5145351497938028	0.07145786617481767	0.3829363446623723	-0.9242872746943996	0	0.43434671199836145	0.2071892161918583	0.3168568634820158	0.7389702314493416	-1.3558138779986828	-0.29066742383714306	-0.1820445930103947	0.03491822599094157	-0.10699827303739697	-1.0186161843998462	0.885737205589241
32	-0.5841794307683797	-0.356708616531568	-1.618148802669237	-0.9462738662549348	-1.2613422189515893	-0.12111184459467492	-0.5740711934096328	Yes	1	-0.7495450023837658	0.7109411193491092	0	-0.07768627659099255	1.8451192125756677	-0.5683062474751981	1.629367074161724	-1.0311119817084051	0.8946589372000188	-0.03612753748003	0.6162084248487434	-0.4465019915993608	-0.18109488510536992	0	1.7325618262048128	1.4932470219431544	0.7548246810844512	0.310007441026719	-1.8243563868424688	-1.730584863375064	-1.660220941880322	-2.1169351970192185	-2.0016031611310154	-1.9548107879465875	0.09111475954979513
348	1.2482478810625002	2.6955787199901575	0.8366968022859392	0.4590185743828836	-0.5566574932194959	-0.02741514301066268	1.814545190639293	No	0	-0.7488940074452496	0.0116349255754052	0	-0.6248411731882613	-1.0670733452627763	0.15748447791073128	-0.6470281554085545	-0.5992883765594552	-2.2376700230996236	-2.7372254239913376	1.2806390141620203	-0.5156218497989715	-0.08171450321645916	0	-0.24728265766721017	-0.11746897045518025	0.24369601504306376	-0.6073608200014523	0.6685934201572873	-0.07558113568014391	1.5383030480390503	1.4471585156626539	0.47498799480715675	-0.2595692253542228	-1.0186613648308513
375	-0.00771634430664756	1.6103778843805845	0.19378097869819672	-0.01053215982156762	1.3018702654398455	-1.0452292944683566	0.604826570330624	No	0	-0.7445517188497165	0.3612880224622572	0	-0.24224414433435257	-1.4730405383175924	-0.6947079779525319	0.8568719396186416	-1.093998968326598	-1.318853523929476	-0.9294373227447296	0.2860565757657259	0.32601412631747156	0.48432156656235587	0	0.6344335406153544	-1.1506028516498106	0.06355272258593342	0.30503354489489964	-1.0466843296130366	0.4646643829807155	1.4807985758156719	1.266451508323369	0.5103251777841518	0.6919738342314089	-0.8345810976448242
97	0.29473602452010045	0.3118833260242333	-0.23583405858446715	0.46808277340885296	1.5453244940155026	-0.3733258241611881	0.5508900713359196	No	0	-0.7443623844403374	-1.0023593354988865	0	1.226434855686964	-1.423330209941531	-0.12386136134250568	0.10492187297094342	0.4991368025800067	-0.16615644895816326	-0.3324862331490734	-1.1748653693983493	0.6187570663000594	0.6139481700059164	0	-0.5083554936203852	0.187545068141197	1.041958192879304	1.675789260390611	-0.7628380001578656	-0.3553281564176687	0.045555770802388824	-0.9498310102416867	-0.3150474663069986	-1.2210155669540559	0.34702776312965083
403	-0.900819050898304	-1.2457631164737837	-0.33348263096100894	2.3663439915587015	0.6745044463659985	-0.00929865020486316	-1.452465605608255	No	0	-0.743114752602391	0.06991023423993914	0	-0.13116757953670985	-1.0132205795425997	-0.992363750374555	0.8691989688754118	-0.07103809796667002	-0.0742747990411485	0.9841930673663172	-0.8323328660909725	-0.01551931865099945	2.208355118720276	1	0.5549703595505403	-0.4213515516601123	-1.0506542770136955	1.558919048395378	0.1109424991549973	0.16270624674504816	-0.14912606891814506	0.327799191923822	-0.22814247329369386	1.4899795499668702	0.16322055887617434
88	0.7893863687539374	-0.4095402239830312	0.2517604424439023	0.9181995888645452	-0.4865294036128944	-1.081686542545044	0.00381986724734469	Yes	1	-0.7419634340224304	-1.1655308222094058	0	1.3827647960393792	-0.259281685849048	0.32058352479018676	0.7336014174417368	-0.4441672548312477	-0.8385630387493178	-0.2986166668032009	-0.15552152646650053	0.14711565142448865	0.06951651401366772	0	-0.9338085090231956	-1.489773567626021	0.9324517925941368	0.04001481404154041	-0.4732817889036447	0.999550195709148	0.9896242540838922	1.3104675172450477	1.2401116488749886	0.6890632203794275	0.05980405246370644
541	-0.7286702472937898	-1.392941980617104	-1.4247189774509963	0.5707893717953851	-0.8890538468168201	-0.9228310022879944	-1.0826153267877046	No	0	-0.7411917795492675	-0.5361551544455985	0	-0.13528152886438924	0.07212004357685453	0.6794013709633074	-0.8319339769421121	1.1321986555801955	0.7276014414005033	-1.1199536161899155	-1.2739109106710975	1.391273146350487	-0.12924424976415386	0	0.2121459079896241	0.6164391512740867	-0.03787507441301178	0.5253787385167977	-0.12242258651608626	-0.6141553758813695	-0.5338503571272333	-0.7536218588555964	-0.7183231968018624	-0.7404863870279687	0.049754030607168334
472	-0.4697607375947406	0.40281635203635086	1.2992029108949112	2.688558084734713	2.484714300907669	0.13763333471832406	-0.3968512681413184	No	0	-0.7369853094908305	-2.1329046807396144	1	2.3865677806531997	-1.8872926060606396	-1.2737095706405648	-2.4714315468665826	-3.0728413353951702	1.007422822712118	0.5777583106452105	-0.78281001858513	-2.2354867215959873	0.881843094117999	0	-1.2480995007740388	-1.6370054706512849	-1.0506542770136955	-1.6373693555219688	0.7586507753197981	2.503485695642118	0.6796455720906471	0.28770410205527785	1.45351035091002	1.6274948473804534	0.3321907363180112
277	1.2278814667416451	-0.30701764446594265	-0.8304264933118887	0.6687915854637861	-0.4818580816376679	-1.1832441169086316	-0.7281754762513656	No	0	-0.7338615596982402	-1.4802187338975374	0	-1.4517445187039126	0.6976407657916732	0.23495652280506923	0.5897858465035483	0.20147196425630023	-1.327206387050617	1.2339811561321543	-0.4980540682086116	0.4276609610189678	-0.27615437820075933	0	-1.3456152155386012	0.7154780333563566	1.8252563231617345	-1.1682371958245636	0.07790370032658475	-0.38756623412594104	2.258159997473403	2.207719608175607	1.5628130131280058	-0.1841103494637745	-2.6782951705479214
535	-0.8032388311399611	0.02037269631655925	0.18710778141629184	-1.5424802761907497	-1.4379254869453264	1.415592269662333	1.0979602754245046	No	0	-0.7290529403758458	-1.5151840747087135	0	-0.4726251725849968	0.5940777488559112	0.08001243301639333	-0.4991035747181091	0.04635085228943015	2.2854130584291834	1.064633304688111	-0.03584148621846556	0.46425384271669295	-0.7039221373713991	0	0.8777801084348651	0.5687354306558673	-0.2466088539405916	-1.4325159787006307	-0.0193130040801108	-0.2925683706049048	-0.8162149277666092	-1.5656643007952067	-1.0588469000786993	-0.7733400784821866	0.7936577195706884
372	-1.647359685138915	-0.9330824293586412	0.5373124701803905	0.3761701258087301	0.3558176455284076	0.724552391484953	-0.23504177115748495	Yes	1	-0.7287106378508422	-1.4802187338975374	0	-1.2583889673526822	-0.6901039080610604	0.14525205176817552	0.7253833979372233	0.7213373272435107	0.1345471387764489	0.01891050536767757	-1.5421593733281158	0.5415054355751739	1.3355361659290734	0	-0.6573991348186742	-1.1448603375076756	-0.6128451887318609	-0.2852826988296623	0.9856356456249074	0.966747894568481	-1.5186176707163557	-1.7971020527490462	-0.13108611599976736	1.2091516141979632	1.3784189205330093
102	-1.6374467267942172	-0.8884829767591601	0.7669954442917282	0.8830516782400322	1.1817080001643008	-0.14884228061229351	0.5508900713359196	Yes	3	-0.7228813889241483	0.7925268627043689	0	-0.06945837793563378	-0.29242185975614415	-1.8078590037590596	-1.8591880988071168	-0.11296272480123032	-0.5963296192750696	-0.3367199215493019	0.748269133734163	0.4317268662148075	0.7306120970085659	0	-0.0346526576734452	0.42535230430603505	-0.5681872902434124	0.9837340015110598	0.7605342338253523	-0.29416700275741886	-0.6173967520626615	-0.4035184925979292	-0.10437307057319294	0.9065803539966397	-0.5654111604169836
524	1.047690626370608	0.7069518033283705	-0.3124127782032749	-1.5776885296358694	-0.8344314160452586	0.45046088412748336	0.29661800464688876	No	0	-0.7228812358029115	-1.7832515060465344	0	-0.5754738195702234	1.464007260869359	0.055547575984475	-0.6347011261517842	2.670832350593513	1.3206557343005283	-0.1546710147619133	0.3314524360374908	-1.174293455293193	-0.6996011781554496	0	1.607019925278002	1.3244478721570407	-0.5052927831021279	-0.4462234587338033	-0.4038952701682448	-1.0794091557561436	0.9639133875660169	0.1596067364566857	-0.4107939966237721	-0.24220672877338403	-0.8917403401131683
579	-1.5450406856589691	-0.03470823667658988	0.3288256376837813	0.07809915090780227	-0.3011844055385591	-0.1240642774570605	-0.6896494055408624	No	0	-0.7179345011248681	-0.19621445339037943	0	-0.04066075179893543	1.1326055603786354	-2.2196840615286337	-0.1539461815055363	0.5746011162402092	1.1661274553904926	-0.4002253658408184	-0.4320236945485347	-0.8774846858475747	-0.6304670379418823	1	-0.1712509550333422	-0.0105253138836795	0.23493938739370215	-1.3829222910590957	0.3963926061302895	0.1649390251579777	-0.4442325076528226	-0.007382960787302659	-0.8301042151538717	-0.4276068121758191	0.24567193601684048
583	0.08116895178653953	-0.629307288586714	-0.7529573088349741	-0.2438178306021502	0.8912385536323004	1.7677750523486844	-0.5740711934096328	Yes	1	-0.717375914852798	1.317006819259559	0	0.07452975274785797	0.36209655079635694	0.5040699359157504	1.304754767978635	-2.20500143546272	-0.4668600464168044	-0.6838830012378465	0.35621385979041204	-1.015724402246796	1.1799842096036908	0	0.23445916145403145	0.7820083842668522	-1.0506542770136955	1.7277710206131405	-0.604232887539039	-0.10878916171876216	-1.8337207155545325	-1.7480303858467374	-0.9435124399353796	-0.6143909719563073	1.707099313175372
519	1.3231177281148934	1.5618980598410523	1.092972036534623	0.296188329482243	0.4897552470998822	-0.7328738908349005	1.6296200512288783	No	0	-0.7173220927380412	-1.095600296199509	0	-0.10236995340001152	-1.5517483910653236	-1.2207023970185655	0.8979621136776099	0.7548770482338338	-1.5360282762480697	0.6963017829984235	1.4457148906601116	1.322153326017281	0.9682608297470392	0	-1.403893125107576	-0.7778199863760872	-0.06104793733663286	-1.7016449897616568	3.235378447817874	0.6253610164642737	1.1316826420058403	1.1888274259962532	2.1165834691365037	0.7758694452190017	-0.5192298861522987
785	1.5328553724168676	-1.2869618881949976	-0.8851853425265469	-2.2425481240362064	-2.2381894524208104	2.142909392398944	0.3967857884941969	Yes	2	-0.713322719152459	-2.0979394177346657	0	-0.06123048885880369	1.4142970868142508	-0.4541369241531928	1.4444614057009677	-0.6286356031419756	-0.12021562399965588	-0.5611058010550422	-1.0139163840475005	-1.109239502289422	1.1627006946709926	1	1.0685805305763652	3.556696810783649	-0.3285157432680739	0.3418471671553557	-1.0861079788613544	-2.1436622916889156	0.8762087445049371	0.009143586264522037	-0.9860845008887522	-1.477696138620493	0.8255569921294995
330	-1.3517620919639353	0.1570377002947861	0.17747821477620845	3.731232262203898	0.530751204888301	0.7269725012726923	0.32743886121529125	Yes	1	-0.7127211058128308	-0.23312230449037363	0	0.8397238296127326	1.319019021727197	-0.8170322773525438	-0.07998388159326353	0.15535487717861826	0.3767805679747262	-0.8151274993623823	0.628589136725204	0.06579816757006975	-0.32368412474845404	1	0.34025186784656675	-0.3821885149244066	-0.872164166789478	-1.225207013297053	0.933447140613513	0.7080788407797015	0.02070294844368169	-0.7536158505252396	0.24169529928725741	2.498859200332872	1.0406509500841004
573	-0.21558879735646852	0.4089753412548917	-0.4356795831065308	-0.6781365838847436	-0.347960022929477	-0.19763340540927196	0.29661800464688876	No	0	-0.7098185396468867	-1.7832515060465344	0	0.6299125575790141	-2.0902762025880475	-1.0086736265816598	0.21997433737513436	-1.6851361896115582	-1.226971874012461	-1.086084030129362	-0.9767742868528528	-0.27573526083184924	-1.524890384398958	0	0.5570905519397215	0.4571036410999398	-0.08076424696294211	-0.1941879315680948	-0.7433253718718699	-0.1348693093460998	-0.7873912276964371	-0.37206821468259943	0.4077536308993068	-0.17747666962135236	0.21901471701285805
682	-0.6835073873096901	1.2211936102947545	0.10478071238115164	0.01590622820619583	0.48410876970114	0.09603420209412444	0.604826570330624	Yes	1	-0.7092003126530589	-1.620080019336015	0	-0.711234061176885	-0.04387055816559562	-1.1432303331370006	0.16655712449234575	0.9603076733568268	0.02178329094496209	-0.01919275369100998	0.1003461570532722	0.663481682656655	0.18185955222279584	0	0.1626153797239384	-0.1299975466648503	0.11414956463061782	0.00759489292687153	-1.6632923382918725	0.4790978072780244	0.3780305676396259	0.6732032829967178	0.6351918179743036	-0.05406724489105751	-0.49565571224847266
47	0.39966595863447446	0.4577356579287658	1.0050346015514264	1.394183218017931	1.420624177168862	1.0210529651586395	0.49695357234150506	Yes	4	-0.7034058222471326	-0.0699508177798544	1	-0.4561693752742792	-0.4871203501138908	-0.06269922588292004	-0.18270928803953393	1.2034704748325955	0.01760685330687348	-2.025964511013334	1.7180901675949036	-0.4139749772310707	-0.3841765477370597	0	-0.00725343083522384	-0.6803785400745496	-1.0506542770136955	0.2257158376854528	1.6314990531910756	0.3236907519391022	0.7609908906414085	0.8865081225146171	0.45329867197353807	1.023621019871465	0.5973666643989503
760	1.2255865705628763	-0.5733984867297545	-0.09977981143792264	-0.10272592105225208	-0.0311443848003637	1.04893112637998	-2.423322587511795	Yes	2	-0.6982882808293704	1.317006819259559	0	0.15269474208112294	1.522002618254605	-0.00153708626987847	-0.17860027828727718	0.10923779010093627	0.28489891805771145	-1.8862525572296156	-1.2367688134764498	-0.5522147314966966	-0.27615437820075933	0	-0.7175650131484897	-0.04868880089542554	-1.0506542770136955	0.33834141374693394	0.8886410242293307	0.6024978115629478	0.24763820026764644	0.21562856775743303	-0.11475585181970203	-0.40486998054152307	1.205759090108919
96	-1.4264229841706375	0.6982475653633999	-0.3107193405373555	0.9680915777504894	0.9635449743203328	0.09221611260944625	1.336821913829614	No	0	-0.6909412942029067	1.2470761376372062	1	1.8517546937248544	-0.06044064481773562	-0.33589013177941135	0.9965785008045734	0.00442622484478625	0.36007484173244425	-0.18007319444998798	-0.15139463531925837	2.968832396552442	1.3139316917804258	0	-0.6183500805054587	-1.4274264077894498	-1.0506542770136955	-1.4684617885562816	1.973985916836846	1.4083340247463965	-0.7433508053944088	0.02816301253985743	0.4647930599632025	1.0743720692213214	-0.0069476285680057336
584	0.05366115092630461	0.6401776526608238	0.6187456871278364	0.10380678366336546	-0.6821362734718478	-0.6545959098387353	-0.4893138378465259	No	0	-0.6825040843699901	-2.2261455636340086	0	1.1030164333277546	0.1715405556530836	1.7680875065102692	0.926725258479808	0.5075217133049127	-0.763387192866817	-0.4213938472713238	-0.40313541808310543	0.16744501647146767	-1.710688572339337	0	0.8191689428561479	-1.0595375005564154	0.15878672026483262	-0.5774104016778172	-0.42492175980063607	0.3293806459832058	0.29207700051686475	0.3117334676462431	-0.2088581992766341	0.17819050384520668	-0.16603462751604509
527	0.3071365552968308	0.03462680837277628	-0.4841238131105892	1.07413337063102	0.3651147026178628	-0.2881566084688144	-0.31209391257849123	No	0	-0.6809135375220926	1.2703862611030197	0	-1.1596542601166064	-0.424982555384529	0.8588103130370949	1.4444614057009677	-1.064651702698728	0.25984028979817253	-0.942138387945415	-0.12663324039238777	0.0901934141463856	-1.6890840981906894	0	-0.01090544307532908	-0.5425744426182215	0.03762328987711094	0.5658679939426279	0.18448820956591097	-0.00327730876193189	1.0088164985224621	1.5164615535636832	0.5262190647864232	-0.060457208577439886	-0.3985523664904208
566	-0.6900066063461898	1.1534892961224774	0.23582048516465337	-0.9130248611183864	1.8103726463863676	-0.2504979110793211	1.5602731239502523	No	0	-0.6784007414645792	-0.0699508177798544	0	-0.8552221822818481	-0.02730047091063941	-0.4419044790234099	-1.1154561090662325	-0.6328280585044287	1.462654562944389	0.2136604970704332	-0.1802829117846876	1.2001770789358002	-0.9718170212420942	0	-0.4060337977341362	-0.3984208183231661	-1.0506542770136955	0.3359643340999162	-0.5230905921694093	1.3222025295173645	-0.5885949367845225	0.21425596519023157	1.0672259689570658	0.8390549417282994	-0.3734609996649042
751	0.3729324236046545	0.24113790031687193	-1.2267655523039738	-0.3661837392548637	-0.3015115537179971	0.19935658186433455	-0.48160862370442525	Yes	2	-0.67654828074103035	0.06991023423993914	0	0.24320156981889737	1.662848265731698	-1.0983780976185538	-0.5278667195203072	1.6604489683376615	-1.0223263385833472	-0.5611058010550422	-0.5847189360396334	-0.5400170916419867	1.0935664739746505	0	-0.14381459771146288	0.02414338461400472	-0.3147644751237439	0.6734491855928901	-0.6057092337275577	0.2295344746975984	-1.1497016844359687	-0.7404097415882928	-0.1284487462237533	0.09628440942900746	0.7134774591830438
249	0.4318015932792486	0.03302225442896155	0.21440085371063952	-0.13259350585768412	0.8699311046335221	-0.3119463639652266	-1.0903205409298051	Yes	3	-0.6761808663331814	0.9090781024832608	0	-0.06534443818648307	0.2502484662711722	-1.962802979624373	-0.301870800464182	0.6291031530881467	-0.5336830680742802	1.7716605292658854	-0.5434499476977436	0.3219482589880365	-1.7409348039543335	0	-0.4756844031368265	1.220530898923604	-0.2441027699509992	0.7619269388503093	-0.08158170729193363	-0.340709076423726	0.5074538261819886	0.9095165973593256	0.2806181749538847	0.09632928434815789	-0.8699435227082228
193	0.4798313528538334	0.4130793483175018	0.8323727877724424	0.7102830401893435	-0.04484257806638837	-0.19903713997501005	0.9515612067248724	No	0	-0.6734533943015883	-0.0699508177798544	0	-0.5384483235137523	0.3662390653009493	-0.7966449320936628	-0.23612651048937264	-0.31420092384578246	1.2955970671448738	0.649731131737184	-0.18853671329653895	1.362811999311632	0.4972842430032669	0	-0.6097364919567996	-0.705779750853386	-0.06197026842369023	0.669810606970847	0.4804391793933155	0.3667279207807636	-0.2463219070488031	0.33903165339003427	0.5103630191896195	0.034809122418122083	-0.23515801521400725
441	-2.209106004163407	0.5442264378606257	0.09449585139673336	0.7833831165048416	0.6305624309870769	-0.7419866685450055	-0.3352095550047931	No	0	-0.6610095376243388	1.2703862611030197	0	0.20617605460536892	-1.5931736904322005	-0.7966449320936628	-1.2880347482702184	-1.127538611226222	-0.5796238930327876	-0.5060677335639828	1.8996736855514316	0.3666728753446319	0.9423354768652172	0	0.3826034082205975	-0.5893035215086909	0.2303941064618352	0.104087650794524	-0.11141601143080264	-0.07664640480934386	-0.5634070093454918	0.1875755102785171	0.40881599383754	-0.5546133162379613	0.3674571652329129
60	-0.072529419366521	-0.0675689551241034	2.057728350871184	2.2818757046268283	2.1892320899279456	-0.5876038845158515	-0.5355451226991297	Yes	1	-0.6510976171592102	-0.4662244728232457	1	1.7365642274921755	-1.2576293982764073	-0.6498557424340851	-0.5114306422430798	-1.940876357174686	0.9823641555564632	1.7674267620069313	-0.803444551190809	0.3829363446623723	-0.3755347500293232	0	-0.8139135024870421	-0.9758594773932308	-1.0506542770136955	-1.2150820584040778	0.0989602857880374	1.911723904845912	-0.04785992461533034	-0.3193614344800426	1.6015464711222394	2.4955279005945954	-0.3806067907676139
16	0.17712674562751937	-0.127449469174734	0.3844443638570715	-1.0875720051188458	0.4244709715872073	0.533449744072304	0.7049943541779322	No	0	-0.6401320694632388	0.7342515540398349	0	2.217896021053332	-1.373620035886423	0.11263224239228442	-0.5196486617475933	-0.10877025967743996	-1.1935603437356652	-1.6830351985837435	0.1251075423714593	0.7813920624087008	0.4281500625483121	0	0.5561680313943045	-2.0471185945716703	1.9408763407072067	-0.3797150360373392	-0.5552398265361418	-0.05278269064614247	-0.3351447891999183	0.25817481700426087	0.001125735365504064	0.03290253160686103	0.12300808908183805
502	0.1958330408289956	0.8427024865530341	-0.5879110557714674	0.12681661497320668	1.064779802512238	-0.08953998929350855	-0.15028441559437808	Yes	2	-0.6288448140486215	-0.8624981278666369	1	-1.069147432378832	1.9279696569884677	1.1483111473555656	0.07204974233411389	-0.1003853391911966	0.9823641555564632	-0.7727905365013713	0.24478758742383605	0.0739299164288417	0.14297157320179704	0	-0.48923909898933343	-1.5017267794324978	1.044903639729526	-1.3759439852523057	-0.441406367708728	0.9762402617872228	-0.39500643188596635	0.10112766813866728	0.6635824882225893	0.41974576956666904	-0.2347912260388148
234	0.4636019535938749	-2.0453897764510716	-1.60232928819807	-0.3949831737285588	-1.5783747381596531	1.2540721563568762	0.2812075763626875	No	0	-0.6265689348248418	-0.8624981278666369	0	1.0989024935786038	-0.32141949986852886	-0.6824755707972032	0.15012105678216844	1.0357720260623788	1.4918896616606143	0.17979093072456076	-3.3414869883044274	-0.03584868843127904	1.396028468193517	0	1.58642634543245	0.4407206256092986	-1.0506542770136955	0.7715343210295882	-0.03783804114730389	-0.7650254721613037	-1.5044004872487378	-1.1977460250129868	-0.5965664532301453	-0.7342807016832462	2.0374152573465634
314	0.3835925922390306	-0.0595849274002413	1.347072915663421	1.1906644544491056	1.1011367530413978	0.03535364199063649	-0.951626686371994	Yes	1	-0.6246452344458432	0.06991023423993914	1	0.8644075447358662	0.7846337247090656	-0.7232503372638739	0.19121123084113673	-0.20100443383280395	-0.6339175811124359	-1.835448138709422	-0.5764651537451491	-0.02771694193915738	2.2299595928689233	0	-0.7665971063998065	-0.6683342116712826	-1.0506542770136955	-1.9969445268314947	1.824732927306911	1.3480525110341044	1.3218165756552869	0.7663902292703446	1.4531703994842105	1.3483155998427199	0.08819886069014962
295	0.2303307486382331	0.5453415088829081	0.8674934284706555	-0.7645746952197805	-1.479631805231947	-2.496296342498195	-0.7204702621092649	No	0	-0.62329596838693	-1.7482861652353578	0	0.1897202572946514	0.02655230686586214	-0.658010756486546	0.6473120978397439	-0.4483597101937007	0.6774841848814255	-0.6584807919777497	0.6327160278724462	0.1064569118639295	-1.1446524925001749	0	-1.0852969640625318	0.6165581044477497	1.777438270905314	0.12254908794362342	-1.2413625274032585	-0.4293126082919313	0.7890530179284762	1.051717670094777	1.0104266838219698	0.10655866978782323	-2.3848160630055473
815	0.02319325947898967	0.5196659745746173	0.5742960769269293	-0.507757015198492	1.0445993595230314	-1.3223333593942803	-0.5124294802728278	Yes	1	-0.6224108893575621	-0.0699508177798544	0	2.275491330797901	-0.8060945456710757	-0.2380306846645109	-1.0990199935208047	0.6710277848033758	1.800946219480687	-0.5611058010550422	0.5419242688941822	0.5902959571276091	0.6787614717276966	0	-0.4115957563090693	-1.092447282977863	-1.0037298653601845	0.5778618749091888	-0.261493337858593	1.4699506959708597	0.02655191146096099	0.5565684303277078	1.0634346771799628	0.7341560864389592	-0.0025800313965453035
159	1.0046769619223657	-0.618525889954506	0.6463744394351834	0.5548292476579662	0.41149327404565905	0.5219331676807664	-0.38144083985711713	Yes	1	-0.620915507358374	-0.8624981278666369	0	-1.603960519307177	-0.5823983766207063	-0.3929747744531869	0.28571860821584355	-0.00395869991204222	-0.5295065976175937	1.62348119868171	0.95048718429637	-0.5684782008144371	-0.32800500348162853	0	-0.30410310252931244	0.5064225408385677	-0.4681335747411165	-0.1552580958336739	0.4786509277296811	0.07425888241323006	0.9126849227697024	0.7795316932304278	0.7566839155317372	0.3469938563680824	0.10901220209970185
354	0.6074874375302679	-0.9786747236496368	-0.12564367147525074	-0.42243147769838857	-0.7971704096477579	1.0662160400267402	-1.7375585288656883	No	0	-0.6133784972769653	-0.04664069431404083	0	-1.3242121565955525	-0.2509966375497441	0.7487184967413201	0.8198907753119301	-1.001764794171234	1.3540671867850924	-1.24273081637272	0.8266802192707006	-0.9059457571536204	-0.6823176632227516	0	-0.31078188973764953	0.7262072079395772	-0.2608522353559319	-0.10642912315749097	0.9524317953223302	-0.38999912120408065	-0.689812471991833	-0.46576468262526616	-1.3049209857126727	0.04065012026015501	1.5765848866981829
317	0.11564955231498908	1.548773151122712	1.1481294297919322	-0.8285049845776101	-0.37949939148109546	-0.23208083167084337	1.0054977057195769	No	0	-0.6094008286267083	-1.7832515060465344	0	2.653974247489143	0.3455264541977493	1.5601362051251395	-0.38405111031391814	1.6646413456094156	-1.293794856773821	-0.09539927858530682	-0.3990085269358633	0.480517349900838	-1.0971227459524802	0	0.5590739118900656	0.5046444805397255	0.2923850725496575	0.859126229919138	-0.41347299244887115	-0.8451757012807668	1.0421380768178956	1.0043384440926542	0.6494413895807121	-0.30018129525591264	-0.981845051035402
75	0.31577180471067173	-0.7342151834202953	-1.365430696125702	-0.5056330409308031	-1.2309522472462031	-0.4458165634507707	0.3659649319257944	Yes	1	-0.6052378067192307	0.0116349255754052	0	0.7944704157438454	2.7523313551304467	-0.49083422156808726	-1.2674897760453354	0.4697895759974862	-0.9012096677423392	1.8351659341280389	1.1485782668418667	-0.13749554443262785	-0.22862463165306465	0	0.3533027084911894	4.025185814281807	0.5351872952714187	0.448235751602141	-0.5140558704240256	-2.66512353287318	0.8255974990299049	-0.12586626317077684	-0.7068643301649044	-1.5624147939264497	-1.2110953832119409
252	0.33331811162872976	-0.4666234587484085	0.5040792063317228	1.167152323147318	-0.15893730624537616	-0.8744174994335062	1.313706271403302	No	0	-0.5901704473302168	-1.095600296199509	0	-0.254585982738862	0.817773917906281	-0.8211097464043201	0.4213161787836188	1.5304826178295217	-1.034855711057291	0.12051920440529498	0.10859994895644004	0.14711565142448865	1.7676246831087252	0	-0.3885452750081148	0.24845111792935276	-0.1162403110148232	-0.925770659564894	0.13066759257515534	0.444694770667463	0.7314401993907249	0.3702433181455072	0.4559917630456641	1.9334666552163673	-0.6778315883398691
22	0.08827512284869732	-0.5145525932898735	1.1924301906839512	0.22365523927425757	-1.575495256864097	-0.628062843855324	-1.136551825782409	Yes	2	-0.5891500856880819	0.8391474208609081	0	-0.2504720429897113	0.5402249831357342	-0.32773515570140466	0.32269975338845486	-0.14650242626887858	-0.9220918255451916	-0.7177525084396748	-0.11425254773329424	0.1918402772476853	-0.6823176632227516	1	1.1096855214659818	-0.28017315199485526	-0.2989393181636157	0.10886149472629164	-0.8242593992162391	-0.08466687260851144	0.088543259965652	-0.13273504006866477	-0.5658195284532515	0.4734453164651347	0.57137829601314
504	0.3727746542643094	0.01791781059974804	0.00343581541550534	1.0051099403089017	0.0429309050709133	-0.57371199396237	0.9592664208669732	Yes	2	-0.5882966261941258	-2.0979394177346657	0	-1.130856605244322	-1.0297907147214451	-0.5805386926049809	-1.8057708954913785	-1.7438305646859	-1.4232645463204343	-0.5484046964249938	0.02606198908785655	-0.7839695858049487	0.5448139895509616	0	-0.40024045334955377	0.6241862855500021	1.1106580429411768	0.7454557864466179	-0.9140213612907184	-0.7136928424126829	-0.8737302599211364	-0.3464105755951991	-0.5467605062192619	-0.8695609422775205	-0.07282228628807469
253	0.37782216216119763	-1.0153722058226355	-0.08166300881129267	-0.24453166252359743	-1.6434379730589412	0.7807370998932035	-1.074910112645604	No	0	-0.5843021907684326	-1.7832515060465344	0	-0.6166132936899599	2.023247722075521	-2.403170396705289	0.11313990682603207	-1.165270787578998	-0.9638562189431285	-2.00902975741242	-1.0139163840475005	-0.9953949898668112	0.5966646148318309	0	1.3294136108973786	0.740282184289993	0.7778917550173382	-0.32814966188618966	-1.1176397421479694	-1.202026539127154	0.22052384084928292	-0.02356324490930042	-0.9944315465326624	-0.9348463890907959	0.2362732832009144
366	-0.05446450946417004	1.9544682884724984	1.6646573984938953	2.6510916210514495	0.3298415301641684	-0.9095353388215764	0.5277744289096378	No	0	-0.5842209216719684	-2.2261455636340086	1	-0.3409788707274858	-1.1126410819737689	-0.5723837165269743	0.07204974233411389	0.8596885884765567	0.5104266112896778	-0.798192745761468	1.3425425351095894	-0.5196877171284066	-0.12492336097063247	0	-1.2223538861033194	-1.75869285285292	-0.580036598763824	-0.5245618142137441	1.952310972989094	1.511057917378538	0.07224524604095682	0.8919607670357758	2.313232679543405	1.7431515163303497	-0.4725479855124524
778	1.459700463442516	-1.4162927633126128	-1.1871266028636804	-0.6165245417405	-0.9946605152737228	0.22947143459415048	0.20415543494196095	No	0	-0.5767277042643021	1.0722495891937802	0	-0.22990230592984304	0.0058397005851919	0.31242854871218007	0.5158235561583256	-0.1003853391911966	0.8904825056394483	0.5904594152752589	0.28192966540111664	0.4967808192185785	-2.328575277459368	0	0.13465112100824098	2.0371574389084803	1.4981488930448208	-1.0824243599803711	-0.923121887265815	-1.3063399902394053	0.8977351931344608	-0.015539524711815656	-0.7622762830587896	-0.8737445599689179	-0.3389860610291008
364	0.4738416768423547	1.1909370186121429	-0.5776402501358457	0.4075333525049408	1.063498194590462	-1.5366492982104885	0.09628243695255222	Yes	2	-0.5710687261529981	0.45647149345169746	1	-0.07768627659099255	0.12183030443749886	0.4632951694490798	0.05972269155148092	0.3985177176997368	0.08025343124874255	1.7885952828667997	-0.05234907482914301	-0.21068128889487597	0.639873482646351	0	-1.838664297114561	1.143549866345703	0.598728151051633	-0.04425316267956413	-0.56776395126053	0.20671566029161953	1.7598627916997964	1.5006524002685868	1.369435896476858	0.7983661920964387	-2.4525185672765253
113	1.0397666880661045	0.3991840198119709	-0.47252446290234135	-0.9310990986686106	0.1853746517003272	-0.15719192046515404	-0.17340005802067995	No	0	-0.5695803494503964	0.06991023423993914	0	-0.47673911233414745	-0.28413681145684033	-0.8251872154560963	0.04328662414027395	0.6123332925929852	0.6858370480025664	-0.12080144841604082	0.23653378591198465	1.3384167953350214	0.7133285015930929	0	0.4782342905829009	-0.2022169654654327	0.33352438872569695	1.0865312685247317	-0.2972483458015007	-0.6840853760105604	-0.09534967735883798	-0.05371533485026683	-0.2688767347913969	-0.43026789043237895	-0.28385521694506344
188	-0.27294538401242263	-1.675692638499524	0.3683638099740862	0.10796812782575184	0.7980306917472202	-0.37215120373886335	-0.6280076924043372	Yes	1	-0.5596521598538514	0.8372047549596343	1	-0.6742085268062992	0.6479305145760884	-0.19317844914606405	-0.4374683518978571	0.5410614342952357	1.1995389856672884	1.441432203178255	0.5955739306777985	-0.5969393478532922	-0.5181239896724074	0	0.0177979444666251	-0.03040484100304686	-0.99521973522309	-0.41135261395007583	0.3876237276648981	0.6443773890049288	0.07677721346514137	0.03759585992886498	0.4568693490636256	0.7592390078983804	0.6885310849908929
715	-0.7341395385133348	1.9510346704238548	1.1504607150618211	0.3037850141631839	1.4333188939639232	-1.5247213036890523	0.689583925893731	No	0	-0.5560110516822158	-0.4662244728232457	0	-1.0156661390116437	2.5286352632405533	-0.29103787727373737	1.1938112750585006	0.17631719303623275	0.623190457905661	1.1281387884089895	0.30669106993667083	-0.8327600694909791	0.05655385266327698	0	-1.1488397301372884	0.35702157431823517	0.17729315742177423	-0.22523533567648493	-0.2608142116738186	0.6003294161093486	1.1045491390270892	1.3243810443431996	0.6401040563462567	0.45067417363064044	-0.7934578536272681
85	-0.05287405288623869	0.16015320840267205	1.4902881158583472	1.002872917645729	1.5452440715403195	-0.965593094929679	-1.7837898137180124	Yes	1	-0.5552978895215339	0.06991023423993914	0	-1.332440036093854	-0.9096575626068376	0.29611865351784805	-0.01013059143324751	0.6919900616156407	1.3123028711793876	-0.04882862239539701	1.7841205796897146	-1.763845202587804	-2.285366329162073	0	-1.0850052477315633	-2.4329686730822018	-1.0506542770136955	-1.0936037564359298	1.3045862295897324	2.5562711286159367	0.27838060582172225	0.5876864918641352	2.25032037853253	2.179152425642409	-0.18049883328455163
158	-0.22531632424022777	1.1176940535752682	-0.03248070876884015	1.892021683006319	1.6325381344221153	0.75532003423115	0.627942212756926	Yes	3	-0.5512914723590563	0.13012852003065903	1	1.1277001484508882	0.7887762392136579	0.9281274388151076	-0.4826675357090821	-0.8256813565854121	0.8069537966358066	-1.3739753933559815	-1.5132710584279525	-0.8124306571109944	-0.6391087954082314	0	-1.7870472610493815	-1.3125562993553497	-0.808387743681096	-1.7071569820834271	1.704499421710841	2.1989771320463705	0.6053655150432669	1.3506005114329047	1.678194965759539	1.6704656132213385	0.20984045434599305
389	0.9953663053891572	-2.2289346962673418	-1.2271528645155871	0.6665163756231139	-0.2982035643678281	0.37733755783660927	-0.08864270245758306	No	0	-0.5466603205501842	-1.7832515060465344	1	2.2261239005516336	0.9751897777226964	-2.2115291234250813	-1.4523954445060914	0.28112875280163047	-0.5253301660570232	-0.22664384571122745	0.01780819238034694	-1.5524197985259414	-0.28911703452097665	0	0.34054487038393505	0.17226891813772555	-1.0506542770136955	-0.4963590406966243	0.0766602699567484	0.2734400594242304	-0.5971451127177039	-0.7395796596219567	-0.6374205482959565	-0.35842838461457804	0.843686658886488
798	0.45012080909397617	-0.7749353069478038	0.04702651563379163	-0.4660152536998574	-0.7772132587541599	1.6594545963275806	-0.5740711934096328	No	0	-0.5458287191127901	-0.2680878009140061	0	-1.3859213294610426	0.13425786724139505	-0.5112215668269683	0.05150465739742196	0.15535487717861826	1.007422822712118	-1.4840514494793744	-1.3193067901602296	-1.1580299859754526	0.4324709412814866	0	1.0598906996080226	-0.5115466820817277	-1.0506542770136955	0.9259666471535986	-0.9315415571230796	0.27515652729945317	-0.4921907923679059	-1.1132995469451437	-1.1893480020934912	-0.7179444212087733	2.1841289444646073
737	0.3833140246834494	0.711475008751182	1.0733296627521096	0.09263087044343972	-0.22677159860822668	0.6582392588862293	1.8376608330655952	Yes	1	-0.5457577474195049	-1.235461503831759	0	-0.5713598798210726	0.6396454855669037	-0.3236576866496284	0.7788006012529618	-1.592902015456194	-0.19956795978690117	-0.27744818537269544	-0.06472977229257831	0.42359509368953263	-0.5958999275937112	0	-0.2607627716928833	0.16981103612176207	-1.0473208080446066	1.3451599128218312	-0.41783459826164654	0.5029589371046643	0.8955016861646975	0.6149770387873705	0.6701976541151357	-0.057352383524717575	0.44075184498716274
312	-0.3216798397480919	0.08681005048898219	-0.01073794304202157	-1.2506129904533525	-0.5920855466704875	0.00325638849502421	0.2118606490840616	No	0	-0.5371387443981246	0.1048757306635716	0	-1.5710490013139715	-0.01901542984513025	0.04739262364050223	0.91028914293438	-1.655788923983688	0.4185449613726631	-0.6415459989474728	0.6368429190196884	0.18777439098504783	-0.0601100743393725	0	-1.217760540878536	-0.9046103732820604	0.3390494462103595	-1.0128736164164165	-0.02875421616495034	1.3135646984435754	-0.31116655308768976	0.45307321637997167	0.8630115448160582	0.749579298713851	-0.6023436765690583
423	-1.7516373449691918	0.13644955265923492	-0.14197574759183557	-1.1720070101952964	-1.2089877578374244	0.2112528246122282	0.2812075763626875	No	0	-0.5350125411833768	-1.7599413047744927	0	-1.5957326398088758	1.3604443210940738	0.25942137509018076	-0.10874699769431126	0.22662673547636775	0.15542932575138835	0.04007898679818304	-1.1294694899092177	-0.5928734426574525	-0.3928183052034088	0	-0.962602457944474	-0.5239096372775373	2.572396552472999	-0.6394808121092784	-0.6935782253346333	-0.1563534290247982	-0.12886948343508464	0.09367849807751276	-0.0292666757231008	-0.9348523544740581	0.1379271240065701
478	-0.5515836407379864	0.03075268303132933	0.932603269231861	1.1222686101797634	1.8460489076442623	-0.5375952615002653	-0.47390340956232463	No	0	-0.5341686900470338	0.06991023423993914	0	1.3128277436755875	-0.2509966375497441	1.5234389077102453	0.7459285232349079	0.14277749156858452	-1.506793333116308	-0.34518729834975903	1.1774665817420302	0.23249900734164328	0.4929633642700923	0	-0.9446885418941552	0.01241836248601087	-0.7122943576330709	-1.0695790362673747	0.446089694295557	1.169626020427073	0.8295809211725556	0.5591884102573719	1.42153455602587	0.743923917178197	0.33201739500922484
430	-0.3723724128977497	1.170105483176761	-0.8683269302062341	-0.2690518425962904	0.6684096272230711	0.22206956517552656	-0.05782184588946032	Yes	1	-0.5321776163238162	-0.19815711929165328	0	-1.6780115880483488	-0.48297783560929847	-0.4133621576865222	-0.8689150647124229	0.25178150669643523	-0.8510924112232613	-0.5611058010550422	-1.8434228114241344	-1.9956000190296517	-0.5224448684055819	0	-1.0979259053689667	-0.41306787650071	0.7621684419303554	1.3286654825605069	-0.7867263750612523	0.4319746053692457	-0.0714119802615184	0.6444675117950772	0.18982600003731925	-0.3003203055676624	0.30464689543674767
746	-1.44357260072857	-1.9149019534114415	-1.938517008836237	-0.21387251019228648	-0.3321310903993619	1.0783540270919316	-1.7837898137180124	No	0	-0.53154028745569	1.2723289270042937	0	-1.036235837757397	0.44494699520915704	-1.1676952233965665	0.2035382792320072	-0.3561255360383367	0.6941899111237074	-1.1622905790509268	1.3920652288764952	0.6878769623660749	-1.1705777648992222	1	0.3300099081670123	0.5087627227830326	-0.5695069254675705	1.23320994626565	0.06029622515540985	-0.478131069317863	-0.716211032659133	-1.475295318140753	-1.5378003163798801	-0.6362057762069363	1.6903705209645
4	0.4259399131688679	0.6831353376831971	-0.3515665877693655	0.2349433887575607	-0.0175133654144634	-0.8509412800929383	-0.7898171893881706	No	0	-0.5313339183087101	-0.6993266411561178	0	0.7245333633800539	-1.2037765553957538	0.7854157941562145	1.2390104588697255	-0.1423099611450882	0.18884083658012624	-0.17160579793484954	-0.097744954318275	-0.6823226753706432	0.5923437360986563	0	0.6495827063670419	0.7117118420935377	1.154681443705057	0.6896022982875298	-1.048686670407501	-1.2455405888357958	-8.828537029761507e-6	0.160668254726568	-0.43102691819781	-0.47552224179680014	-0.7168556898423698
340	0.8702684176079404	1.441694151066167	1.3222208181483122	0.5610214224211812	-0.00263265709381449	-2.5653371539354057	1.5371574815239506	No	0	-0.5300748023779991	-0.7459470437002009	0	-0.2957254568585985	2.429214760809384	-0.658010756486546	0.6719661946214848	-0.4525522046015032	-1.8242025984730572	-1.5983612728617218	-0.2586939781038581	0.1715109027341051	1.6898488659115836	0	-0.9140266316170256	1.5103528440332603	1.924021853377794	-0.17904257143051328	-0.829825568094485	-1.0244354587880091	2.0477548346010344	1.6457961207844738	0.7742858477027356	-0.44159534771404263	-2.266352886506872
641	0.9841714842320182	1.9971396966969837	0.6874635854217002	-0.6018551529683158	-1.0488192580217943	-0.45427895983192423	0.14251372180515598	Yes	1	-0.5300495756542262	-2.0979394177346657	0	0.8314959501144312	0.660358135250342	1.2910227920144586	0.6884022336305118	0.31047597938415095	-0.34156686622299376	0.5015518011530085	0.5419242688941822	-0.3245257445178798	0.17321777463575305	0	0.00898853274503645	0.02290920624718311	0.8115277415695716	0.3130090638983921	-1.6761898374525024	-0.09475394871817217	1.3427142920772748	1.0051786795409103	0.12579562101612682	-0.22184792177456833	-1.1227490896484658
358	0.5451716149050598	0.8081457646852171	1.87919807377763	1.0141576660999818	1.0700660238228183	-1.7683507872326305	-0.6434181206882587	Yes	1	-0.527545737189069	1.317006819259559	0	0.2185178930098784	-0.8185220891848528	-0.3562775150127467	-0.3922691680866321	-1.131731144679374	-0.8928568046211981	0.9799593789660888	-1.9053264092411717	1.4563271750870672	0.5102468792027904	0	-1.5991501407002977	-0.5625564744057049	-0.4465896823689578	-0.28435118429581757	1.3130405981865905	1.2224966210788082	0.3932754784727786	0.7851129516783236	1.689512324413732	0.882482510160831	-0.6248757384993544
431	-0.2295344419743105	1.622673266763776	0.7785180328398444	0.23078050665413152	0.24672887135080387	-1.5531061490315012	0.25809193393638563	No	0	-0.526607295408655	-1.7832515060465344	0	0.654596234388033	2.4126447027910145	-0.7803349799376494	-0.7826257068422295	-0.01234362466887069	-0.6422704442335769	-0.3070840633183394	0.13336134388331067	-1.662198443619117	-0.16381133999163125	0	-1.0612802455237371	-1.1531474188620603	-1.0506542770136955	-0.7611353489381681	0.2587386955411859	2.0076623583075697	0.20220721993322446	0.6520565529676576	1.9086968010219985	1.342225472503984	0.007136425955709767
398	-0.7873438768152836	-1.2423041442480454	-0.5373545219826603	0.5755581228612433	-0.6996316935710536	0.2682317846041902	-1.3754134641872486	No	0	-0.5214565649628031	0.7342515540398349	0	0.6134567602682965	-0.6693912969578603	-0.12793883988789545	1.029450655359028	-1.026919526345952	0.606484692767263	-1.0564482113277622	0.2489144977884453	-1.1336347062660326	-1.019346767789789	0	-0.09700394600821984	-0.2059980552483397	0.05728449037885903	-0.32011879750115574	-0.9565283114832014	0.6517780414262477	-0.5004271179500822	-0.17310323202038164	-0.3521213384686793	-0.09198377190050905	0.6027963709989702
394	-1.3476749808490716	0.12708655809564376	0.8412597648962524	0.10476179184335432	-0.09184525948011196	-0.6011985968388104	-0.0501166317473597	No	0	-0.5186181565951039	0.6876309958832957	0	1.131814088200039	1.435009582176736	1.5764460813322445	0.1295759793197344	-1.609671836906006	-1.556910511843154	-1.420546044617221	0.17875721376375914	-0.4180408824269104	0.9769025872133884	0	0.3821187151709884	0.30979552988354975	0.13559700017170967	1.12357593844418	-0.6488411812471955	-0.4690035778226172	-0.504557173291341	0.2528901630568643	0.35837132504504565	-0.11751486553956601	-0.40652627193691165
649	0.11187771899510116	1.0317962075789584	-0.5069426672417331	0.30040769393397465	1.1806825027245895	0.03971603331246453	-1.2136039672031356	Yes	2	-0.51231763878166	0.2680472173740908	0	1.3087137272982077	-1.1623514103498302	1.0830714906293293	-1.382542202181326	-0.7921416355950891	2.1141791310690974	-0.8743992946830329	-1.2780378018183398	-0.8856164205064448	0.06519562522014632	0	-0.28818260163691434	-0.978747535989144	-0.31802758341274606	-1.30383000840953	0.10155424546039868	1.4320019284925685	-1.2324443919710926	-1.140926415521736	-0.05864997187816041	0.3350287270083916	0.6750042898618503
244	-0.8649605677063119	-1.0017068664139948	-1.5277388444515023	-1.512088544657869	-0.04538125198134615	-0.43386098714027255	-0.18110527216278055	No	0	-0.5120864639943086	0.8158372973950945	0	-0.2175604675253336	-1.2037765553957538	-0.40928468863474593	0.54869567244458	-0.5070542024040912	-1.7532031841511269	0.17979093072456076	-0.08536426165918146	-1.637803088176888	0.7565373694076131	0	0.8728726660707489	0.8385172146739228	-0.33642727537465844	-0.165655509215094	-1.531907102281735	-0.02089660339031261	-0.4955433568367142	-0.39645450003461313	-0.3866009477503497	-0.38172156074058705	-0.00943448730119767
749	0.02379443996521317	0.1312870000050821	0.5805793391546712	1.321999325349347	0.6792704456153899	-0.632590236415802	1.5371574815239506	No	0	-0.5097616242550425	0.2680472173740908	0	-0.5137646467047332	1.0704677656492736	0.3165060557384105	-0.823715880901198	0.0840830091195314	0.05101836170460414	1.2382148445323828	-0.10187185507420068	-0.7148496897389333	-0.8594740132140067	0	0.18525733640025227	-1.1944932054158994	0.05689146536464076	-1.2189303577632844	0.2849984245745283	0.7411705750452511	0.5182567377211444	0.4472455876494082	0.5797526919398164	1.889192560357099	-0.5836326724129598
598	-0.13730626360343004	0.40262159979528545	0.40798365929918584	1.401534152689407	0.08202251940244362	0.1834292992528086	0.11939807937885408	No	0	-0.5053148686956607	0.9051930819056252	0	1.4033345714133625	0.7929188308787268	1.2461705564960115	1.501987542232562	-1.395856222967408	-0.6589762482680908	1.0561659278876536	0.3355793656194671	-0.4465019915993608	-0.5915790488605367	0	-1.1051691138396398	-1.2070449289389749	-0.5685299301891268	-0.5602378845195237	-0.11829526684583302	1.8670965389162943	-0.4599506421080346	0.32805687689408053	1.1177887735638528	0.7990205962546824	0.8221785416391911
788	0.22273606183111483	0.4055395871055086	0.9321676516667836	1.376892567005898	2.161268201863225	-1.0087616951666134	-0.2427469852995856	Yes	3	-0.5043139151702979	-0.3380183269239029	1	-0.27515571979873027	-0.22199897814724023	-0.03007941888043233	0.5117145464060688	0.7129524165186047	0.02178329094496209	0.8571822576420101	-2.0208795151028887	0.7773261950792657	-0.5310866661133183	0	-1.1958833183259423	-0.9082852441511162	-1.0506542770136955	-0.8263256566126808	0.4254431614154901	2.0112153994934077	1.1305629989007	1.3618101892622456	2.255038276499073	2.815311072858547	-1.2987242964359236
810	0.820279626543758	0.8528141409600064	1.2255740689942491	0.32801849528526217	0.13936299888573594	0.4616373982038738	-0.5124294802728278	Yes	2	-0.4997105548659162	1.1072147743925005	0	0.9878259670950758	-1.1209261881434305	-1.6488373309952449	0.8609809493708983	0.0589282378994639	-0.5503887943165622	-0.01495905820581781	0.3273255448902487	-1.1864911330143075	-1.3174878832754808	0	-0.4581505570839779	-1.0090397209098374	1.2537292117255037	0.18509459791329527	-1.5370225792515235	0.4419148096796623	0.352388909091727	0.49027907276496335	0.5405095412952403	-0.24436964414134404	0.41312184644622457
469	-0.50307961610643	0.08748539316674954	-0.8548149320534711	-0.17421732731177217	-0.9721140682680028	0.43841653549257	0.666468283467429	No	0	-0.49783037919849543	-0.8624981278666369	0	1.83118507160733	-0.4954054177033138	2.0372009196209504	-0.8689150647124229	-0.1213476452874737	-1.6487921617601686	-0.26474710045732847	1.2806390141620203	0.7691943846875863	-0.5872581701273621	0	-0.4800643172351083	0.18265760438159723	1.0682951908999978	-1.3212947172711966	0.04343466953163549	-0.07428779380170597	-0.09331702146777038	0.8183933780434781	0.7160891844797207	0.8272766325886964	-0.04586107313373433
589	-0.43689056557508354	-0.12680089095795272	-0.4103913568613212	-0.6475416578083033	-0.5524755046397367	-0.10198222508052698	2.068817257328324	No	0	-0.49630647836894193	-1.456908610431724	0	0.9754840712193944	-1.377762473230539	-0.7884899180412018	-1.3866511353971818	-1.764792919588864	0.2138994648396652	0.9206876625041636	0.5543049423359087	1.8751121916141664	0.8386342263034788	0	-0.4964468552383764	0.7828884638690724	-0.5882387588821744	1.6290246591101465	-0.14473710738920884	-0.05132414567681268	0.07101481598035303	0.5049023992822471	-0.027139095198074465	0.7308707488809189	-0.4526043378532917
606	-6.45084140083735	1.013676160600206	0.7301251347565462	1.3518105245388652	0.22850828370046833	0.5643833467857383	1.5217470532397492	Yes	1	-0.495658009930834	-1.7715964443136274	1	0.5188359927813714	0.6727856787641191	-0.42967207186808126	0.7500375329871646	0.5200991184376212	0.5647202993693262	0.33220398913832755	-1.1088350341730069	1.9442320119473728	-0.4749151218578872	0	-0.519383897509598	-0.14434511696042754	-1.0506542770136955	-0.3982926043164814	-0.5592302747951196	1.271746432959779	-0.4547802993623511	-0.6729371142737494	0.300051204263811	1.2901592279178544	0.10947005596619154
167	-0.5752778942906435	-0.04589178284021168	-0.09302191561094582	0.391116332214866	0.936094565311088	-2.145712609373141	-0.00388534689475593	Yes	1	-0.49377726005877504	-0.34967338865680964	0	-1.3818074663401212	-1.1996340408911614	0.44698525526752064	-0.5812839228360457	0.9099981309166918	0.3433690765940463	-0.6288449337467872	-1.509144090411242	-1.4304436271772696	-0.5915790488605367	0	0.1473589011066904	0.479466419175389	0.6724164906193266	0.9265892934894648	-0.6186472299458488	-0.7468488627881458	1.1042839619190714	0.25051770808244067	0.7429698325495003	0.28048945582543494	-1.4604667385154029
24	0.6510586279449743	1.261752333890274	1.1069333086460034	1.4606597112991373	1.201295114258953	-1.6240966945415525	-1.683622029870984	No	0	-0.493387413389726	0.2680472173740908	1	-0.13116757953670985	0.34138393969315695	0.45106276229375114	0.42953419828813233	-1.14011605540428	2.064061796757787	-0.7770243037603254	0.1911379064228527	-0.6010052151827272	-0.2502290655603247	0	-1.546924870172294	-1.3924654646776822	-0.6039275137136082	-0.8634905120837723	0.35188388196929327	2.2436436621360274	1.2960176993532861	1.497444244185282	2.2280489042135216	1.8855899435993473	-0.9284301722339122
184	0.2135235168364264	-1.4717191414484745	-0.4748163864961219	0.1617373296641871	-0.5762244374629389	0.3989419478693687	-0.4122616964255196	No	0	-0.4913814486262237	1.18880051774776	0	0.1691505298133118	-0.611396016733091	-0.7925674630418865	-0.881242170505594	-2.1672694152913423	-0.16615644895816326	-0.6203775175169672	-0.48154650361964296	1.8344535183198156	1.3873867107271676	0	2.689023883380061	0.18933416754674415	-1.0506542770136955	1.0247132365171543	-1.659950377663891	-0.8315327674079048	-0.8486146399710272	-1.6185855018314288	-1.6863952506877993	-0.27563944987592964	0.7279842757620105
672	-0.30253913091674656	0.21023027876350156	-0.1672167220059623	0.3812341335491069	-0.8706109915532789	-0.6263253920725173	-0.7281754762513656	No	0	-0.4892397036059345	-0.2797428626469129	0	-2.064722537494351	-0.15986116412775933	0.04331514984191923	1.6047130156481832	0.35240063062205473	-1.277089130531539	1.551508259301648	1.0784210404692818	-1.1458323839871472	1.9707063859818024	0	0.6747425773772562	0.09062021304239604	0.22236590759314043	-0.2349853248177844	-1.5372688436224686	0.1353650457677903	0.11125170562890134	-0.6145159974301073	-0.46280482723520633	0.5652871555950839	-0.1889901006531151
80	0.754955193602463	1.7202172218386025	-0.15693659917019914	-0.29921259464691363	-0.5192014158238343	-0.388271445360727	2.068817257328324	No	0	-0.48736936597798214	0.2680472173740908	0	-0.4602833150234299	0.46151705322752645	-0.02192446653645955	0.9390522877365782	0.02958099911527168	0.9573055661930402	0.9630246253651746	1.9657040976462423	1.2977581220406704	1.473804446356208	0	0.8990905490458322	0.3626718132807617	-0.1651425076229457	0.06612898222037053	-0.3874748000402258	-0.46762163842243454	0.2817052085160349	0.39559460112391304	1.1467351616750106	-0.14713687184379348	-0.13951701733439714
344	0.3507112613958653	1.0101703164244715	-0.01457377342047839	1.1030995312137524	-0.4575480250083933	-0.9660088780237378	-0.8591641166670761	No	0	-0.4850472824209795	0.334092878418808	0	-0.2874975582032398	-1.2866269998085538	1.641685738058481	-1.8263160207890627	0.15954733254107126	1.2872442040237326	1.0392311742867395	-0.7497948894071927	-1.7191205862312084	0.4238291838151376	0	0.6299932436437119	-1.5686290745935043	0.7249590224047784	-1.774363779653051	-0.4038612011402595	0.6556824290830501	-0.23345149119354477	0.3862251932427094	-0.5257453884249804	0.21251139370810096	0.029440633052267153
140	1.3162671055269104	1.0438110825915607	-0.3406549631047951	-0.07804839918940244	-0.8453436367510424	-0.4608652195180964	1.7529034775024883	No	0	-0.4835564174982788	-1.7249759639633162	0	0.2473155095680481	1.169888268080443	1.914876696169847	0.4172071307631616	0.7339146933308698	-0.7216227994688801	1.043464862686968	-0.03996838217004948	-0.9466045061807808	1.2361557136177346	0	-0.5280568928403536	-0.386568443979482	-0.35872831856360843	-0.7211383940607369	0.48310003173649546	0.7827398782613397	-0.3151476064724637	0.6423645972886539	0.0977698008688267	-0.1390695683194456	-0.2633485039731739
379	-0.6751772160064625	-0.20275748670725455	0.21241708253157016	-0.463003138016445	0.8666174208520303	0.825945853522613	0.9746768491511744	No	0	-0.4834486584278376	1.0722495891937802	0	1.8065012798559672	-1.2203466905745997	-0.12386136134250568	-1.033275760948296	-0.03749839893935612	1.032481412075541	-0.8743992946830329	-0.7456679982599507	-0.8246282590992997	-0.6607132293154915	0	-0.9988718610695028	-0.7114089142047343	-0.9598599613456392	0.0807033768318444	3.2800624901584916	0.4002228626119078	0.2813022965680435	0.3478220124264184	0.24496124717902185	0.807851978848474	0.3025201389000833
547	0.1608202387492816	0.4455581151281449	-0.04196125524501269	-0.0925571232568286	-0.09439343857930138	0.6847311119677688	-0.7435859045355668	Yes	1	-0.4830990060834647	0.1048757306635716	0	-0.3327509912291844	-0.3379895964671366	1.2665579777038014	1.2184654101084418	0.06312069814258559	-1.1183844978531643	0.43381266846126354	0.42637112459773113	1.0009492768622428	-0.4878777982987982	0	-0.8255371628610905	-0.22683769759013017	0.5022436961585555	0.04838093318367073	-1.217921249939251	0.6036690482210416	-0.7425713685168776	-0.7765003727591825	-0.5834731142849295	-0.3930500619237509	-0.14520610887476637
656	-1.8359792875664984	0.14692619235002738	-0.3989356883769261	-0.2537970371823595	-0.4439821621203612	0.3927320402044165	-0.9593319005140946	No	0	-0.481303812702502	1.317006819259559	0	-0.15996521525193688	0.09697517882970648	0.6630914947562025	1.0910858781792805	-0.7544094592423131	-0.7007405638737957	-1.7592415897878573	0.8968375225127538	-1.5727492109059262	0.285560822905228	0	0.16214783211807904	-0.5642463196229585	0.5339509832830222	-0.11173062682455911	-0.9703843331701404	0.21123026334689907	-0.768398426182325	-0.4768219002192432	-0.38617714314037277	-0.20038718713058443	-0.239016538244402
801	-0.7041949926298335	0.5689828269944376	-0.5380347096391602	0.34453057117130603	-0.3593830688166962	-0.6326808958593748	-1.6065698884499775	No	0	-0.4806297730178382	0.2680472173740908	0	0.5023802337847685	-0.31727698536393656	-1.734464408929271	1.0253416456067714	-0.15069489139266895	0.5605438678087556	0.5100191779534655	-0.20504431632024175	-0.15375904215017175	0.4972842430032669	0	0.06122498112031701	-0.2537337313933465	-0.06223616882994026	-0.3586841235531245	0.2532522361276132	0.15143322019105293	-0.1531380750441752	0.2911301779016949	0.3718985418699026	0.5616415635907172	-0.4905184823492146
551	0.36069331512748154	-0.1449972919892203	0.00311305162212377	0.1051452971401494	0.0908304538100224	-0.2366447150597333	0.7049943541779322	Yes	1	-0.47005533524111986	-1.386977928809371	0	-0.9786406046410576	0.22539334066337985	-0.8414971676121097	-0.44157736165011385	0.11343024546338926	-0.9053860993029096	-0.5187688381940313	-0.06060287153665263	0.9236976461373572	-0.643429674141406	0	-0.723408540930166	-0.0259368035437624	-0.5022629996104776	-0.5945083903694205	-0.46132146755690423	1.201228922372749	-0.48431005795668974	0.521227362200004	0.5645129004173075	0.27289552520427607	0.8410774819959344
670	-0.621585556253507	-0.13976374998493762	0.00535083500098229	0.09268985999640808	0.9176588649460828	0.90684703089224	0.14251372180515598	No	0	-0.4679060489999153	1.2703862611030197	0	-1.1431985011200037	-2.0032833208311316	0.01885029281000091	-1.0127307121870124	1.6352940799815454	-0.5670945594549601	-1.9624591061511805	2.819972025645266	1.0782008318543193	0.03062853499266893	0	0.3332777572539661	-0.8920586747276676	-0.7072589186306851	0.6694016031436059	0.7168648412144935	0.4100451835918932	-0.28645755294268144	-0.7480149900499695	0.2717932524674383	1.0155096162752384	0.6841707527482253
463	0.3229606695490477	-1.7344233376852076	1.044504253349368	0.9938343343995484	-0.3654127593487907	0.05087636162616327	0.35825971778369375	Yes	2	-0.46564984585507224	0.5361145709056833	0	0.4242152252944462	0.13425786724139505	-0.15648117071839676	0.602112914028519	0.4278649442822573	-0.1494506935437943	0.9122202857037066	0.10859994895644004	0.756996782699281	-0.17245310751832715	0	-0.5507791743251084	1.365419522159871	-0.2185638832217742	1.4062133136409494	0.7439367423132214	-0.9032634628865988	0.9361790636784112	0.5350216239830456	0.00596501501621626	0.2487214768138131	-0.8523243239247902
426	1.2202572148862862	0.215139396485581	-1.0521914641537198	0.5167370525859778	0.7350733017937963	0.3736782290767193	0.728109996604234	No	0	-0.4591860625228249	-0.3729836677350793	0	2.065680020450068	-0.590683405629891	-0.49491169061986345	-0.31008881996869553	0.9141905862791448	-1.8952020127949871	0.18402463883947068	-0.1720291294902033	-1.019790269576231	-2.0001878498759047	0	-0.07217854767151448	-1.9001927042463265	-1.0506542770136955	-0.9524616986664242	0.6130623112617911	1.6798491182949489	0.8125033715956608	0.31026606189513856	0.4343624031688293	0.6765018292239808	0.44016540842735535
117	0.38430690671965934	0.8166392787020116	1.703090832950274	0.14067942252854057	1.8952326759172171	-1.6936823054454964	0.9053299218722688	Yes	2	-0.45812550655601386	0.16315135055301763	1	-1.883708882018802	0.4946572464247418	-0.15648117071839676	-1.0004036063938413	1.1783157426578776	0.6607783808469114	-0.5018340451637543	-2.569756883250246	-2.0525223131073616	0.8256715901039553	0	-1.7432787278386492	0.6335755930411514	0.1759595949398565	-0.8277162975240318	-0.17024039076675918	0.9805927379407376	1.5497099624613604	1.8249674447497786	1.764134855636996	1.4989255320472044	-2.291435070976272
537	-0.350978855931572	0.04655684447382133	-0.5645720072211841	-0.5552761600910291	0.04308729969726894	-1.15578194685875	-1.6528011733025814	Yes	1	-0.45384400709151473	0.9207331642161676	0	-0.1928767907163146	1.2320260628098048	1.1523886164073418	0.4213161787836188	-0.3770878518959512	1.650594372131221	-0.4002253658408184	-0.8859825278745888	-0.08870505127999614	-0.34960943738888867	0	-0.18036164879693617	-0.4234592701921911	0.6981526454475122	0.16942001649268737	-0.101803567127354	-0.10149410265350144	-0.1266585586103555	0.03220855492256272	-0.599855554906504	-0.16858548915591878	-0.4957152187443751
717	0.7151558470521088	1.8237987832841271	1.5269456239011872	1.9581966297058953	1.2182051704027963	-2.223133339893494	2.161279827033532	Yes	3	-0.45309907227418417	-1.0256696145771562	0	-1.262502907101833	0.8550566256080886	-0.48267924549008057	0.2898276371022005	0.5997558874602766	0.15542932575138835	-0.8066601225619252	0.31907176259576436	0.911500044149052	-0.677996784489577	0	-1.7629810171402365	-0.3726360658369581	0.02601333107275841	-0.13016157197066164	0.19239422510346357	1.274554326389289	1.4888119772812016	1.1187894470511293	2.5803666678426755	1.804681959389798	-1.799175856896737
291	0.6264296248177165	-0.07711902030496132	-0.339087764691369	-2.0448914000229483	-1.1990444532308897	-0.7848452414146591	-0.0501166317473597	Yes	1	-0.4524011839568793	0.06991023423993914	0	0.3501641948673893	0.8550566256080886	0.19418175633839857	-0.40870520709565905	0.44463480477741874	-1.8701434234315648	-0.8320623318220219	0.6822387985088203	-0.05617806057820891	-1.0495929994047857	0	0.6428423883488041	2.253124955324848	1.104035482952357	1.5738858678447345	-1.8532075488688349	-2.0773209766051757	-0.5966721871659301	-0.35993788700295376	-0.9463300660605656	-1.4030064101689834	-0.928011224107475
590	0.40788705398052144	0.790437372455057	0.9369181992190893	-0.09891944400778184	-0.11526613071239752	-0.8884173851829679	-1.5372229611710722	Yes	1	-0.4465698296131786	1.317006819259559	0	0.7903564759946947	-1.340479765528731	-0.5030666287234159	1.2061383808516717	0.34401568085179923	0.2932518006269104	-0.5187688381940313	-0.24218639429752237	0.9846857318116932	-1.5637783734803037	0	0.8680289850336886	-0.6031496520763059	0.8071068864868962	0.26303372808021036	-0.9313289170776164	-0.4459392790803664	0.2368063677893059	0.25892936456157284	0.6046034673824013	-0.2624834302136753	-0.7770768680529061
199	0.6807267996329659	0.6845736525404615	1.207390244998677	-0.05629175396120885	-0.9594439156184854	-1.1207781412701077	1.336821913829614	No	0	-0.4376397607991144	-0.0699508177798544	0	1.3169416067965092	1.01661492276862	-0.30734779145529645	-0.6593552612017256	1.4130935553180417	0.811130228196377	-0.7473884061000001	0.29431037727757725	1.7206089301643956	-0.21134107647897907	0	0.7715276077237608	1.0163426809578593	1.8509596994863045	-0.14348890388378455	-0.7387468497145951	-1.8638348009728551	1.5969340374401186	1.5271321355255736	0.8145075421417933	0.6988338610711117	-1.9905479386458909
654	-0.6896401002875293	1.4038353964096224	-2.8708817843537555	-1.1641257754729366	-1.1183847489469227	-0.6359740235943934	-1.8685471692811193	No	0	-0.4368605268247269	1.317006819259559	0	1.214093036439512	1.2527386353327663	1.2461705564960115	0.5815678269990348	0.2727438225540497	-0.8719745690261137	0.7090029270578346	-1.0180432751947426	-1.1661617206343229	0.4713589303628323	0	1.2448152861724158	-0.3497854240327952	2.9844199522100654	-0.8446191887951243	-0.44375942571275534	-1.6789526091405618	0.5116865833482139	0.5579333257814991	-0.8013104380885386	-0.5171393377184667	-1.6429553420986394
659	-0.8927878457975728	-0.12514544937024813	0.5356943229793659	1.9178557953375823	0.9790954566331056	-0.3130693286752686	0.1810397925156591	Yes	1	-0.4367213396204199	1.2703862611030197	1	-0.279269659547881	-0.47469280660011376	-1.6121400335803504	0.46651536259484383	0.6374880638130527	-0.35409619980082124	-0.04882862239539701	2.328871133559298	-0.5684782008144371	1.6768861492292852	0	-0.3439831313791831	-1.562749817219575	-1.0506542770136955	-0.6074474400768869	0.9705438527044752	1.532019395738123	0.45096493108681457	0.42650636924678326	1.1124399871557085	1.97630387395881	-0.018076201838400134
287	0.5346662123801463	1.5544619912829758	0.3930738531581977	-0.3312547923505912	-0.1448656620823529	-1.589043092351153	2.0302911866178213	No	0	-0.43207349759673	-0.8624981278666369	0	0.00459265967531962	-1.5807460697579463	-1.1065331116710146	0.4624063145743867	0.02538853643181565	0.33501617457678934	0.00620941922014299	0.7854112309288107	0.9968833337999984	0.09112093786058094	0	-0.03171696309710253	-0.9134529497006202	3.3949983691540244	-0.7111839206237843	-1.279838444190368	-0.8594981306095192	1.5742558106540632	1.701270091944937	0.396012131089429	0.3528957934617211	-2.501116724300082
129	0.19780819084202975	-1.4032092318136502	0.2344241187314177	-0.1809132548206581	-0.5654441042507027	0.4796531297361245	1.7297878350761864	Yes	1	-0.4275550430181879	0.30689742315044677	0	0.6710520700128653	-0.40841245878592136	-0.3155027295588489	0.6432030498192867	-0.4735144814137682	-0.926268257105762	0.2983344227924551	0.719380895703468	0.4032657191759525	1.23183483488456	0	1.0070137485231183	1.122438028094042	-0.6686100252467042	0.5811997701611978	-0.35966785608865254	-0.9000351199443984	-0.5675230248080249	-1.2329320070957699	-0.926913726367954	-0.8068243404063914	0.2956781601877483
771	0.4440690811524409	-1.9454049231658248	-0.31654506063855686	0.45551570639733113	0.5359060667931113	-0.3312119203841442	-1.0055631853666984	No	0	-0.4266198167837479	0.6293553759938496	0	-0.5878156771317902	0.237820903467276	1.4378119816740362	1.5882769766391565	-0.8885682651129061	0.21807591584829367	0.573524622244982	-1.6700932295010276	-2.7518525540295293	1.1627006946709926	0	-0.94173268728897	2.2673568654995107	0.00256886174011064	1.2293161823522427	-0.320716699748934	-0.8359365597863596	0.0758284597437674	-0.20830158363974652	-0.39669462955029855	-0.7025968926409952	-0.5415661946244686
622	-0.03920708338753248	0.43953598878095695	-0.5688547138168215	-0.11378544006048058	-0.875286321916257	0.01482417452573706	0.7820464955986587	No	0	-0.4213062036221847	-2.156214882011656	0	0.32548049890131303	-1.3653350068772383	-1.2329348041738943	0.45829730482212994	0.22662673547636775	-0.5629181278943897	0.958790936964946	0.01368129342604941	-0.4627654987835058	-2.2724037734453244	0	-1.0567973314942185	-1.3316155798520464	3.4667098078912977	-0.7358578009197719	0.7813674862400671	-0.730490505820013	-0.06406286796935413	0.0024386263720520213	-0.4794475368086404	-0.894025028666127	-0.4273255646109031
676	0.8649533936570588	-0.10632600004279973	2.027208585796277	1.6973865348834432	1.8610372264700037	-1.788798309875335	-0.6048920499780353	Yes	1	-0.4141921143969872	0.7459066157727418	0	-0.48085305208329815	-0.04387055816559562	-0.6417008043305326	0.14190302771060487	-1.077229068786087	-0.2622145304357485	1.3228887702544048	-0.3783740327649184	-0.674190940711773	-1.6242708367102967	0	-0.4216957425468314	-0.8484192176069072	-0.19175046543972143	-0.8247646447593532	0.7027764482842335	0.8201477574190346	0.6755211776935018	1.4821856868512764	1.0172703641272933	2.1472165670343735	-1.5001375637626835
334	0.7203966052787919	0.6446425548150655	-1.6682781186802391	-0.3131032581765164	-1.1337377615651767	0.2649271149147931	-1.1211413974982078	Yes	1	-0.41190406203487695	-1.7735389546024454	1	-1.2172494932329458	-0.4954054177033138	0.28796371541429566	-0.6757913002107525	0.8848433206512747	-0.6923877007526547	0.12898659106309274	0.2695489727420231	-1.3938507454795444	0.18618043095597037	0	0.4727961028216759	0.8388399215527301	1.9032745909218172	-1.299700152718757	-1.3928783509049485	-0.9900863538514486	0.8250904893329198	0.8959028307691113	-0.4108372093542022	-0.9648722948414618	-0.8105904373583042
214	1.6387252604161426	0.9667866841653594	0.9957947911611624	-0.16876948058570168	0.755149594728758	1.1187038380574437	-0.31979912672059185	No	0	-0.4101999757898468	0.06991023423993914	0	-0.5549040825103551	-0.383557333178129	1.3317976344300375	0.6185489530375459	-0.5447863787568672	0.092782745378512	-0.7135188200394462	0.8762029899070748	-0.40990910990163554	-0.6563923505823169	0	-0.5896266114012524	-1.153370413445644	-1.0506542770136955	-0.3103216823335947	-0.44784586080326866	1.778800573114293	1.338341558420229	0.902324677741918	1.543003718578516	0.8798060739886758	-0.029405643598570598
357	0.2162865292540859	0.6579365891328598	-1.3342795352600707	-0.2438405647123736	0.4864333457487029	-0.6858721715182512	0.7049943541779322	No	0	-0.41008203415715433	-1.7482861652353578	0	0.6463683548897317	0.8923393333098963	0.25534390603840457	1.452679425205481	-0.3687029411710452	-1.0515614372995727	-0.6754155455786638	0.2778027742538745	0.4439244682031128	-0.33664678106867135	0	-0.8089493070348974	-1.27427657707684	2.4390960810929987	-1.2757653772862774	0.18034088228229095	-0.02415742946959302	-1.45873568949453	-0.7000847136858366	-0.5691747001139479	-0.20662402944574437	0.012570386932282705
593	1.039857618521227	-1.5840914800035832	-0.6694503962410193	-0.8370146914279308	-1.1330919091390916	0.7337274885806235	-0.5509555509833309	No	0	-0.4083247382823148	0.06991023423993914	0	0.128011065272104	-1.2990546204828075	0.3695132293604098	-1.3619970768836414	-1.789947651763582	-0.7257992310294505	2.4871550517853915	-1.7072351729567383	0.25282838185522344	0.5275304343768761	0	-0.20358692645875495	2.7674176746584864	-1.0506542770136955	-0.38244510409920074	-0.6211234756604842	-0.5608329144421181	-0.13612190407043198	0.016749305433424264	-0.30416864379914577	-1.0077454891232496	0.44206466932828054
723	0.416200481747224	-0.09737325643972548	0.5604941819041783	-0.8973321089917146	-0.1813687373798533	-1.408264815636404	-0.6280076924043372	Yes	1	-0.40253105176288206	-1.806561707318576	0	-0.7564874750457722	0.0058397005851919	0.5937744069526442	0.1542300761014753	0.6626428740784698	-0.7425049572717325	0.11205180789015652	-1.5586669379170843	-0.5115559824695364	1.6768861492292852	0	0.8056015418016343	-0.43588001337757826	3.129482073418026	-1.087501972196744	-1.2688837132618709	-1.1896759774317325	0.27849107231004655	-0.520884060881559	-0.33611678440599535	-1.6795015542499416	-0.9639239809801231
36	0.05767504040040613	1.021944107514806	0.02246853499911601	-1.1248375877096666	-1.359083393619622	0.8609601283465386	0.4353118592047	No	0	-0.4025134811009522	1.317006819259559	0	-1.167882139614908	0.382809161899557	0.2104916705199577	-0.19092732667814763	-0.6747527292650072	-2.3044930836532154	-0.8447633970227075	0.5831932572360721	0.6024935591159144	-0.02554298348312343	0	1.5389808964482206	0.23283602624199043	0.02584951927913562	0.3352382108968166	-0.9162317577790016	-0.7473298295170514	-0.4678494085830795	-0.19748337467719623	-0.7603584949784467	-1.16485607386729	0.33901971639267803
703	-0.26328982496816977	0.1057804408171646	0.18660806855346257	2.0367996159978152	1.286654186215193	-0.9029744381657832	0.604826570330624	No	0	-0.4005377195014207	0.9090781024832608	0	1.094788553829453	1.2858789056904585	-2.044352512557714	1.4691154642145083	-0.8592210775757351	1.1034809041897031	1.3779267983161014	1.1857203640365144	-0.12123204671508396	0.9077684469998212	0	-2.0372799471938103	-1.047836305382318	0.03258189049625877	-0.9327622896059508	1.3532379222298103	1.531783872977048	2.7111016718116923	1.466862983490441	2.336331868073817	1.3127776275830794	-1.8559341244156433
773	0.35577989409430344	0.4807581032330528	0.389714679396196	-0.8291734681785614	-1.0388650784647238	-1.0231299978028057	-0.31209391257849123	No	0	-0.39793125152725733	-1.7482861652353578	0	0.8191541308669791	-0.44569516648772906	0.05147010218589201	0.7541465427394213	0.4362498550071632	-1.368970858240786	-0.6838830012378465	0.7854112309288107	-1.5890126802236666	0.9120893257329956	0	0.2546260295627221	-0.5473730409849001	0.7502641719369749	0.4857427738281174	0.8599373103297452	-0.6373420543443195	1.4192887330103945	1.4139290054058522	0.5122314853393362	0.7595040865281805	-2.4101107789078853
222	-0.29228802650573227	-1.7164323373665915	-0.3834316658502507	-0.24617339760972515	-0.9756758074686273	0.3946902940397271	-0.7975224035302712	No	0	-0.38861658044650665	-0.2797428626469129	0	1.3992205550359822	1.5965680336582204	0.7324086205342153	-2.220781569296917	-1.7438305646859	1.1076573357502737	1.8182311805271247	1.2723852318675362	-0.4627654987835058	1.9534228710491044	0	0.46990683322052373	0.4551811662615175	-0.02432317050792665	-1.0046937022260731	-0.3432926847412265	-0.03998015920355867	-1.5333376048311413	-1.74369214481127	-0.3791671672045069	-0.3638886745962717	0.6288073315716446
520	-0.3877883380301379	-0.23156888664445657	-0.715077173015373	-1.5659489132108957	1.030974911775362	-1.1220277384418793	-0.9439214722298932	No	0	-0.3884574109207893	-0.0699508177798544	0	0.5023802337847685	-0.36284472207492896	0.5081474049675266	-0.06354781388308624	0.6500654299004117	1.178656827864436	-0.1419699298465463	-0.00282629878788437	0.09425929094242186	-1.369338589039125	0	0.03341479407803403	0.9502894756345316	-0.3012383483796767	0.4328480448585824	-0.2494372585952901	-0.25227298061768116	0.34584177741021255	0.3681225934967866	0.509941508032817	-0.6592854575096273	-0.40196414113356005
488	0.30385394484343553	0.25445048632889755	-0.5049035005371552	0.6894457797601702	0.32889065407914186	0.1058406261717302	-1.7992002420022135	No	0	-0.3880290925409788	-0.23312230449037363	0	0.03750423513969735	0.8509141111034964	-0.17279108489995587	-1.9249324079160264	-0.3561255360383367	-0.7049170732265981	-0.04459492660216294	-1.2656571283766134	-0.1903519143812958	1.8713259336704635	0	-0.3253046520873474	-0.7274681316074856	0.4668935852458796	1.5637795488163362	-0.8738262023393487	0.21702519260835773	-1.0785310845864027	-0.6549850878265558	-0.10201174415938608	-0.45352520020184356	0.22513759495506183
179	-1.8757680202626263	0.3557237604599954	-0.6530174510982022	1.8249562281773577	-0.3184437870449988	1.6872152171667834	-1.3368873934767456	No	0	-0.3819184833415522	-1.4802187338975374	0	-2.5542822105538088	-1.394332531248908	1.3317976344300375	-2.2413266945946013	0.03796592692251809	0.5020737481685369	2.9359268107968717	0.7111271134089837	0.6594158153272198	0.5491348682841362	0	-0.33518812130647563	-1.1636898261215454	0.22919403651398043	-0.3333635930795824	0.792685673927381	0.4450213659171816	-1.7199152519721657	-1.3179659076892603	-0.9790453218995087	-0.9941612483568799	1.6535584901276539
305	0.5263481993010667	-1.382916853127301	-1.6767910284361056	-2.124769009919481	-2.2722346445305877	-0.2388880479657924	1.213538487556014	No	0	-0.3806461989844711	-0.501189813634422	0	-0.1517373165965781	1.2817363140253897	1.6783830354733755	-0.942877393325846	-1.995378354977274	-1.2562069727286866	1.3990953191759696	0.3397062567667093	0.7773261950792657	0.518888676910527	0	1.79521697480424	1.8619626577314512	2.7162479744809307	-0.49711832360925	-1.9864952970115664	-2.954907656230701	0.17027748064636847	-0.261631133001286	-1.3363879899634257	-2.7640809856360713	-0.16545144604313952
72	-0.4637810957944217	0.4584810203566561	-0.4521457075439941	-0.26662555217671546	0.21490893132811384	0.4142148795241056	-0.5047242661307272	No	0	-0.3781771190400816	-0.8624981278666369	0	1.0166235453391308	1.2320260628098048	-0.20948836332762316	-2.0071127560339628	0.13439256132100377	-0.5462123627559917	0.3618398473692901	-1.030423948636469	0.15524739554996003	0.11272537176784105	0	-0.9550395082104612	1.0912570309608645	-0.26725830363528086	0.3572465084430764	1.4150215305873948	-0.46923874927043846	0.1494957454108511	1.0930236757227079	0.1142730513931623	-0.49619621822633697	-0.6255050746390618
721	0.09950461771284227	-2.292564726794457	-0.4483128704790064	0.18450269959385351	0.29137978139456955	1.5374066260632857	-1.9455993107021257	Yes	1	-0.3705001561481816	1.2121106412135736	0	-0.8140827081621116	-0.4954054177033138	1.0545292072668957	1.1486120912472757	-1.131731144679374	0.451956491649459	0.01891050536767757	0.00955439537256596	-0.4993583426148264	-0.5656537362201021	0	-0.5247355781749958	1.1996143040792462	0.225791388718695	0.6888071956271128	-1.0121363758676452	-0.2043552443915842	-0.48194276322987895	0.3232921260403031	-0.7028693160894393	-0.05849793763589454	0.0256214653917397
243	0.2734867706236423	-1.8160090999748415	-0.5449664090514463	1.623727697889275	1.9542324216250055	0.5888330366690901	0.6202369986148253	Yes	3	-0.3680581403824073	1.2237660141713926	1	-0.4973088493940157	-0.15986116412775933	-0.6376233352787564	-0.8524790257033958	-0.22615920505287143	1.7257702958059538	1.8817365853892785	1.0123906283744708	0.66754754998609	1.2275139561513857	0	-0.371673654223559	-0.6662915578996672	-1.0506542770136955	-1.044301630010793	0.6797198355073416	1.2836782405630345	0.6642101302330222	0.44049611062522115	0.8576729671308015	1.2141528769913725	0.22733773672246457
732	-0.19343455793643172	-0.8387522117459616	-1.1822614331185002	-0.7561106641555246	-1.21785905494673	0.5552796772921403	-0.7744067611039693	Yes	2	-0.36795187424402553	0.9207331642161676	0	-0.3368649309783351	2.060530429777329	0.699788792171097	0.03506858998621499	-1.089806512964145	-0.780092919109099	-1.7380732266454402	0.7235077868507102	1.4238002364515865	0.9639399510138648	0	0.8176028821858284	0.27107202451237994	-0.17439017740691107	-0.03420103847327795	0.976556614542349	-0.8062638242852662	-0.4441075257698965	-1.1188048654451155	-0.042418471667008795	-0.5223385032230655	0.7101322698313041
355	1.1477995273732562	1.7346921281874583	0.14066235354452392	0.08247162652298796	-1.2670648212809876	-0.4733287635388917	1.0748446329982029	Yes	1	-0.362525142768731	-0.0699508177798544	0	-1.007438259513342	0.22539334066337985	-0.8251872154560963	-1.6455192855441627	-0.03749839893935612	0.9113647412345328	-0.4679644985325633	1.0000099549327444	0.7326015787226703	-0.25454994429349925	0	1.0535244644304882	-0.7484690603804338	-0.134117319386269	-0.6745792427864735	0.4034462151722616	-0.1044333148944276	0.5560477124126407	1.086610178927898	0.6190054463864686	-0.2389334234956393	-0.5244649565930172
420	1.5304891958162203	-0.7316794902932384	-0.8280419568659012	0.5636254846353921	-1.072620997914068	1.6959620144561962	2.0842276856125257	No	0	-0.3594820878679666	0.06991023423993914	0	-0.8634501384083788	1.745698710144498	-0.9026592793376612	-0.3347429167504364	0.8596885884765567	-0.3248611010845958	-0.7812579921605539	-0.1967905148083904	-0.12936380030715647	1.0373949699606066	0	-0.5816264598094676	0.20050414042497872	-1.0506542770136955	-0.953600873977989	1.1801335015509689	0.687223483939876	-0.47408610960231035	-0.5711664969417493	-0.5059830251683914	0.41815519061827894	1.85424204275626
65	2.0732610188171763	1.4392331512938363	0.4411566510744429	0.9497471034470776	0.22890463397909563	-0.8263545068478263	0.8436882087354637	Yes	1	-0.35785264822590634	-0.5497527264673231	0	-0.8140827081621116	-0.08115325109840585	0.055547575984475	0.8979621136776099	-1.93249144644978	-0.5336830680742802	3.0121333597184368	-1.0923273927145696	-2.2761453948903387	1.1194918268564724	0	-0.950049271470768	-0.5229126374605619	1.763713350374158	-0.804867141243795	0.43314338559255666	-0.0107836542583873	2.0567121074784933	2.41954540174537	1.8824574546032362	0.8244920397045657	-1.1123889812875565
796	-1.170525883847222	-1.8939794367473863	-1.6554997034576848	0.19800027717273017	0.7635754039621232	1.1593207876372278	-1.5372229611710722	No	0	-0.35784732726292545	-1.2820819063758415	0	-0.7235758804243372	-0.7522417799508987	0.4306753790604158	0.4706243723471006	0.5746011162402092	-1.427440900088773	0.7217039922585202	-0.34948575629948914	0.480517349900838	0.9423354768652172	0	-0.06630642383218982	1.6111471379098736	-1.0506542770136955	0.04452405413096924	0.06096670426027854	-0.37932304327562893	-1.327126452231979	-2.1161964563414215	-0.9000533632934478	-0.027991043293766817	1.1166799218920316
41	-0.431094010773717	-0.16529999553343372	0.6555190042718999	1.5726738907608584	1.3227668730861473	-1.842475110428658	0.604826570330624	No	0	-0.35311228269484296	-0.05829575604694762	0	0.7656728374997904	-0.926227620625207	1.4948965483989032	0.5076054983856118	0.4530197155023247	1.454301699823248	-1.4036112910163068	0.9876292814910178	-0.05211218851547323	-0.12924424976415386	0	-0.9811479380641328	1.8835241811163552	0.8632861946075685	-0.3837952668128143	-0.8571890164119413	-0.5907755444339079	0.24254596268336825	0.2987263366941877	0.6923867454424302	1.1688948285913807	-2.245118129077927
508	1.0442418726153857	-0.4507815057252968	-0.8444360225573038	-0.7712261876473793	-1.7242656324060743	2.189329370633936	-0.29668348429429	No	0	-0.3518366679508601	0.1048757306635716	0	-1.9618738138808949	0.7680636666906963	0.3654357603086336	0.7829096110052185	-0.3770878518959512	0.2013701507098957	-0.4383286008722379	0.9092181959544804	-0.1252979235111202	0.3719785182928809	0	2.03159369827136	1.3971881522172092	-0.7632651452345429	0.4428612630051831	-0.7669369811103218	-1.377190021216406	-0.2613319198448348	-1.1817636492425425	-1.456489296943479	-2.0919389739018093	2.1515402384549556
643	-1.5101668231396383	-0.8649142636224052	0.8150607620755266	-0.4641714914234504	0.7581838761608373	-0.36184922226110544	0.7820464955986587	No	0	-0.3472993411798748	0.1048757306635716	1	-1.986557605632258	0.5940777488559112	1.384804808052037	-0.14983717175327954	0.8680734992014627	0.6440726546046295	-1.0776166533289049	0.23653378591198465	1.1229254482109146	-0.15949045119810987	0	-1.129368154721917	-0.3000964017672821	-1.0506542770136955	-0.5675500488603608	0.1436900796892099	1.6166931300481289	-1.0781315264996565	-0.6501243166066293	0.5495534891859524	0.8062878990527145	0.6384175521173825
792	0.09969840774280436	-1.1829426088843962	0.9110093931231829	-1.3896034477959511	0.05729299212285133	0.13848824193169543	-1.4832864621763775	No	0	-0.3446606411853521	0.1048757306635716	0	-2.0729504169926525	0.5360824686311418	1.384804808052037	0.5158235561583256	0.2685513671915967	0.4185449613726631	0.8190789831812277	0.22415309325289112	-0.987263255207941	0.6053063722981799	0	1.078013755378385	0.9462243796205058	1.296899975560542	1.7548928187160848	-1.391861130035418	-1.8644724086810387	-1.1840817688312495	-1.2247716271463018	-0.8449500514347015	-1.3620074557011739	0.3304273409432597
645	0.5272137557659564	-0.7828806561620035	0.23290771399346216	0.3102240928294644	0.41278875686471195	1.42103531979661	1.3214114855454129	No	0	-0.34271278593123866	-0.06023842194822146	1	0.9178888381030548	-0.8350921472032222	-0.751792696575216	0.5404776529400666	-1.257504961734362	1.1368924344664992	0.9460898717642604	-1.9094532235189456	-0.11310030258961257	0.05655385266327698	0	0.5529696468999737	-0.9970052163451228	-0.20631547970434297	0.760980918686856	0.24719797973433705	0.00507703926304053	-0.3268629538183677	-0.2434237514720492	0.19334943064029575	-0.28832958140542664	0.8607815432281609
272	-0.9026314107315766	0.5296156731850035	1.0913412244193237	0.6963381840416271	0.4139933145824947	0.22584309406521516	-0.3352095550047931	Yes	2	-0.34269085131405824	-2.156214882011656	1	0.22674579166523717	0.34966900728257994	-1.159540285293014	0.6760752043737415	0.01700361350523793	0.606484692767263	0.16708984580919375	0.2736758831066324	-0.4343043517446508	-2.31129176252667	0	-1.2088720472337071	-1.6319607272106331	-0.5241804017598582	-0.3962000358922903	1.1144299200435417	1.611683284043858	0.2107548318014663	0.2306450722903198	1.4189819820762626	0.9974059595164435	0.3692140724472974
215	-0.1384709310671964	0.7139569850815098	0.8883211691657887	0.3417560904449275	0.14582261363613588	0.22657052145672751	0.35055450364159313	Yes	2	-0.3404076222709092	1.2121106412135736	1	-0.628955112937412	-0.41669748779510607	1.0504517382151195	-1.822206934500405	-1.4713205756729602	1.3248320880688669	0.8148452947809992	-0.803444551190809	0.3422776335016166	-0.0341847554112211	0	-0.42620767963328543	-0.8336875333721299	-0.8484818051077941	1.2569636655118392	0.2940205734946773	0.6035710104607328	-1.011233637440626	-0.6608402144828944	0.3027170147439158	0.05714896114067766	1.1834730632955088
39	-0.1525661095870601	0.03318455204314044	-0.05334567401506	-0.9052348117454092	-0.6708670382901649	0.3028146434621258	-0.8052276176723718	No	0	-0.3392631175859889	0.06991023423993914	0	0.4694686391633334	-2.2435494707393944	-1.1554628162412377	-0.7620806580809458	1.0944664792274197	0.03013616986765019	-1.539089477541071	1.441588076382338	-0.26760352617297906	-0.5354075448464929	0	1.1114852634126808	-0.15107344716559995	-0.538251406617807	-0.7434109414846949	-0.11864917952246085	-0.01011371601041261	0.42751979799364614	-0.32733185215978583	-1.3482507860730701	-0.35050958161414886	0.5027765773084909
642	-0.16782848419346635	0.3961743805706285	-0.6715361739251205	-0.903101169021022	0.158231766616503	0.02241735300921369	1.04402377643008	No	0	-0.33849161623406293	0.9090781024832608	0	2.053338124574386	1.5137175892454202	2.2777719734202897	-2.311179936919367	0.5746011162402092	0.4603093547706	-1.026812313667437	-0.6094803213578205	0.01294180117137722	-0.7600936413854428	0	0.5010508244394049	-0.8789451483842724	0.7082098398265662	1.2942405700967008	-0.9093231859762284	-0.3963632180167336	-1.4129262809206447	-0.7654395294879017	-1.0665384777675322	-0.825737296300266	0.33581256147857746
452	-1.8720853768146968	-0.8353409715016967	-1.2089470255022703	-2.191294944082446	-2.036490351703171	1.4621751932959854	-1.6450959591604808	No	0	-0.33147525663829214	-0.04664069431404083	0	1.0083956658408293	0.991759835741066	0.3328159319455154	0.5651317497218074	0.4362498550071632	0.4227213929332336	-1.094551406929819	1.2847659053092626	0.28535537729031124	-1.0582347568711346	0	1.6521249427440696	1.0331091814919515	0.0853705382102158	0.2435332865056277	0.15625551393835815	-1.718578799997069	-1.7703472384751495	-1.9692256244937543	-2.2814253308579366	-2.4920850226792317	1.4379528650531064
282	1.5371373400489436	1.605800586524187	0.4583677271790478	-1.0160023153926143	1.2145908386762962	-1.908514069712422	0.9746768491511744	Yes	1	-0.3293720216090736	0.1048757306635716	0	-1.1473124408691544	-0.43741009889830607	0.606006852082427	-0.273107655661984	0.3607855413469607	-0.08262767188631849	-0.19700796776558352	-0.6590031304289288	0.8139190010441817	-0.2718334994675848	0	-0.4531407155011577	0.6115082818351246	-0.1214075656839168	-0.02920332158209675	-1.4360992804291064	0.5438412134349094	1.8414509288193444	2.0528222936712837	1.2986589401589492	0.9265563548721435	-1.664461068508824
724	-0.11085643223779222	1.2396264710626244	0.13000969750889274	-0.4915600770951626	-0.47834451493852426	-0.5467512839490098	-1.1442570399245096	No	0	-0.3279360889300969	-0.8624981278666369	0	0.6299125575790141	-0.02730047091063941	1.0219093789037774	-1.978349611231765	-0.0961928740674062	-0.2622145304357485	0.28139962976217814	1.6892020064336768	-1.0889100899094373	-1.179219602848346	0	-0.19561129139241307	-0.44227275271396965	1.358970094065479	0.27134588168277557	-0.5219870447670341	-0.41036016881734727	0.3013627342546041	0.7790091934181562	-0.18503255355553996	-0.4291459401209824	-1.118004170781273
468	-0.7422003082321704	-0.5382926374106638	-1.0183360032428246	-0.5649716318242853	-1.6381339858595978	-0.11245896009242208	-1.2058987530610348	No	0	-0.32666663731589773	0.9207331642161676	0	-0.11059785205537027	-0.26756671485823263	-1.285942053744802	1.3499539517898602	-1.3707014907926902	-0.8302101756281768	-0.01495905820581781	-0.5640844418686884	1.5742375548391132	0.5923437360986563	0	-0.4221665082070118	1.096903125739608	1.6023645767285992	-0.3306496267620965	-0.9796026929153846	-0.7142637069164185	0.778216271328781	0.2629930837243465	-0.4748669623321158	-0.883575094702852	-0.6121030063757172
549	0.9399038748387682	1.249535502230441	0.6592258205767434	-1.2471409836263685	0.4609147855717835	0.02477749485790076	-1.6065698884499775	No	0	-0.32428858794682225	-1.4802187338975374	0	-0.5219925262030347	1.0828953091630509	0.9199725007115552	-0.47855848768862497	1.6688338790625676	-1.0766201044552275	-0.06999709889723213	0.4346249068922154	2.4321370002732965	0.07383739274684224	0	0.22614842539456545	-0.965874410145725	0.7275071713378772	0.6130310796174312	-0.21732149138972592	-0.20352423646116152	-0.33514753036957295	-0.1160177615231019	-0.3580478217571879	-1.3565364921305807	0.10915198326774045
617	-0.6812820719808286	1.2165453540387023	-0.255205562656866	0.26502174633331754	-1.2293450246305422	-0.8170607993703171	-0.6819441913987618	No	0	-0.3239273749490663	0.2680472173740908	0	-1.1226287257460206	0.4822296643307265	-0.6539332114858613	-0.207363403955375	-0.917915530740776	1.429243110459825	-0.1546710147619133	1.173339690594788	0.6065594264453494	-0.15516956240458848	0	-0.2621994831900792	-0.9169123316540208	-0.2160158808565012	0.526043681541005	-0.16630591056591557	0.733300654854168	0.011117901438970533	-0.30456612142924233	-0.349479302144963	0.2708865646072773	0.13025408920268788
444	-0.12421654441529488	-1.6267167447536384	-1.6917881069198886	0.9509587936180912	-1.2203818114332328	1.583024317147895	0.5123640006254265	No	0	-0.3169848772099265	0.2680472173740908	0	-0.02420496885601089	0.31238629958077224	-0.6417008043305326	-1.0291667511960392	0.01700361350523793	0.4978973166079664	-0.04882862239539701	-1.892945658929977	-0.30419638893750195	-0.6131834827677968	0	0.1889404270820866	0.5045793942663883	-1.0506542770136955	0.11164117520204976	-0.23348465543881297	0.29037023418287716	-1.6548851897312575	-1.520674394870192	-0.4511524689582668	-0.9490595291831883	1.9344879908052635
662	-0.4270856703785961	0.9458914549786532	-0.3844391147614604	-1.161359574006849	-0.734053886939702	-1.6901695457194736	-0.03470620346315844	Yes	1	-0.31158476968969123	0.4312187040846101	0	-2.064722537494351	1.09946536718142	-0.05862175208433704	0.4172071307631616	-0.8172964458605061	0.7276014414005033	-1.5941275056027675	1.5117453027549226	0.789523797067571	-0.7644145201186173	0	0.09350707527564558	1.9391851489913337	3.260540538746986	-0.8445411746289134	-2.646573354279329	-1.690652334794932	1.1362524577772342	1.2011436473943276	0.37826348412665267	-0.6275135833286185	-2.332163326684971
462	0.10475993105423864	-0.2378024763751597	1.4751289309493814	0.4805601574173235	0.7073541148050463	0.6788219759389064	0.15792415008935723	Yes	1	-0.31140307220200064	-0.0699508177798544	0	0.1650365804856324	2.3049391713506604	0.48368255268241506	-0.9921855868893276	0.6039483428227297	-0.8928568046211981	-1.344339495695656	0.20764550944655544	0.761062650028716	-0.8897201643462285	0	1.0658889507155358	-1.660999229931161	-1.0506542770136955	0.7208374456198602	-0.19632535812375915	0.7149505756748231	-1.0577357765779463	-1.0205139861535792	-0.2217859663794163	0.07378517440101609	1.230171485019177
499	0.6293475241102382	-1.3721497169277628	0.29646126100692116	0.4701792707155653	1.5380845114902837	0.12633521920856217	-0.9131006156614908	Yes	1	-0.30691878279943324	1.2703862611030197	0	0.31725261940301164	-0.13086351437031504	3.08511236465015	1.3006457582263784	0.6584503406253177	1.52112476037684	0.3195028845082792	0.884456772201559	-0.27980114709448667	0.5837019383909198	0	-0.2988214823928981	2.631845531119451	0.7035041240976007	0.41874807112719625	0.0221974859367376	-1.8064840567061289	1.6571988811753275	0.6798571656773682	0.6509531908270794	0.22028773018229655	-1.4414304442325176
490	1.4952353224490127	-0.617450431430448	2.167242841275735	1.0166511145120318	2.1122086955413972	-0.8122450235150975	-0.3352095550047931	Yes	1	-0.30595002301412055	0.9207331642161676	1	-0.23813020458520184	0.29167368847757225	-0.03007941888043233	0.2898276371022005	-1.4545507542231482	-0.9220918255451916	-1.1622905790509268	-2.2726202594320015	0.4723855773755632	1.2836854601654293	0	-0.3054552052468019	1.3530389176783502	-1.0506542770136955	-0.01351875678658896	-0.22599915797561437	0.21043425931612883	2.5885328815560174	1.5631280313553213	1.5368291735337598	2.0451190509256083	-1.7586202718615473
569	0.2781501405695421	1.352034249682994	0.7157172696127378	-1.2085798216851962	0.0941519012394206	-0.7453124876920887	-1.344592607618846	Yes	2	-0.3041246073290324	-0.0699508177798544	0	1.2840300888033034	-0.41669748779510607	0.8955076104519893	0.6760752043737415	-0.804719001682448	0.4811915514695684	0.6412637549367269	-1.1294694899092177	0.9928174664705636	-0.06443095810272047	0	-0.03249235832911279	-0.5050085858356141	3.4377303934089323	-0.00725144225856675	0.11231005477858984	-1.721939742039174	0.003369993328565949	-0.10949357209186499	-0.36358432772202437	-1.5431270223135367	-1.4085808244793243
812	0.7473484515740373	0.404997059526954	-0.10815789986964763	0.6225533341067405	1.7439805244156468	-0.5949097639573492	-1.6990324581551852	Yes	2	-0.29929091440410194	1.0722495891937802	0	0.23908763006974668	0.32067132858995695	-0.11978389229072944	-0.3963781778388888	1.3166670038909236	-1.7657324010406064	1.289019184193851	-0.00282629878788437	-0.09683680487206868	-0.07307273065958982	0	0.42381409515049046	0.0049209004644488	0.2381483777667619	0.9758743565743856	-0.994814471635766	-0.29136065779125964	0.7497318293696268	0.9899059401971357	0.8181797007516145	0.1464987554922318	-1.0053825524657627
498	0.3748186234089272	-0.15244576938975385	1.135208981828412	-0.21533237919918827	-1.2054785649421749	-0.2061117187197098	1.5602731239502523	No	0	-0.293606077943923	0.372943084195164	0	-1.2460471481052302	2.085385516804883	-0.4174396267382984	0.5034964886333549	-2.087612529132638	0.5229559448675053	-0.9675405972055118	2.039988292035538	0.08612753735034932	-0.02122209751907459	0	-0.9229023788309966	0.25401504200195557	0.2488323313121563	0.7437660754945884	0.8427911211491759	-0.14107290033410486	1.3287889175997831	0.14844988941359336	0.35698117501838245	0.3471236276079811	-0.48337200838177
109	-0.40579393919822426	-0.7049013774126085	0.10366904550493858	0.2329209724229002	-0.8514530286458908	-1.3462166771221669	1.9378286169126135	Yes	1	-0.29124691990744533	-0.5944306187225885	0	-1.1226287257460206	0.5567950797343418	1.4581992509840087	-1.427741385992551	1.2495875619102776	-0.4042134563198991	-0.5653394894552708	-1.220261248887481	-0.6497957367351623	-0.8465113770144831	0	-1.7489088774397303	1.9930579698008613	1.6130340711547284	-1.0902237965638408	-0.17839054882317665	-0.638168052385416	0.022177911723218226	0.19974252672662343	-0.10388520180101171	-0.9236775641421694	-0.9197135933205897
278	0.9880432425049934	-0.01453748037869243	0.9708236858080648	-0.9727854742401872	-1.8823375395821895	1.046462407964328	0.3351440753573919	No	0	-0.2904235295963779	-1.095600296199509	0	1.5678924678923083	-0.04387055816559562	1.1931633828740125	0.57745881724677806	0.6291031530881467	-0.934621198019135	0.556589829214705	-0.7291603568015137	1.0822666991837542	1.4694836481058082	0	0.01871338926577237	-0.5037973141606462	0.11427303468385124	0.2666422566112334	0.4389840112221825	-0.13866995752555547	0.6155736221257752	0.28587834012777436	0.06932725407524601	-1.1641919804123555	0.5008383769061218
740	-1.7101149870002152	-0.9984619297015722	-0.9064819193068342	-1.466549035088629	-1.560327921898151	0.8853868130579157	-1.830021098570616	Yes	1	-0.28947002451428755	0.2680472173740908	0	0.7780146567472426	0.2088232633548913	-0.1809460230035083	0.02274153920358202	0.7129524165186047	2.581940243775312	-0.35365471457957887	-2.1116712740811527	1.549842199396884	-0.436027173017929	0	0.20368254203326489	-0.8258941109106206	-1.0506542770136955	0.3548782443294907	-0.06085628277722407	0.8336643648324584	-1.518605601684826	-1.743029374011006	-1.151020576503337	-0.30384717722740284	1.4201656798659388
425	0.08388078005378832	1.4480018547759792	0.7437603358361803	0.21584870280526156	0.6741775943991746	-1.1902540083543436	-0.16569484387857933	Yes	1	-0.28904731419977714	0.7925268627043689	0	1.8352989347282516	0.3082437850761799	1.7599325684067166	-0.07998388159326353	0.17631719303623275	-0.00327534035333589	0.28139962976217814	0.25304138893568745	-0.2879329006865592	0.8343133475703043	0	-1.4638953981522869	0.09672909237868169	-0.5576320701479696	-0.6491039783641807	0.6699289097363095	1.1943728157597024	0.10524110428235742	1.2076446544373625	1.401548390073954	0.823877203178937	-0.5687186511265745
427	-0.9277481821075094	0.6377354145294584	-0.15191386224266615	-0.7882175290726765	-0.215126106770198	-0.991627623900186	-2.12281923597016	No	0	-0.28186278920562335	1.317006819259559	0	0.8973191393573013	-0.8806598839142146	0.528534788200862	0.9678153560023752	-0.09200040894361584	-0.20792084235610017	0.6412637549367269	-0.4278968034012925	-0.454633726258231	-0.44034805175110353	0	0.7985718292194491	0.3559367504751084	1.6188969201005876	0.3751558039191611	-0.8600448891483405	-1.374434981640353	0.5940472175804113	0.1965266082802472	0.42061528916692487	0.32702019589966985	-0.9736806584749981
495	0.9003489105279331	-0.02540717598853759	0.2492222686031144	0.7827606222730191	0.8078207805398647	-0.37881843703981866	2.007175544191519	Yes	1	-0.2817725625168028	0.780871800971462	0	-0.02420496885601089	-1.850009898358832	-0.40928468863474593	-0.09641994930344082	2.0713102185836476	2.5944694606647913	-0.8616981506236217	0.4593862922104025	-0.5481488263008569	-0.8076233879331375	0	-0.9882103051879992	-0.02465503373876106	-0.0906919618911693	-0.18177941066540512	-0.5029939697621606	0.8742276428638585	0.7030982424829663	1.0146298116732488	0.5082314434576003	0.6863714246800117	-0.7294196342303352
203	0.39247601130850074	0.6891816098385181	0.0916807300188833	-2.0952931412066143	-0.72678916019859	1.15915058727551	2.207511111885856	Yes	2	-0.2787439010123034	-1.0023593354988865	0	-0.4520554355251285	0.03069483101551405	0.7079437302746494	0.08848581004429118	1.874264426094861	-1.40238231072535	0.9630246253651746	-0.5351961654032593	0.3626069701487922	-0.0428265292256338	0	0.3999811874211434	-0.3666551605366493	-0.3596977028464972	2.062045498875055	-0.9784439696010306	-0.00228097907677261	-0.4523821667104817	-0.005809754317806699	-0.24433853925112708	-1.0654033177067541	0.15393315736254287
274	1.2403824669284913	0.6666527352857919	0.6602358153617244	-0.49167530038708673	3.296678915974874e-4	1.3929919985637151	1.113370703708706	No	0	-0.2726998804107569	1.2121106412135736	0	-0.842880363034396	0.22539334066337985	0.07593495447100354	0.98836048130006	-0.11296272480123032	-0.617211815974038	0.556589829214705	0.855568534170864	-1.479234035130491	0.7090076228599184	0	0.391832830399973	-1.263412661216574	-1.0506542770136955	3.970182739733776	0.3070398750021571	-0.33905544597303366	0.3546925301062899	-0.1355760484925144	-1.5556795675288502	-0.12669524446812777	1.563443408888314
342	1.8716027588205015	-1.2614033656092571	-1.8980631870833935	-1.126548068377332	-1.8591666316451951	2.02578066038048	-1.6065698884499775	No	0	-0.27259851415195463	0.1048757306635716	0	-0.9992103800150404	-0.40012742977673665	-1.1432303331370006	-1.275707795549849	0.11343024546338926	-0.4000370247593286	-0.7219861968399033	-0.22980570163842884	0.8789730297807619	-1.0711973930706582	0	1.2217330697019833	1.6860584815055857	-0.40321768192983337	-0.46188062304118094	-0.7893543535965463	-1.1648668709346084	0.15872333644280565	-0.8218372794671027	-1.7137188390055669	-1.8143811085242174	1.383755430746824
695	0.07104542366472039	-0.24299921916629225	1.2414303018530786	2.697575681253548	2.701106568573912	-0.05547375119444678	-1.7221481005814872	Yes	2	-0.2711250284896377	0.8391474208609081	1	0.09921343913540562	-1.8955776350698244	0.6875563850157684	-0.09231092998413395	-1.08142152414854	0.623190457905661	1.0985028907486645	-0.7869369866018405	0.3382117283057769	-0.00393855271972174	0	-1.251601669285522	0.00389303853542367	-1.0506542770136955	-0.6105084016480897	2.162710730583176	0.6156266761764925	0.4556487125034186	-0.012080292180372133	0.5580836138904839	1.8094366194153537	-0.298538016056082
496	-0.09718704714619524	-1.8031928373125563	-0.6455517235435195	-0.8826658092309639	0.29633584810626545	0.5020665409977764	0.08087200866835095	No	0	-0.26827781565081904	1.317006819259559	0	-1.225477449359477	-1.0007930360288224	1.21762819718467	-0.17038223964866347	0.4907518918551007	-0.7132699363477392	0.4253452916608065	0.22415309325289112	0.7326015787226703	0.19482220854301313	0	1.857464153368608	0.06051007714617356	0.8584558466463004	0.22276879812292644	-0.546050147688939	-1.653122284405358	-1.7998390851949155	-1.5397779401292937	-1.8058586066628226	-1.8585459390293568	0.14292992165903418
341	-0.3883501130311839	-1.218319914332714	-1.2817126920651083	-1.7435077828337266	0.04855109474476903	0.7627672668937286	-0.6203024782622365	No	0	-0.26504996255731755	-0.9984743149212508	0	-0.4438275177127124	-0.5616857655175062	-0.678398101745427	0.9760334520432896	0.06312069814258559	-0.575447422576101	-0.7516220945002287	1.7882475477064252	0.7122721663426855	-0.7039221373713991	0	0.9705879095039828	3.2054666540261043	-1.0113203474184516	-1.075906799764509	-0.34621085773143967	-1.29445980226523	0.027817336389848173	-0.6089042886678814	-1.6057169751654052	-1.305849789702558	-0.6700389196301874
299	-1.2502355736799944	-2.2538211104822703	-1.8455662620621105	-0.8777998371754886	-1.5241821191680345	1.4254463394758292	0.4507222874889013	No	0	-0.26325564962346687	-2.2378006253669156	0	1.1523837869457925	0.6230754275485343	0.9689022052817782	0.33091779202706856	-0.3770878518959512	-0.4668600464168044	0.941856183364032	-1.1996267931512703	-2.621744799487606	-0.44034805175110353	0	0.5192907130972114	2.2760834509020573	-1.0506542770136955	-0.6719285141241305	-0.292250378228785	-0.675125741159692	-0.9079027911212088	-1.2425257512386083	-1.2078915069712417	-0.8090046857944074	1.4597762112268662
608	0.3829035442517199	-0.9654730697729388	0.6528330887627313	-1.5460446343142331	-0.1492602790202543	0.8811854499534912	-2.276923518812173	Yes	1	-0.2630481512073651	1.317006819259559	0	0.03339028700933406	0.00998221991231403	-0.5030666287234159	-2.4097963240463307	0.4530197155023247	-0.4334485161400085	-0.06576340556833324	2.151414583619481	0.5780983172728991	-0.44034805175110353	0	-0.00800921154588499	1.537046915519912	-0.13793600737126377	1.230480842682772	-0.9072975815979756	-0.8466058237417828	0.42410716087904815	-0.43791011277007885	-0.5274582808765128	0.1395949761329869	-1.1580331789371094
461	1.2747846450109694	-0.2827939130057121	0.5563890989143062	-0.6980179847249284	-0.2717257002019429	-0.4757741173199732	-0.4507877671360227	No	0	-0.26176679441699996	0.1048757306635716	0	-0.4150299011545427	-1.2824844853039614	0.13301962562561975	-2.4755406331552403	-1.3832789349707482	1.5169484066085015	0.8952855321027925	-1.055185295519922	0.02920529770559598	0.5793810596577452	0	-0.8065927597873593	-0.4125016376445349	-0.1027949065338167	0.2436484705276281	0.6223645692957587	0.4601869652401383	1.3985070045847634	0.6892521531500739	0.4375989825180625	-0.6225379940064192	0.043692800607583106
43	-0.16491782910558409	0.7055613962167427	0.11283176869898832	-0.6890580921989402	0.7026619793924097	-0.3135479572884678	0.00381986724734469	Yes	2	-0.25066540904377776	-0.23312230449037363	0	-0.15585125634572883	0.830201461420058	-0.6213134210971973	0.413098121010905	-0.6789451846274601	-0.8135044493858948	0.446513773091312	0.839060892712427	0.4357927335442426	-0.35393031612206316	0	-0.49415314444669206	0.40801712262672457	0.6221345456095893	-0.4202760269649603	-0.915461719582193	0.0524828370730206	0.14851531690241004	0.1669735752864388	0.5937045903515332	0.536014830539905	-0.35445822547794636
716	0.11385015658226522	0.00884132691545372	-0.939650445383842	-1.282210813485877	-0.6203623325052693	1.2689310078129492	-0.2427469852995856	Yes	2	-0.24836778660436373	-0.0699508177798544	0	0.3378223373058225	0.05554995662330642	1.3521849037400102	-1.8427520597980895	-0.1255401104112641	-0.5921531877144991	0.941856183364032	1.474603205560275	0.29755299821181885	-1.6890840981906894	0	0.30581385966343605	0.6304396647267849	0.57002584802346	0.6392557145036727	-2.450081632218478	-0.1795592412604669	-0.8941530429770981	-1.443121662079202	-0.6924758028804963	-1.4752483561380338	1.033978301278199
667	0.2133121665008248	-0.6862309459560747	-0.22740847076766743	-1.2069527024909217	-1.5528776917131617	0.6071693253840218	-1.5141073187447702	No	0	-0.24541949460906193	0.1048757306635716	0	-0.8099687684129608	-0.7232441012582757	0.699788792171097	0.5856768367512916	-1.018534615621046	-0.7299756625900211	-0.6076764523162816	-0.4072623092303475	0.6838110193038305	0.5448139895509616	0	0.9197668295179454	0.30808580288380455	1.8102854376113096	0.5318687354652761	-1.9903691655786695	-1.2279435012475317	0.3057594650053445	-0.053420685822739386	-1.2687831325195302	-0.9022099314105536	-0.3729323378670813
7	-1.0588957639083556	-0.2718108784614761	0.34288348696466747	-1.120642253327892	-0.7343268245822812	0.30562219166053595	-0.8745745449512775	No	0	-0.24468064636089665	-0.8624981278666369	0	0.10744132821223572	-0.28413681145684033	1.087149035630014	-0.5607388358065615	0.2937061384116642	0.9656584293141812	-0.04459492660216294	-0.08536426165918146	-0.01551931865099945	0.2942025803715771	0	-0.00476478172587758	0.698401152765345	-0.5416801958048593	0.4381187633189451	1.4540059342170408	-0.8014135514441029	-0.7830938628915446	-1.3682132347996885	-1.5210300377354862	-0.9994477018767712	0.29262025071509595
363	-0.5702535482291518	1.6283197682795063	0.3755482566267645	0.6579359196250743	0.7282240967174785	-0.7328779556782441	1.0363185622879794	No	0	-0.24274674427949217	1.0819619850254132	0	-1.4270608802090083	-0.2634242003536403	-0.34812253893474	0.13368498907199117	-0.5405938843490646	-1.2311483055730317	0.19672572375483768	0.02606198908785655	1.0903985095754338	-1.511927828682209	0	-0.5990891065151459	-0.8891618844128686	-0.11857915740554216	-0.5510693373388733	1.2972963124051222	0.7278664554817008	0.10304475412419253	0.7241084231405812	1.0828212140899465	0.9278437196518823	-1.1473515244371812
720	0.6578308386441436	0.6252769786655054	-0.8640531254936481	-0.6232945453577394	0.9073591662783124	0.7190435553529189	-2.230692233959569	No	0	-0.2396885303762785	1.2237660141713926	0	-0.279269659547881	0.7349234734934809	0.5652320856157563	-0.0265666591434248	-0.6412130082746842	-2.3504339086117225	-0.22664384571122745	-1.0386777309309534	0.08206166055431306	0.5880228573654818	0	0.4930059824157295	1.105397122755989	-0.08729701423313811	0.7040033609608114	-0.17827833368864476	-1.036592328949672	0.1457654406369192	-0.24598744568898442	-0.5320073575280785	-0.6000137264323623	-0.7456172707855554
6	-0.654589788714717	-1.866874288360806	-2.306292796787784	-0.18133525448963964	-0.4317534585505228	2.332530981935017	-1.2906561086241417	No	0	-0.23960471563925148	1.2703862611030197	0	1.4691577606562325	0.3910941909087417	2.0861305482422647	-0.8113888516444276	1.5724071714540515	0.2013701507098957	-1.5941275056027675	0.9133450871017224	-0.8408918041498494	0.4411126987478357	0	0.8761284325480466	1.87238013918082	-1.0506542770136955	0.35438533965352603	-0.23817359776752772	-1.0037776304508368	-1.0314159931741187	-1.833061950279694	-1.2925923128762973	-0.30958911673923367	1.5883093392802137
451	1.9380660976089263	-0.6790017973282575	1.186979424775623	-0.22223680087058104	-0.41489718088907374	0.1867887011897728	0.666468283467429	Yes	2	-0.2347085109693724	-0.32636326519099607	0	-0.40268808190709054	-1.0753584514324377	0.08001243301639333	0.05561367402599597	0.06731316326637596	-0.2747438445655179	-1.4882850590208774	0.42637112459773113	1.2205064155829757	1.223193077418211	0	0.4856176446132991	-0.11799469353942615	0.6624967759140211	0.993184955533298	0.7641538698990145	-1.1311063874767051	1.6353677350713143	1.3477555227742974	0.4073348492186517	-0.8671726325220666	-0.2693508271381807
201	-0.2926178340480496	0.8379417265718458	-0.1276876840105426	0.629944490092116	1.0224361873496486	-0.872799790161754	1.5217470532397492	Yes	1	-0.23469017470125825	-1.7133209022304094	0	1.3210556231738892	1.3024489637088277	0.47960508363063886	-0.03067567846273165	1.1196212114021378	0.24731097566840307	-0.09963296698553537	-0.38662781505940264	-1.8736238476809797	-0.5397284235796674	0	-1.588942709959671	0.6415301708443701	0.7953744934711688	-0.8899419577821301	0.8856413459836522	0.04755972374201241	1.8678758082187823	1.9030432871339324	1.0398021129146342	0.911607153510752	-1.4571521685112236
438	0.6970837777540343	0.9604546523275516	0.43175107081450415	1.5723021646981945	0.624169934661837	-0.2742457785103916	1.259769772408618	Yes	2	-0.22973635816601007	-0.8624981278666369	0	0.1732644791409912	0.9627621570484428	-1.4571960577150371	-0.5155396519953365	1.1363911109426488	-0.7967987231436129	-0.7262198852401318	0.5501780511886665	-1.2108863369909182	0.5966646148318309	0	0.11655269058969912	0.6163918205122518	-0.245401457790578	0.02175175231883611	-1.3367902193889472	0.03801925879425338	0.8910470912848493	0.6600327468013866	0.5537196005346611	-0.7610518268056942	-0.4847137324573514
699	-1.1151551160959563	-0.4568554649428525	-0.8964868396786343	-1.361910919473187	0.22026707628441855	0.8425009852121224	-0.4276721247097209	No	0	-0.2288044431783172	1.0722495891937802	0	-1.1884519149888908	1.2527386353327663	0.8017256703633194	0.2816095984635868	1.4047086445931354	0.5647202993693262	1.538807272959688	-0.3618664297412156	-1.3003355697041092	-1.3952638614381725	0	0.5273939464627269	1.0441758478910064	-0.970893615038049	-0.9194924021181528	-0.8708450998806154	0.17891872275924828	-0.5092883257854037	-1.0362707445004042	-1.0755673525461884	-0.6134868998448181	1.2739190264779385
103	1.07231627934549	2.0886300411867635	1.5111121156802634	1.2897505664830369	-0.7102895281803134	-2.576078604789055	-0.41996691056762026	No	0	-0.22499049941057425	-1.6900107009583678	0	0.7985843554929961	0.08040509187615837	1.0259868479555536	0.24051942440461851	1.2034704748325955	-0.34156686622299376	-0.7558557829004572	1.3961921968932058	-0.3814480007291852	-1.2483537430619134	0	-1.230953267569167	0.41598862149125954	0.8809170084173646	0.07730895285107116	0.5276191593353043	-0.09960415822670483	2.649834233827758	3.0761225120824958	1.9808133095948819	2.6635892505059022	-2.7328602503849964
619	-1.4921371966685233	-0.5072698542029122	-0.28810584686120916	-0.36015821087469757	0.7237780103489548	-1.171941146447914	-1.5141073187447702	Yes	2	-0.221793615087228	1.2703862611030197	0	0.4201012855452955	0.15082796384000272	-0.4500594551014166	-1.2058544766886825	1.8491096939201437	-0.608858952852897	0.17132355392410367	1.3177811882261363	-0.9669339185607656	1.5559013837348483	0	-0.14061606549024666	0.5118771019026348	1.0933686632857138	0.39749841136366265	-0.7281401326470607	-0.41266691213207335	-0.4447803721555237	-0.6836822620539483	0.1329762260563286	-0.20718421616602548	0.004569223297703317
758	-0.7695655491135508	0.8722667362795776	1.2337250419039536	-0.7824013289232548	0.11149815130145307	-0.1547680888246679	-0.15028441559437808	Yes	3	-0.22033580521153476	0.9440432876819812	0	-0.08180022591867192	1.1036078816860124	0.5040699359157504	1.5923859098550122	-0.5867109714267467	-1.0432085741784316	-0.01072536272062565	1.5323798353606015	2.0458789223816782	-0.3107214684282367	0	-1.4529856947305753	0.2997167288434559	1.4059646817332057	-0.10366068430099268	1.053588682220422	-0.5323091857262071	-0.5620635729642428	0.05165150380607539	-0.31698208854026294	-0.7570665760010347	0.6954341160028549
202	-1.5867473314426666	0.09308099492514116	-0.2889727553337072	-0.6812382841326745	0.48300580450539526	0.00738908559499409	-0.15028441559437808	No	0	-0.22020578614128483	0.9673534111477948	0	-2.451433486940353	-0.2095714153433441	0.8669653270895559	0.6473120978397439	-0.03330593625590009	0.23060522997806313	0.5777583106452105	0.34796003906119355	0.4561221080578228	-0.6909594206891007	0	-0.6447667800437085	-1.062945296362455	0.3342272546095276	-0.6187929455779408	-0.4570324012293026	1.170504257259129	-0.20103179881397837	0.1983977847976141	0.3405614125561362	0.38121617399636104	0.08671796624976418
587	-0.7131182180218251	0.6529926831282679	-0.22343431059760496	1.888511255324827	0.13686556766240052	-0.9738894874565776	-1.4370551773240536	Yes	2	-0.2178293828255056	-0.8624981278666369	0	-0.517878586453884	1.0787527946584583	-1.330794289263249	0.21175631787062088	-0.1423099611450882	1.5587127222142063	-1.3993775237573527	0.6492235924614148	-0.15375904215017175	-0.21998285406602183	0	0.3546673150334874	-0.5291872042482433	-0.4534415429838255	-0.9628887942983756	0.694439069067122	0.38871419380684685	-0.06327198341280053	-0.6193398525694047	-0.26962002632318366	2.088273694668822	-0.621486821344768
276	1.566403537885484	1.068741849173752	0.2687639700366685	-0.5103636546248932	-0.6064519457979395	-0.956333146882808	1.236654129982316	Yes	2	-0.21750671809912953	-1.0023593354988865	0	-0.8552221822818481	-1.0877859949462148	-1.518358169440589	-0.112856007446568	-0.31420092384578246	-1.35226497641404	-1.852382892310336	1.156832049136351	-0.5806758406691471	-0.2243037529198901	0	-0.574967300879327	-0.4558600752971885	0.36154222412433057	-0.35298675758826353	-0.28359927990277667	0.5922234652890376	1.2986577097484184	1.5804432143473381	0.31295612958564045	-0.21725157234837644	-1.2668993588875082
807	-0.9687379932323792	-0.5453950245137614	-0.5671030739665676	0.9123322381227372	0.7372196386795243	-0.16020190014578606	-1.6373907450183802	No	0	-0.2169323794798171	1.0722495891937802	0	0.7780146567472426	0.09283265468005455	2.3185468158358686	-0.08820191066482712	0.33143831476444024	-1.1810310490539535	0.15015507249359822	0.31907176259576436	0.7244697683309909	-1.0323094039893126	0	-0.6366045996079713	-0.6407784672653336	0.7790903337466765	-0.8018238497457616	-0.3206575187529514	0.483823947148518	-1.023136080781262	-0.561990709616292	-0.3417818450308193	-0.9824838469223587	0.30821662735186345
177	1.82828440481709	0.3940641868211248	-0.1830610028470866	-0.41417226135371343	0.28856584134380564	-1.2789604169469266	0.1502189359472566	No	0	-0.21283267320378169	-1.7832515060465344	0	1.0906746140803023	1.4888623478969132	-0.5886936307085334	-1.8920603298979723	1.3250519146158295	-0.5211537344964527	-0.205475364280722	0.22002620210564897	0.20403789816919288	-0.9891006166575672	0	0.3842724831138278	-0.04094171977621626	1.166377875125057	0.723693672645828	-1.5368086721595988	-0.7104484428198743	-0.193691122924915	-0.4666068865912724	-0.9503823990911374	-1.5543777058631987	-0.05585726251443577
805	1.6726398327021947	2.079906257323118	1.8243116066744631	1.0637538023825948	0.3553779177013962	-1.3947748700239058	-0.527839908557029	No	0	-0.212320501806635	-0.4662244728232457	0	-0.3121812541693161	-0.7646693234646758	0.04331514984191923	0.14601204702991172	0.1302000961972134	1.212068280349	-0.8489970854229361	-0.8983632013163152	-0.17408840719715074	-0.5224448684055819	0	-1.204582954242361	-1.2429177454109035	0.17587989214879107	-0.5297735640013048	1.7833203303240424	0.6717744479224734	0.9600414716617437	1.0550758596222078	1.6536120817571396	0.7762237623164178	-1.2362765777959048
81	-0.7936393060695288	-0.9070475133641568	0.8192440336372439	1.844029769000974	2.043310492844184	0.5816292568041641	-0.9593319005140946	No	0	-0.20617036818794357	0.6759759341503889	1	-0.07357232726331317	-0.5948259201344833	-0.6824755707972032	1.0417776846157984	-0.3058159935982017	-0.04921616591959507	1.8478670781874504	-0.3742471416176762	0.1267862769109085	-0.8810784068798794	0	0.1552333590538701	-1.1365923222578718	-1.0506542770136955	-1.3320524334374322	0.7987804896712436	1.3239587516441786	-0.9368309129114133	-0.4181356018753202	0.32959951138028437	1.2461162233081535	1.2901255354930914
506	-0.39216813672158835	0.6735026046536179	1.4470160778219123	2.173421243955475	1.214262501102214	-0.5113804297236245	1.5756835522344537	No	0	-0.20270012417649055	-1.7599413047744927	0	0.19794815595001017	-0.9593678138224224	-0.8863494031305565	0.8116727558074166	-2.284658321621424	-0.9137389624240506	0.145921374236029	-1.7154891089901596	0.7366674460521053	-1.602666362561649	0	-1.0935475516454194	-0.20403537626646015	-0.5865878481754728	-1.326864702425355	0.27026161104103075	1.3068452931689252	-0.1991778590733013	0.2665488082091861	0.5727144576514329	2.0396739430014716	-0.07259022725187807
797	0.6381020572812367	-0.7207292538643012	0.18165988734447097	-1.0739176409912985	0.24034272069043203	-0.5543908787581855	1.2212437016981146	No	0	-0.19661041602589557	-0.8624981278666369	0	-0.00363523419077481	0.28338865946838754	0.2512664179994012	-2.3029619174148537	1.0860815685025138	-1.1434430872165875	-0.9463720763456436	-1.8516767474575555	1.22457235864522	0.6441943613795256	0	-0.6661073214514833	0.2975332783885321	-0.01793617364083844	0.202879625502063	0.4538258465022844	0.05516502879186093	0.4874523888120254	0.6795171675735223	0.8566080956010842	-0.014242730133583608	-0.03291268764320084
142	1.198782560725001	1.4400583064104482	-0.32360855193109345	-1.2812894138048507	-1.541137528000984	0.4176596334046077	-0.8052276176723718	No	0	-0.19655984773742208	0.9090781024832608	0	2.271377314420521	1.2568812269978356	-0.2013334062368436	0.6349850303147733	0.02538853643181565	0.61483759478452	-0.15043731650434403	-0.4444044064249953	-1.007592667587926	-1.602666362561649	0	0.8518527091972798	0.5947220252842809	-0.46628368886003935	-0.7552859432202917	-0.35602437327015546	-0.3987528430394964	-0.4749139611463224	-0.31387086830996325	-0.8684871054641826	-0.9486991891957302	0.55710989280327
406	1.3813017873686348	0.5348293574595488	0.5869250654556138	-0.7947380582529431	-1.643728052452381	0.28043975193210413	0.4661327157731025	No	0	-0.1963766955979813	0.1048757306635716	0	-0.07357232726331317	-0.2965643742607365	1.123846257096	0.49938747888109825	0.9980398497096028	-0.8761510005866842	0.6031604804759445	0.11272684971236575	-0.5725441060102768	1.5602221819852482	0	1.120595271096691	0.27834390727260494	0.06264418731887084	-0.8391181897153871	0.3143172299218335	-0.7637193296584057	1.243536495441238	0.6908183018467435	0.4365231743766502	-0.5197007595752295	-0.22861501541325185
56	-1.244775940169842	0.553039994497842	0.6163104415450822	0.9252555087918028	0.14791797576166657	-0.11143496502043387	-1.367708250045148	Yes	1	-0.19543373674107975	-0.8624981278666369	1	1.2223209159378132	1.7871240095113747	-0.1972559371850674	-4.336925341992781	-1.40004875642056	1.1243630619925558	0.6751333409972807	0.3149448522311551	1.3384167953350214	1.0589994441092545	0	-0.42484621148024104	-0.238740008967958	-0.5596535835595601	-0.47225216010361654	0.5283308673158633	0.6983183906635249	0.9041491890554201	-0.012123279501203659	0.13250142565393763	1.1167191289922498	0.11201638352680142
558	0.26126090785394773	0.5398308941207334	2.1966424901994865	0.5071973620226651	-0.6070985624086473	-1.7755631446786442	-0.05782184588946032	No	0	-0.19268452149385237	-1.7832515060465344	0	0.8808633037324691	-0.42912506988912136	0.6794013709633074	0.23641041465236176	-1.060459247336275	-0.18703864565713169	0.4507474614915405	-0.6012265390633362	-0.08870505127999614	-1.0798391505370073	0	0.4315321704970338	-0.4238997476090377	1.100540491749691	-1.241477269734307	-0.80186436052449	-0.04739605391729947	0.36823974598246345	0.016825536480165618	0.4243650705004575	0.7275039977119823	-1.5544741477463924
789	1.2629117485860295	1.2988971761777652	1.1507841612763656	0.975673229699616	-0.6625468347258385	-0.3104537771126094	0.9746768491511744	No	0	-0.18549232129770088	-0.4662244728232457	0	0.7739007169980918	-1.0007930360288224	-1.9138733510030583	0.12135794068112073	2.3270503861467753	0.39348633311312414	0.37877464039956704	0.25304138893568745	1.0619373625365789	0.4972842430032669	0	-0.7342460412977684	-1.2768990830436056	-0.3481958192476046	-0.8573758311866561	1.4250859390098023	1.1246429140269223	0.5508832038965863	1.111480657756118	1.2396704935703802	0.4086030395879984	0.1872595969367974
759	-0.2837401599786951	-0.5055148739917025	0.3091446787375128	0.09700230184556012	0.6946844316401449	0.776549084705447	-0.21963134287328373	No	0	-0.18025846516038788	-0.04664069431404083	0	-0.9210453715247182	-0.8350921472032222	-0.8904268721823327	-1.8879512436093149	-1.3161994929901022	-0.19121507721770217	-0.0911655803277376	0.6904925808033047	0.358541102819357	0.09112093786058094	0	0.0687064635500598	-0.6797886282007277	0.6430128232754754	-0.14167048845049365	-0.0964827402635524	0.00701379514478529	-0.13881578394581473	-0.7618411066658393	-0.6162358690758273	-1.07553352798343	0.7162491885525188
735	1.5452104982673096	-1.4280303533215442	0.757650233695766	1.4937993618525809	1.1212592842797204	0.15648724804884367	-1.3368873934767456	No	0	-0.17969874961919574	-0.12822643766930045	0	0.01282055384074307	-1.477182975661708	-0.11570641374533969	1.095194887931537	-1.198810508569321	-0.429272084579438	0.327970300738099	-1.0386777309309534	0.4032657191759525	0.4238291838151376	0	-0.8293578983821194	-0.9039357077458616	-0.13708990465807078	-1.5616909664520038	1.551405508857062	0.917370475850002	-1.0843134279479418	-0.33633689218768037	0.14777155376190163	1.1879241736662938	-0.2085010660922775
453	-0.3688245870447937	0.5551059691695557	0.9013195112908324	-0.6355350064534949	1.6159463814816457	-0.969050188872844	-0.928511043945692	No	0	-0.1790656124449286	-0.9984743149212508	0	-1.0526916733822291	-0.04387055816559562	-0.3766648602716277	0.17888417288321615	0.8219564121237808	1.1327160029059289	0.4592148382919975	-0.9107438747580416	1.362811999311632	-0.3582511948552377	0	-0.00467338756983343	-0.5990299504915813	-0.15339451615570096	-0.6275580181829582	-0.3891519193405508	0.7375249368748823	0.5104191172406597	0.7484988026254756	1.1672543791713932	0.9060471907460184	-0.7340624978935899
125	-0.8477141864808017	-2.3407947910647873	0.07219494989499134	0.4515883159914777	-1.2059179865230694	0.06234625882484747	-0.48160862370442525	Yes	2	-0.17696385120761485	-0.23312230449037363	0	1.0906746140803023	1.3273040507363818	-1.302251929951907	1.095194887931537	0.1260076408347604	1.5169484066085015	0.09935072297478952	-1.996118168219436	0.6472182133389145	-0.23294551038623915	0	-0.47527250691879086	1.4740679110357493	0.11836361751291606	0.6715244251090535	-0.27930520254749575	-0.6337530177803193	0.0696197706821227	-0.6601783682962912	-0.674199735058867	-0.5976409658114178	0.10606078102967323
393	0.7785410818943451	0.3966567583108496	0.3838932693415836	-0.20734992393938673	0.12930414673700544	-0.5939747664314806	0.7820464955986587	Yes	1	-0.17643734383466703	-1.7599413047744927	0	0.1691505298133118	-0.30484942256004033	0.01477281901141792	-0.15805519125779302	-0.7753718141452771	-1.874319932784367	-1.420546044617221	1.1361975934001405	-0.7921013204638189	-1.6069873217775985	0	-0.11083677709785364	-1.336407795438261	0.4766424183942097	0.3143632294767655	1.318504402640702	-0.01168854101039549	-0.3430153192887066	0.5583476813378241	0.034188789548414276	-0.02566397841815003	-0.15594607675160826
539	0.02763396949339338	-1.4332183486367711	-0.594984343402198	0.7167497183312752	-0.6683700327470143	0.45946505692299144	0.7820464955986587	Yes	1	-0.17601562880819624	0.5943901907951292	0	2.0368823655777835	-0.37112975108411367	0.36135829125685737	-0.10052895905569756	0.8764584099263687	1.537830486619122	-0.5145351497938028	0.975248531179823	-0.893748155165315	-0.16381133999163125	0	1.843041191691958	1.300204577493227	-0.4467264335277842	0.01239392119037561	0.05840215230913539	-1.5204291107000052	-0.22439953197834175	-0.7012135895367483	-0.5279066392879559	0.46348562011442146	0.3062643458939737
30	-1.2748375225767736	-0.29910235744887526	-1.259141240300371	1.6212091233031003	0.09001917531353232	-0.4546850441571338	0.4199014309204987	No	0	-0.175075828076805	0.8391474208609081	0	-0.02420496885601089	0.942049584525481	-0.1646361278091763	-0.23612651048937264	-1.5761321940063822	0.6983663426842779	0.6073942083055358	0.8968375225127538	1.5945668157534794	-1.252674621795088	0	-0.7489564468416611	-1.5937586108992223	-0.8985238068294968	-0.28976432592797013	0.7231545041466146	1.721627192916655	-0.9602635499208734	-0.3863349963831809	1.2612294861666897	1.5493951026053154	0.26519432898751394
365	0.5870899644218812	-0.4346771871393438	0.6777770822880825	0.23496793771537816	-0.04076207700768942	0.14748974712393478	-1.1673726823508117	No	0	-0.17379372482041014	1.2703862611030197	0	-0.15996521525193688	0.03897986966975832	-0.7069404610567691	0.24873746304323224	0.33982322548934624	1.6631237446051643	0.6327963781362699	-0.4898002859141273	1.1513865952497695	0.7349329757417404	0	-0.7420399028770543	-0.9752417356574148	-1.0506542770136955	-0.34772737171042384	2.532338851354819	0.7950533651341397	0.015971664043195298	-0.03277564486081022	0.04559818344363457	1.464537784814267	0.49116579995337656
683	0.5132170972445451	0.7201343933432037	-0.12430342089034264	-0.4428329600747159	0.07240924901560253	-0.8897720764927006	-0.928511043945692	No	0	-0.16505377516206396	-1.7133209022304094	0	-1.3859213294610426	-0.4705502920955214	-1.2370122732256703	0.5815678269990348	0.15535487717861826	-1.1517959503377284	0.5354213872135624	-1.2037536842985128	2.822460869761541	1.1583798159378182	0	-0.5191932927504244	1.1376026452690844	0.13511443866201087	1.4918717583628704	-0.9329995189730308	-0.49872356206366625	1.5558241133828659	1.4095398857947743	1.0920845881886012	-0.14667286284190517	-1.3662825480094047
168	-0.936299555712482	0.3577106348526436	0.4234278148052444	-0.23630241344710703	-0.7549464730635552	-1.9478759439971187	-1.1442570399245096	No	0	-0.15955243536410876	-2.2261455636340086	0	-0.44794149577597775	-0.2509966375497441	-0.8333421535596487	0.21175631787062088	0.10923779010093627	-0.15780356638896428	-0.09539927858530682	-1.3812102342383303	0.06173229077403349	0.10840448297431964	0	-1.545324634041082	-0.44452814127235474	1.2708844470732164	-1.3848362734103736	1.0779656614904638	0.3906097290264006	-1.0301452782416134	-0.1741160567425983	-0.028606456388095364	-0.7490999711283525	-0.7625708936218533
497	-0.6199547905222426	0.4275386408525502	2.2627378513541156	2.6434333550437663	1.530826799586045	-0.2749806423988479	0.4276066450625994	Yes	1	-0.1526576923107151	1.2703862611030197	1	1.0248514248374323	-1.0587883162535918	0.7405635586377677	-0.9058962290191344	-1.450358220769996	0.5897789665249811	1.1662419840110467	-1.3935909845495251	1.2123746809241054	1.884288650352762	0	-1.158905889846254	0.16619180782334572	-0.8453033129935106	-0.5045828849531133	0.15412618672290357	1.3534099275989575	0.7633917286572768	0.3410147738351331	1.1588021129867747	2.3702503868545817	-0.9220918893090395
116	2.4306000903672698	2.9326561127608555	1.8373101712431956	0.4148317532341441	1.3448598829039298	-0.866350018718126	-2.045767094549154	No	0	-0.14962164270653713	0.06991023423993914	0	-0.15585125634572883	0.22125082615878747	-0.1034739876027839	0.8897440941730964	0.04215838716563978	1.2245976528229434	1.102736579148893	1.4003190111709796	-0.4139749772310707	0.2164266424502732	0	-1.1297682434725151	-0.9900330282694468	0.8279512207883485	2.5554660002135017	-0.5170548131490034	0.04520944233411145	3.3947279842127536	3.0046084874305596	1.7567133193633182	-0.24979764554733583	-1.5652459851899057
123	-0.6424684797301752	-0.41503829950718085	-0.2910512931923233	0.807986218814049	0.7977547868395203	-1.1742084377076576	0.8513934228775644	No	0	-0.14541144031795158	1.0722495891937802	0	-0.7893990696672073	-0.01901542984513025	1.013754440800225	1.5512958123324447	-0.2303516799379992	0.24731097566840307	1.7462582411470629	1.1815934728892723	-1.8167015536032696	3.025002567497435	0	-0.08338532126110375	0.7111094266954596	0.279516657857814	0.132621607976603	-0.6515040988473596	-0.2998338884358602	0.5594013564917627	0.22938505451861818	0.30302175424519734	0.9856984674682784	-1.584923100687518
19	-1.6841077264547657	-1.2309029550411197	-2.0807358483364635	-1.3022400224239112	0.6255490134545074	0.5836227672373887	-2.377091302659191	No	0	-0.1431209571562062	1.317006819259559	0	-0.02831891339442594	-0.7191015867536833	0.21864660862351012	0.7089473589281963	0.03377346179872771	0.2138994648396652	0.6412637549367269	0.00955439537256596	0.7732602520170213	0.08247917033388502	0	-0.4774233590269686	0.7297997931927787	-0.6182520452534102	0.15807153186850745	1.1659637574956725	-0.18533632986286097	-1.5808105469639522	-1.1277225441282188	-0.48134899683497107	-0.6589898445804436	-0.16165015609097097
790	0.13525566965184793	-0.372012503717557	0.35624017137267583	-0.6985991138469383	0.27652140366410866	0.911620304619443	-1.3368873934767456	No	0	-0.1417688487843338	1.2703862611030197	0	-0.7153480009260357	-0.5451156689188985	0.7405635586377677	0.6226580010580031	-0.00395869991204222	0.7443071676427853	-0.9887090392066544	0.11685375046829144	-0.08057330715452478	0.22506839991662228	0	2.042120059880347	0.19585755700690485	-0.6881335326386528	-0.2127267705392871	1.793080797899614	-1.3614441215609885	0.47524435390523617	-0.5225390126073292	-0.35712393985912905	-1.0688240849155706	0.19714060355270135
514	0.5271120859167788	1.1658955983532897	-0.0542968439362203	0.749289354446337	1.8531680400303872	-1.2497769981606328	-1.0594996843614026	Yes	1	-0.14098015000349282	-1.0023593354988865	0	-0.9292732510230196	-0.6362511423408833	0.3450483770752983	1.2965367484741217	-0.8340662673103181	0.10948850079288096	2.046850669574368	-0.02758768710878505	0.24469662826315092	-0.9026828810285268	0	-0.08137890559686957	-0.952220757846119	1.0532557343639375	-0.788310676091032	-0.31224501039034736	0.1396346588378478	0.46277032614363295	0.9156429122911803	0.3839019850883528	0.46280179213047207	-1.6572080298211844
78	-0.4865614185216895	-1.0721394854993485	-1.0455051566960245	-1.1476230380467725	0.35641240542817165	-0.16467094280588915	-0.6742389772566612	Yes	2	-0.1347479912522302	-0.41960407027916247	0	1.946375537840009	0.03483735516516598	0.8343454987264376	-0.971640538128044	-0.4399747994687947	2.3731181989933954	1.8139974132681709	-0.19266362366114825	-0.4952924752853914	0.946656355598392	0	0.356713160181557	0.7965333656622098	-0.5567036793058224	1.551849827257391	-1.0043290505559632	-0.43863078766905433	-0.3952618929429778	0.027209911778456775	-0.570582563001881	-1.036089810475472	0.8401181380762806
601	-0.1595930835827435	0.13616323360803242	1.7277016573166384	2.593973591896668	2.075878282371032	-0.7831126574746797	-0.18110527216278055	Yes	1	-0.1330595616536691	0.1048757306635716	1	-0.7647153545440737	-0.673533850042691	0.6467816185490978	-0.8853511802578506	0.4194799945120017	1.846887044439194	1.335589914313816	-1.1047081430257644	-0.23101064447525385	0.18618043095597037	0	-1.5949772908942763	-1.531498018115736	-0.6050547097140913	-1.0035368250934795	1.838672481295218	1.7762268446894385	2.5159935374519056	2.2484637461767885	2.8237425512726695	2.739603397780866	-1.0816680682881878
391	0.12433576713449952	0.89659897763841	-0.27509682721010975	1.0803341630364096	0.3769840193423796	-0.7867247332861389	-1.907031134996243	No	0	-0.13303398083703596	1.317006819259559	0	-0.06123048885880369	-0.31727698536393656	-0.4378270099716337	1.0705408294179966	-1.077229068786087	-0.8886803730606276	-0.4510297055022863	-0.22155190012657744	0.9887515991411284	-1.0711973930706582	0	-0.5690266928893923	-0.18360596696205356	-0.4575087084808226	-1.308632226048093	0.5602748768365402	0.9656458360289004	0.5953430311347488	0.4684951710369022	0.7352133475957837	0.8198759959908853	-0.14002911661494993
546	-1.9195799926847088	-1.4212784921334698	-1.8831040994289112	-1.2450858661092346	-0.31239281800549984	1.4472107231289475	0.7049943541779322	No	0	-0.13260182485622668	-1.4802187338975374	0	-2.2827617273404854	-1.1499237896755763	1.4948965483989032	-0.14161913311466584	0.44463480477741874	-1.318853523929476	3.0714051550390873	-0.572338262597907	1.517315260761403	-1.3823011447558735	0	2.137001419774067	0.06698833960108297	0.3388202052589047	1.5188472303746667	-1.530700363076941	-1.4242404981066878	-2.6717274782204554	-2.461852580185019	-2.4612646976676613	-1.4205329483512752	1.1901635193258195
564	-1.4844087353408344	-0.8995344553303439	-1.5523046189586072	0.00925242802666351	0.7677686496056105	-0.1934917278149628	-0.6973546196829631	No	0	-0.1280800016104736	0.9090781024832608	0	2.337200503663391	0.1963957005509951	-0.43374954091985746	1.1321760522382485	1.1238137448552898	1.258009105307507	1.2847854957936224	-0.8075714423380512	0.4683197100461281	0.285560822905228	0	-0.22343851313350552	-0.1078930188155064	0.519739647807405	0.9437564837691934	0.20312076017561095	-0.5528664793494585	-0.5708651737820131	-0.09031436023655734	-0.8874009467155883	0.14008074845739174	-0.20106133703149479
178	1.1500525793540834	0.5297741797225781	-0.21986174310600745	1.7956291072596997	0.4174081225091825	-1.6508297876532063	0.25038671979428495	No	0	-0.10908519733689334	0.9207331642161676	0	-1.4270608802090083	1.5634277633005285	1.3807272630513523	-0.10874699769431126	-0.6663677404494021	-0.5378594996348507	0.649731131737184	-0.7539217805544349	-0.1862860281186584	0.08247917033388502	0	-1.687752048028808	-0.5790801807840388	2.733487074691135	-1.2721782323326336	-1.243464176825744	0.6140156626696076	1.3555855375984367	1.5063617450363154	0.5789338491800136	0.30272824077731664	-2.153575528413054
304	0.02569290430909914	-0.6305977663338862	-0.2455036460136658	-0.7000695187383242	-0.7162980060003005	0.9762390753378182	-0.04241141760525906	No	0	-0.10638554552002248	-0.4662244728232457	0	1.0454212002114152	0.9461920990300734	-0.9108142174412138	-0.13340109447605214	1.7736453412145914	0.5480145731270443	0.5184865941832855	-0.41138920037758975	-2.190762105239392	0.33741144818609725	0	1.1759559102964965	0.2864697658001577	-1.0506542770136955	1.146106890877473	0.596956668488004	-0.7433744742947427	-1.1222875509167385	-1.5064172779357525	-1.6484863043918623	-0.7225121412730499	1.1460171003503536
413	-0.01099669876787222	-0.9054074277991848	-0.40550729756576376	-0.02580665423241341	-0.8962174563299838	0.6795075988893265	-1.5449281753131727	Yes	1	-0.10603314656346335	-0.04664069431404083	0	0.5517475874028065	-1.2162041760700073	-0.22579825852195515	0.3268087822748118	0.3817478572045752	-0.4042134563198991	-0.2520460155419615	0.41811730386851265	-1.2108863369909182	-2.704492290624976	0	0.5321795056536667	-0.2480001016264977	-0.5943866638091877	0.5657841812829156	-1.0900866515027725	0.45960172762129287	-0.7551574270495283	-1.0727787272169758	-0.23393760197874844	-0.310442458405419	1.0838548455339305
536	0.9838336679518584	0.05655362885423127	0.15995678405227337	1.058278713841828	0.33069093321040716	-1.0784902574199184	1.5217470532397492	Yes	2	-0.10244575523573413	-0.3613286060021725	0	0.3913036689871258	-0.11015090326711505	-1.7263094708257185	0.388444024229164	2.2977032767003034	1.5336541328507831	0.8360137367821419	0.6863656896560625	0.8139190010441817	0.30716523669179435	0	-1.401966863371281	-0.3050885727050381	-0.49286704571926754	-1.3597925534331765	0.29490271822902703	1.4758859772608777	0.1872883573440981	0.1511760694052052	0.48473460913913874	1.1492854867419782	-0.3463562507546308
492	-0.6395391945329216	-1.1672025432952136	0.37286181597007567	0.2638509243636486	-0.7801360815584841	-0.12184622155443364	0.3043232187889894	No	0	-0.1017748162561168	1.0722495891937802	0	-0.6042714744425077	-1.990855700156878	-1.359336648574591	-1.6660644108418472	-0.4567446599639562	-1.9369664839851564	0.16708984580919375	1.21873557008392	-0.4139749772310707	-1.4298308913035684	0	-0.07052919626516424	-0.8328082200836692	-0.03236772946237401	-0.969119394230761	0.7797490432097667	0.4684623189516074	-0.3837893394742638	0.07873553965479778	0.3498811089141414	0.28432880913785785	0.825608836570722
162	1.772983560567748	-0.5129645315521701	-0.15529724773128586	-1.2966764617284	-1.7646019227998435	-0.2202649124819485	1.3522323421135356	No	0	-0.10176247085639488	-0.501189813634422	0	-1.784974174782726	-0.5865408911252986	-0.1320163184332852	-0.1375101042283089	-0.10877025967743996	-0.8510924112232613	-0.48066556373324887	-0.04409528292597517	-1.1824251899520632	0.16025511831553574	0	0.26326875519819054	-0.17490843655396282	2.964480983917408	0.663345010964913	-0.42706147290414787	-1.928398097156528	0.22868795994019978	0.94899824189068	-0.9531858607762247	-1.4220173556073736	-0.3589104561123712
517	-1.1129530832324888	-0.8913288892100106	-1.324104781671196	-0.02960632703068327	-0.3439745315434495	-2.0337794187335643	-0.04241141760525906	No	0	-0.10146900443587274	0.7342515540398349	0	-0.6495248883113949	1.5012899685711667	-2.0076552151428197	-0.2402355393757296	1.5388675285544275	1.0742458054734778	0.1882583272396992	-0.9767742868528528	0.6146911989706243	0.6139481700059164	0	-1.9416267736605584	2.540572262349885	1.2156157120209834	-0.6685310847401568	0.10606251430206622	-0.7735963485423312	1.0093263741890628	0.7854355214815683	0.37422696291985963	-0.02078998101028665	-1.7530036194429675
698	-2.4245619991307317	-0.7568037059765519	-1.8163720761073032	-0.5910308556266024	-0.7867022880355021	0.3914523692755726	-1.2906561086241417	No	0	-0.10137934238161311	1.317006819259559	1	-1.6080745356845574	-0.623823560246868	0.6467816185490978	-0.28132571343469787	1.6394866134346977	0.9197176043556736	-0.02342645010032783	2.427916674832047	1.0253444808388534	-1.1835404815815205	0	1.087435800908841	-1.3313838773266462	-1.0506542770136955	-0.6972335754299757	-0.6245228321294034	1.1187006204580123	-1.438989297461007	-0.9640219391012814	-0.49020536539057974	0.46921443753663666	1.2096616882439772
421	-0.1464170221096758	-0.12475054625221664	0.9124267662579162	1.6720324520066154	1.9643774690755265	-0.2926213225987284	-0.35061998328871463	Yes	3	-0.10020448141148504	0.8391474208609081	1	-0.43559963821441094	1.1616032390712585	-0.3766648602716277	1.2184654101084418	-0.2555064511580667	0.00507753674609676	1.2636169749337542	0.43049801574497326	0.13491803050298104	-0.7298474097704463	0	-0.5820265111613077	-0.11898350639195351	-0.6923615604884682	0.6418117043235383	0.01953671643205273	0.6241201893521736	0.5694782019478851	0.5299983913901838	1.1905890118178422	1.4178763947755295	-0.6328659112052669
702	0.9645817101466752	0.815769432119464	0.7644274965561048	-0.6603328811086221	-0.3581891946904903	0.5840903535197219	0.8745090653038662	No	0	-0.09564102832946032	0.31466746430571796	0	-1.2542750276035315	0.5402249831357342	0.6467816185490978	0.5363686431878097	1.0148096711594148	1.5837713115776293	-0.27744818537269544	1.9409427507627897	-1.1539641186460174	-1.5983455643112494	0	-0.21362534546017456	-0.812012545053997	0.14980534502797355	0.3627958314425741	-0.30693433167264	0.42462373795909025	-1.3192084394610522	-0.7974199345704339	-0.5565082087454253	-0.9813465409215435	0.6542240941749007
485	0.5637104737157519	0.3996376987206755	0.8391777237657213	-0.4178304320070398	-0.5409666078112915	-0.35919800837739985	-0.47390340956232463	Yes	1	-0.0922186634147584	1.3985925626148186	0	-1.278958742726665	-0.6776763645472833	0.1778718611440666	0.25284647279548894	0.6374880638130527	1.0867751779474213	-2.2588177673195315	0.6120815337015012	0.6187570663000594	0.13865068440827563	0	-0.43009282710027463	-0.06990499046262817	-0.6189129021606425	1.3996974091959842	0.8288115159897006	-0.05205675210710889	1.2745717666557153	0.609841863581856	-0.2050530793566635	0.07113774293769602	-0.5465377983635754
1	0.6740140309382211	0.51616620486091	2.2698545476860708	0.02499898688664233	1.6650372729886906	-2.2445882929738694	-0.38144083985711713	No	0	-0.09159218701429474	-0.4662244728232457	0	-0.0941420643231814	1.385299408121628	-0.613158482993645	1.6745662579729488	-0.796334090957542	0.03431260629023518	0.7259376806587488	-0.0069531977421819	-0.34485511903145993	0.4195082648405756	0	-2.3401183416808577	1.109935234996426	1.3714367896727673	-0.5075624671344747	-0.03656755384444792	0.1997017479872075	1.3264885612730202	1.5237595780935103	1.1481307037388981	1.0255080411442126	-2.85659888526905
575	-0.5367844280509234	-1.3551475557104746	0.04677267267385696	-0.382922955816561	-1.5617152007846058	0.8665195949062711	-0.10405313074177432	No	0	-0.08999809923779487	0.2680472173740908	0	-2.1716851242287283	1.9403972776627212	0.8628878580377797	1.719765441784174	-0.07942302333358209	0.7192485782793623	0.941856183364032	1.156832049136351	-0.34485511903145993	-0.02122209751907459	0	-0.0930723741329742	-0.6379280730430779	-1.032651333642187	0.34551516534536475	1.7351170204617787	0.2667521614194123	-1.5231665998667159	-0.998189807274725	-0.43220503445430025	0.3466689467531807	0.8851618641634884
768	0.40970815528176335	0.9082483273627254	0.5875653238148593	1.547201095385718	3.521531027217869	-0.26905413110018944	1.6758513360814822	Yes	3	-0.07943999758303413	1.1654903942819466	0	-0.00774918112382202	-0.05215560103955345	-0.42967207186808126	0.3185907436361981	-0.5364014289866117	0.4895444145907094	1.348290900655776	-0.11012564697736854	0.3097506191333265	-1.4125473763708702	0	0.8472790055135384	1.9251272517991715	-0.6479055810927811	1.047931533421042	-1.0981088862932478	-0.9741738631090034	1.838827296291861	1.2398875119542743	1.6089212125341001	1.6458180237825966	-2.0929432678351825
321	-0.7788645643461714	0.4638887436055566	-0.1400083336223042	0.01528708555719213	0.6219181215522136	0.01980867828976935	-1.2290143954873367	No	0	-0.07660874284811958	-0.8624981278666369	0	2.51410014276156	0.5360824686311418	-2.1095921692839505	-0.4744494779363682	-1.08142152414854	1.4250667566914867	-0.59074165928600475	0.3397062567667093	-0.6497957367351623	-1.3823011447558735	0	-0.1972378373996768	-0.20003576002269305	-0.13502139199917962	-0.8943040620720003	1.3756283844846289	0.1971872582015557	-0.7735470604462354	-0.5522469979913002	-0.162568735155754	-0.5184280901275587	-0.24177875470160853
388	1.197956391424213	0.5665809813429403	0.0631810201784975	-0.10561001869426032	-0.959599945303841	-1.2647000549628264	0.9900872774353756	Yes	1	-0.07602076686864923	1.2237660141713926	1	0.15269474208112294	-0.7315291302674604	0.10447728530150488	2.1183400765806857	0.8806508652888217	0.6273668894662315	0.7259376806587488	1.495237738165954	1.4400637057693269	-1.2051448752473932	0	-0.4213007692705738	-0.3937305821508303	0.4157754261094379	-0.5345150564013279	0.7196811968424889	0.03003465237516115	0.5849591269448103	0.17941912553375927	0.2506365992660832	-0.24176430709379587	-0.5284556871095969
688	0.20817700635087905	-0.2209733100490355	0.3282489407178391	-0.7410988398947723	0.03325588256707951	-0.6559033657594632	-0.4276721247097209	No	0	-0.07530503514221133	0.1048757306635716	0	-0.8799058974049817	-0.02315794917225238	0.18602681823484615	0.16655712449234575	0.255973981581563	-0.21627370547724112	0.7174703038582917	0.15812272920149775	0.7163380336721206	1.184305088336865	0	-0.22116152857287685	0.6850766688289063	0.36279451677109154	1.0075461097200398	-0.33239067876025036	-0.7509699173691354	-0.27455072745173975	-0.3941166341708001	-0.5425450096197633	-0.8991651854773557	0.09623159882588243
326	0.02764301222762551	-0.06818283046209672	-0.22433084328975408	0.6863787250880328	-0.5888888660982442	1.2023153260628896	-0.47390340956232463	No	0	-0.07188523500822686	0.15149597759519876	0	1.539094813020024	-0.37112975108411367	2.7018295142941007	0.13779400839129802	1.9455364015286596	-0.15780356638896428	-1.818513385108508	-0.24631328544476452	1.1269913155403497	0.8343133475703043	0	0.689920718207898	0.12130594663027046	-1.0261551704262282	-0.14287218644553637	0.8843766749078545	-0.11986357376495849	0.7311299660329494	0.2995014385541817	0.2835329753561899	0.5824954072588212	0.11979786031974102
471	0.2174941804089849	0.2920673954151919	-1.1423423209349728	-0.05957649173081155	-0.2852404867224825	1.180177000056487	-1.2290143954873367	No	0	-0.0707683926317533	0.2680472173740908	0	-0.5302204057013361	-0.0645831653504902	-0.8211097464043201	-0.1539461815055363	0.13858502644479417	0.7484835992033557	-0.9760079740059688	1.111436169647219	-0.6254004570257425	0.4497544964555722	0	0.1668074391619328	-0.2288941661386116	0.43071028209252754	-0.8787835871527181	-0.0418960892776072	0.05749607223216042	-0.6203014468862872	-0.7380397915836535	-0.7224594059116024	-0.5433746792018322	0.9374597972858393
331	-0.9021263347257292	-1.923765990276628	-2.0149864688642434	-1.1876727630466424	-2.0649833689190102	2.295529727702851	-0.4276721247097209	No	0	-0.06993099172751309	-2.156214882011656	0	0.5887730834592776	0.7307809589888885	-0.1646361278091763	-2.015330775538476	-1.940876357174686	-0.3248611010845958	-0.48066556373324887	0.6781119073615781	-0.5522147314966966	-0.9977423741239164	0	3.014642869127835	1.2746792239587783	-1.0506542770136955	2.7756495580671907	-0.8623727629560238	-2.1658408835935035	-2.9429478837279706	-2.7927221515080154	-2.2350833339063123	-2.2604859204305856	2.7749020258434043
213	0.1323216775485206	0.5533185949489757	0.4790503750707694	1.037448090167563	0.8675481156863841	-2.750251197994874	1.4909261966713467	No	0	-0.0646820962137171	-1.3170472471870185	0	0.07452975274785797	-1.850009898358832	-0.600926037863862	-0.21147241370763176	0.34820813621425223	2.01812097179928	-1.2681329467740914	-0.390754744641379	-2.8778946684404456	1.3873867107271676	0	-0.2319929360268185	-1.3850407521482118	1.428778471608939	-1.9486781459230744	0.441369902873902	0.44565494377588416	0.7822534408690545	1.3330399675121272	1.097848096410504	0.6296888597769572	-1.1696360251541174
161	1.5580112415966316	0.894011007111345	0.7103302969432185	-0.4125596763605393	1.0881705361311809	-0.42566777403249506	-0.35061998328871463	No	0	-0.0596411249844629	1.2703862611030197	0	0.4776965186616349	0.7970613453833192	-0.42559460281630507	-0.19092732667814763	0.22243428011391475	-0.16615644895816326	0.5904594152752589	-0.6259879243815233	1.0822666991837542	-0.2847961557878021	0	-0.8021904252508933	-0.06212904046202876	0.353280939377328	0.6836175824499523	1.1789234060555334	-0.36811894251472344	1.2630938238302558	0.8669050772580574	0.9687031221214916	0.09112537992346657	-0.8982752544558169
436	0.5431029366466111	0.8027934376759207	-0.18405420997521535	-1.4293995324413924	-0.6466766734707521	0.24082254389068355	-1.013268399508799	No	0	-0.0584082884860282	-0.8741531895995437	1	-0.468511232835846	0.8343439759246504	-0.14832622312123075	1.3581719712943736	-0.5950959211970022	1.2663620462208802	-1.5433232448000251	0.01368129342604941	0.1715109027341051	-0.4273853753101925	0	-0.3255824096999925	0.396636591461924	0.8097930642484231	-1.3406567292567455	0.7652910463684294	-0.4439001005737421	0.11393521613209705	0.07807703816410413	-0.5012840315146166	-1.2381658702947327	-0.20096114653824618
401	1.823506479864583	-0.373214796329659	-0.6179948076332217	-1.2023234702308472	-0.11011212748214322	0.08417427449707207	-1.7298533147235875	No	0	-0.05830750121690286	-0.04664069431404083	0	1.033079380963963	-0.6362511423408833	-0.3888973054014106	0.602112914028519	-1.9828010669806144	1.0032463911515477	1.0985028907486645	-2.23135134795958	-2.410319243960125	0.5707393021913962	0	-0.25163531332999567	1.0236916190649987	0.6769426934133741	-0.1989846048063494	0.8981748108184588	-1.1243672011803578	2.136854285832014	0.7323506247475956	0.06920010348545046	-1.6998444065209093	0.7572803826175987
59	0.2062610577958341	0.5663292292368469	-0.5469784109579254	-0.2939382292930491	0.23554396120597784	0.02544702826838713	-0.9208058298035916	Yes	1	-0.0568525671494394	-0.4662244728232457	1	0.8602936049867156	0.9379070700208888	-0.17279108489995587	0.17477516313095945	0.9561152179943736	0.5563674362481852	0.2136604970704332	-1.1335963810564595	-1.267808555335819	1.2188721986850364	0	-0.33648588801695584	1.475298706532502	0.7553735054141173	-0.4228857075801869	-2.3205085599101043	-0.1452244989784426	-0.08044341826162714	0.7577141636230703	0.7306059062410377	-0.6908896284692212	0.009106342238936487
163	-1.291665918199563	-0.8164052269608203	-0.02725352311860421	0.2972234301245118	-0.4862853779810156	2.1452866187385	0.02693550967364657	No	0	-0.05230288062361624	-0.04664069431404083	0	-0.661866707558847	-1.0173630940471918	-1.086145690463225	0.19942925991270033	-1.14011605540428	0.07607699482615757	-0.7600894713006857	-1.645331728878638	0.561834810088754	0.0868000591274064	0	1.1065224062567456	-0.6622908049787174	-0.7198941926032464	-0.74650076534978	-0.20189714660109023	0.46973845616048737	-0.34718296163897644	-0.7221462872221996	-0.16127993493380072	-0.03329600658239603	2.3198357992721186
209	-0.537686160085359	-0.44141850638399943	0.1517383295345266	0.9477938527958856	0.8209294551472843	0.01305331484284058	1.298295843119121	Yes	1	-0.04703349078927409	0.23308172095045837	0	0.07452975274785797	-1.3114821639965846	0.2431114798958488	0.72949240768948	-0.4106275728862742	1.6798294708474464	-1.5729589847428993	0.7441422425869209	0.4398586008736777	-0.4662733643915381	0	-0.5628596249639226	-0.9882139417053772	-1.0506542770136955	-1.9387570892397537	0.41134621793518605	1.8825037062592895	-0.6014820832622192	-0.5585565810562998	-0.3788405656115631	0.35771876284987925	0.6205591426827212
104	0.9324393532379328	1.0628275916614949	-1.396041809801158	0.14532208004920386	0.02695348198986924	1.0411487419259997	0.3813753602099956	Yes	2	-0.04234445915286843	1.0683645686161445	0	-0.5631320003227712	1.128463045874043	-1.4694283889214572	-1.016839721939269	0.5033292579424598	1.3874787948541203	-1.4798176822204203	1.5695219325552494	1.285560444319556	0.9855443446797376	0	-0.4067021731046967	0.5484914189030718	-0.3510832923874312	0.8974860033915149	-0.6927257668174817	0.13951126129903582	0.21807695280252803	0.364372958132951	-0.05446772954483377	-0.13849274830099004	-0.20925487538539222
706	0.1600043391402935	-1.1655098564425694	-0.5039458523323647	-0.8856116629960148	-0.5526071106412044	0.4236911684990848	1.6835565502235827	Yes	2	-0.03990052458659471	-0.09326125247058008	0	0.06218791434334849	1.6131380916765898	0.6019293450561966	0.02274153920358202	-0.38547280166620673	-1.4817345881684212	-2.2545840000605772	0.5460511600414243	0.6756792846449603	0.8213507113707808	0	-0.7083012684570209	1.9100069070894208	1.204951640744354	0.6864824357560831	-0.2617151669399067	-1.5597164887710002	1.0381635462830943	0.2304909562425778	-0.8575892781403441	-1.071659844006281	-0.09776346024391062
611	0.00847825556108687	0.8191475746253722	1.1385492503024914	0.932724750659467	0.8834832775813922	-0.8921961584354223	-0.4276721247097209	Yes	1	-0.03947869471919625	-0.02333057084822725	0	-0.8552221822818481	-0.9179425916160224	3.2808311829310424	-1.5386848789126857	-1.219772785381586	1.830181162612448	0.10358442123235875	-0.29170916493389654	-1.141766516657712	0.7911044797557841	0	-0.6770179113101851	-1.108503068442958	0.3586036058439284	1.7173133996299992	0.3068402665642059	0.2780294012663596	-0.2578016634214629	-0.03781991107535049	0.6122373005102534	0.29385288128603504	-0.2267359905958059
99	0.2024984037724274	1.7947807152800064	1.2427223529763916	0.07606892497365232	-0.5677786309998095	-0.19021670893863943	0.5123640006254265	No	0	-0.0376356509517144	1.0683645686161445	0	-0.5261064659521854	-0.08529577283679288	-1.6692247522030343	0.6267670108102598	0.14277749156858452	-1.0599143004207137	-1.3316383516362449	0.42637112459773113	0.5252419662574335	-0.3668929925629742	0	0.29646429982973926	-1.077561852371801	0.06125360046606894	0.7744089401437679	1.1773739838927415	-0.2376636342909327	1.3787739655067042	1.6981323777926904	0.49229195718483604	0.1891599746063229	-0.09909485446386884
53	-0.48098183886499274	1.1199069965830373	-0.03417259920304647	-0.2056193478783538	-0.3142394408496914	-0.11200196197066146	0.2735023622205869	No	0	-0.03705252221639844	-0.8624981278666369	0	-0.5960435566300916	-0.37112975108411367	0.1819493301958428	-1.1770913318864846	-0.02072854942569917	-0.7926222137908104	1.2763181189931654	1.879039306684689	-1.3613236553784451	-2.6051119992791874	0	-0.2283952763020556	-0.19277966030597204	1.7454015573778603	0.06315357493172911	0.5000434565775556	-0.8900084058521892	0.05984982637887762	0.7528435377852586	0.38707246981529475	0.11566869254259558	-1.182902143747865
106	0.2674048031988706	0.2037313245146707	-0.4339776722034125	-0.9008623732203253	-0.8276241612990382	-0.8221254007696133	-1.8377263127127168	Yes	1	-0.03500586787671952	1.317006819259559	0	-0.2463580840835033	0.9627621570484428	0.3409709080235221	-0.26488963615747046	-0.4441672548312477	0.7359543045216442	-0.7092851316392177	2.6012464104940904	1.3058898566995405	1.5299759503702517	0	0.03155617018407714	-0.5567120685728193	1.2047166807376468	1.7079800113876389	0.10562424450607352	-1.0973094077617895	0.9200177072105997	0.2724575428376318	-0.3230058111629727	-0.6221819427683591	-0.866142349618254
616	-0.5503157415447673	1.238408173850857	1.187966318058388	2.6086264197136497	2.3361106842944053	1.41064225352059	0.9669716350090736	Yes	1	-0.03453778104067297	-0.3729836677350793	0	-1.102059027000267	-1.5890310987671312	-0.4541369241531928	-1.32501591257693	0.2978985937741172	-0.5462123627559917	2.0976550880945615	-0.9231246250692364	-0.30013052160806686	-0.03850564294719913	0	-0.9293067876146636	-1.1917300966408315	-1.0506542770136955	-1.4750572458135338	1.219196632658878	1.8061953222669629	0.09716230137967118	0.6356566613693982	0.9147234903638164	1.2947553932253533	0.18320997567846625
281	0.40120036056676855	-0.0829319631465562	1.034502864482297	-1.6122544695327483	-0.7933110679330743	-0.2307168472987593	-1.6605063874446822	No	0	-0.03278801203163295	-1.4802187338975374	0	-0.5507901427612044	-2.3222574778080785	1.1646210235626706	0.8774169883799253	-0.00815116229045646	0.7610129716772992	0.5438887640140194	0.8968375225127538	1.78972890196322	0.5793810596577452	0	-0.09310822176228678	-1.9077126223473957	0.8613486487785935	-0.2334994123405399	-0.4311155167369219	0.7256337849770954	-1.0491625856302627	-0.3493724949210331	-0.7359440508841754	-0.7202728245315069	0.8382653612031964
437	-2.238580609072335	-0.23843540229594737	-0.9008805805584184	0.2455515686958337	0.2814956493331538	0.16431820596496616	-1.098025755071906	No	0	-0.02923350109700036	-0.3147082034580893	0	2.1109334343189547	-0.24685412304515175	0.6427041494973216	0.7746915915007051	-0.7753718141452771	-0.7592107613062465	-0.7812579921605539	-1.2408957814931605	0.08206166055431306	-1.287241732143259	0	0.4539128005291257	0.5436735692784731	-1.0506542770136955	0.8261999984969737	1.183078059149715	-0.5508126680082024	-1.5004574713267744	-1.2841437007989145	-0.6943496776182423	-2.3378454148898352e-4	0.374248651577333
628	0.7680821301842583	0.24194258744202565	-0.2702837193884601	0.502347292245344	-0.5538592827378906	-0.7282216454825701	-0.527839908557029	No	0	-0.02853809382223648	-0.0699508177798544	0	0.8232680706161297	1.0663252511446812	0.7772608560526622	0.5856768367512916	-0.1213476452874737	-0.4919186746763433	-0.9590731415463292	0.2571682800829296	-0.02771694193915738	-0.5958999275937112	0	-0.7643830888028469	-0.4796755295531038	1.9270595257906995	1.8769149098644449	-0.6108842080777437	-0.8729545692464548	0.4017362076601399	0.7608806846323902	-0.13708227343359178	-0.8204253996223546	-0.45692482287584624
185	0.12145762456818972	-1.8896933234547335	-1.14177365599718	-0.6207458981671244	-0.7992000106108128	-0.27662451724805054	-0.5971868358359347	No	0	-0.02734359744600028	1.317006819259559	0	0.05807396980493344	-0.22614151194195176	0.09632233770433889	0.47473338209935734	0.9183830416415976	0.05519480298920363	0.2348289785009387	-1.1789922605455916	0.16744501647146767	0.5534557470173106	0	1.4583235178334517	1.0088363473555002	-0.7519795834683983	0.813924517398913	-0.7683886911808073	-0.9273947405441828	-0.7288753093623169	-1.1078495275564517	-1.3456535216272543	-0.6105895339856634	0.5624566407617547
307	-6.478438540486336	0.01025280590549048	0.7865206533513391	1.212004518038984	1.5832055280497608	-0.5175012321802649	0.604826570330624	Yes	1	-0.02147393647537168	-1.3170472471870185	1	0.7656728374997904	0.5070847899385188	-0.15648117071839676	-1.5879929959397665	-1.198810508569321	0.03013616986765019	1.344057291114273	1.061913399010845	-0.5969393478532922	-0.5051613534728837	0	-1.567591213814704	-0.9811113539904148	-1.0506542770136955	-1.8092104112871068	2.018933452362446	1.9202219794836863	0.6970984786545659	0.8859783261743245	1.6809861986642696	1.6509637462440516	0.08004135801229857
210	0.35748437345451867	0.6742561773204165	-0.5378666447650745	-0.7521228012458959	0.2614413858803181	-0.2033154370821025	-1.6065698884499775	No	0	-0.01287771382675349	0.8391474208609081	0	1.4156764672890436	-1.1126410819737689	-2.3297758018755	0.6514211075920007	0.02538853643181565	0.5062501797291074	-0.2732144969724669	1.2434969169673729	1.8100581628775865	-0.3755347500293232	0	0.5811579081576429	0.6490604666033126	-0.21965814273105252	1.2405050831641269	0.21283849895584617	-0.9980624452347664	-0.02872773606858679	-0.113815154510175	-0.6054574976156516	-0.19213187491009556	-0.24907153073823815
501	-0.5448663235199391	0.7746612778179782	-0.7206066608805829	-1.0649196435166537	-0.42711123313550703	-1.0462934686388208	-0.19651570044698183	No	0	-0.00929327367161282	1.0683645686161445	0	-0.15585125634572883	0.22953585516797215	-0.15240370166662054	0.3268087822748118	0.5410614342952357	0.05937123941178861	0.11628550614772576	0.05082337680821452	-0.6945203530917577	-0.2847961557878021	0	0.6565879028802367	0.14713275907694745	-0.211062892898662	2.555932383293346	-0.5427677941409723	-0.7519550117825337	-0.6693280778995678	0.40983111940980904	-0.14551782562228088	-0.38338573276670396	-0.2559811465456468
727	0.5593425148087194	-1.0033797359752996	-0.42774762032292074	0.6758868471345755	0.13128051093560225	0.8710998049765794	-0.4276721247097209	No	0	-0.00787630649333301	1.326719215091192	0	-0.32040913366761753	0.21710829236407597	-0.4378270099716337	1.062322809913483	-0.8801833543880001	-0.32903757154128227	-0.6203775175169672	0.8803298810543169	-1.4060482717350404	-0.263191721880542	0	0.04227157114897006	-0.28980921364778034	-0.42738278203644114	0.3305395909452671	0.08459384246947459	0.29903069875684735	0.7483370134850795	0.06809386583353216	0.6256859251436427	0.18620067581130936	0.5101003046653939
730	0.5362960482991302	0.15078209390049185	0.511863691021652	-1.0071279121975467	-0.5036099870024733	-1.0811204318100711	-0.35832519743081526	No	0	-0.00779455171544566	-0.5497527264673231	0	0.1732644791409912	-0.11015090326711505	-0.5397639261383104	0.2651735211863594	0.5368689789327827	1.0993044726291328	-0.04459492660216294	-0.4320236945485347	1.350614473056136	-0.5872581701273621	0	0.42892402674411306	-0.03034928947230997	-0.22149003132516612	0.4600991585573875	0.10467255056597528	-0.23541316599135753	0.19560499776049176	0.09586401213266177	-0.044621581926868575	0.2403191648380111	-0.47842662224356136
779	1.6002570783343946	0.8777253527621152	2.201405652353597	2.3895831948738966	1.7645260507595253	0.3039958050049423	-0.8591641166670761	No	0	-0.00458581544948846	0.9906638458385204	1	0.31313866049680356	-1.0836434804416224	-0.24618564175529048	1.3581719712943736	1.4885579080235936	0.2681931723673715	1.8944377294486896	2.200937277386387	-0.10496854899754005	0.946656355598392	0	-1.4612655488946216	-1.3903978304536009	-1.0506542770136955	-1.1677384868316691	0.993844442790256	2.116642188298164	0.13471365178997227	0.82581957553417	1.1736249822311378	2.656825878131212	-0.017481579637233114
94	-1.044753518137644	0.06905103985180626	-1.0014835805601403	-0.03868036801439208	0.22555152216205207	-0.4023927015234185	0.12710329352095473	No	0	-0.0035254891645327	-0.09326125247058008	0	0.22263183275902912	1.1491756183970048	-0.4541369241531928	-0.022457644607643	0.4781744867223922	0.9656584293141812	0.19249203535460915	-0.4732926828904245	-1.0523172839445212	-0.5483701810460165	0	1.3137976053172424	-0.05865458735837142	1.1819817555314869	0.5829691169266118	-1.252534811973576	-1.197355555621104	-0.9539731925193133	-1.217001334147324	-1.249705250166745	-0.8874391630361599	-0.2231087321392145
114	-0.3989965411116953	-0.10004039430799096	-0.6579437256164867	-0.6062659216309344	-0.7080365363191589	0.12748779337543112	-0.5201346944149284	Yes	2	-0.00239759364783813	-0.8624981278666369	1	0.3871896909238604	0.8840543043007116	0.41844293393063287	-1.8838421573206572	-0.31420092384578246	1.2454798106257958	-0.06152971223943435	1.127943811105656	-0.27573526083184924	-0.9242872746943996	0	-0.31678029131187546	0.6437946773834368	-1.0506542770136955	-0.11793459525803444	-0.8394528663261694	0.6973858924877643	-0.7404511491808112	-0.7727520744335726	-0.42022198999101346	-0.054949579783738316	0.24961047034852948
174	-2.2877689603654394	-1.6821812027404512	-1.1724235856756504	-0.5889494921812465	-0.9915356784762672	1.3825675806073296	0.6741734976095297	No	0	-0.00104449836174378	-1.7832515060465344	0	2.1890983661810477	0.03069483101551405	0.1493295208199517	-1.0127307121870124	0.8303413228486868	-0.7132699363477392	0.692068094598195	1.4374611083656272	-1.5198928598904604	-0.6175043615009713	0	0.978742966207056	0.04520658782484802	-1.0506542770136955	-0.36286562376313314	-0.9769845887595924	0.5556255523810529	0.494257791831993	-0.5883374585688623	-0.24582011770087853	0.24055131003401534	1.071233198990455
154	-0.9106636544792988	-0.20128252560142704	-0.04858163200641854	0.17965036991850705	0.3232891330522587	0.8991412684734295	-0.8822797590933681	No	0	-0.00102755543707209	-1.2587717829100282	0	-0.26692782114337155	-0.9179425916160224	0.7609509038966488	-0.3881601200661749	0.5452538896576887	-1.0056206123410654	-0.16737209967728028	-0.6342417066760075	0.452056202861983	1.396028468193517	0	-0.9181045832307282	-1.547415642795265	0.8637712475082264	0.6711659850138209	0.1553361672710735	0.6906043875963351	0.4540208313893557	1.168348717913034	-0.5588125788587678	-0.6150471385943793	0.4963738778802307
449	0.1975392905026364	0.3217634704712956	-1.2162633270366632	-0.4999216268931811	-0.2324008781821322	-0.742342694037537	-1.6142751025920783	No	0	2.790182079237374e-4	0.1048757306635716	0	-0.4890809315815996	-0.42912506988912136	0.373590698412186	1.6827842774774624	0.6081408372305322	-0.2956260412644864	-0.840529708622479	1.041278943274634	1.1391889932614645	0.03927030754953828	0	1.0488261511361412	0.6623118825080963	1.036828076807786	-0.7137234854014735	-1.1352573746858596	-1.0795374820539418	0.008448769052127962	-0.44270358932064063	-1.0003242501214082	-0.7609276612473036	-0.18167221738019979
512	-0.8900401803307718	0.5330500733542688	0.9283596661748476	1.768730428704256	1.4029243041585993	-2.2478163006918415	-0.25045219944168623	Yes	1	7.369124630443275e-4	1.0722495891937802	0	1.1194721923243574	-0.8475197678774758	0.00661786548074345	-0.26488963615747046	0.06312069814258559	0.01760685330687348	-0.01495905820581781	-0.17615602063744543	-0.34485511903145993	0.26827726773114247	0	-1.4725993796791887	-0.2359521406621096	1.2354097356450606	-1.7489917444314664	0.5405823982006622	0.5587921565966362	-0.16694711939619025	0.930041741749148	0.7047147223291477	0.3167580647150166	-1.8094616733444568
825	-0.9267090492581744	-1.672094889546505	-1.1334822754749865	-0.05768676630042079	-0.4773991350814972	0.9088142941719148	-0.4893138378465259	No	0	0.00105016636418424	0.1048757306635716	0	-0.5343343454504869	-1.0753584514324377	0.7609509038966488	0.9760334520432896	2.180314214188823	0.39348633311312414	0.01044311624554463	1.0454058344218762	1.4278660280482125	-0.4749151218578872	0	1.274556165084324	1.3303141677547985	-0.2178270965236349	-0.7309813954256866	1.0185694073274874	-1.5256568282703316	-1.6315855608197691	-1.1595581990161297	-1.3388593372921267	-1.509633377105673	1.0120147670888695
491	-1.0246098257576084	-0.9551736233847964	-2.07464820283971	-0.9348612336263472	0.4244932749746538	1.1361608845773412	-0.8899849732354688	No	0	0.00200031616221861	0.08156560719775803	0	0.4118734060469941	-0.984222978010453	0.699788792171097	-1.078474944759521	-0.7334471824300481	-0.5921531877144991	-0.34942102617935034	0.2117724005937976	1.070069097195449	-0.5224448684055819	0	0.4084317388390743	0.4622865419561403	0.3552015124480996	1.0492302621275678	0.06839201160828919	-0.841716172031227	-0.6051303420150069	-0.5584939340964915	-0.940823781154753	-1.391668701308479	0.9029410581210316
35	-0.8759537931294145	1.147355518795894	-0.18921881609058583	-1.4439340929191469	-0.48106017383104	-0.41692132305483104	-0.06552706003128118	No	0	0.0028991260842969	1.317006819259559	0	0.21028999435451964	-0.5575432124326756	-0.7640251037305446	0.8568719396186416	2.3312429195999274	-0.30397892383368535	1.064633304688111	0.4924014982578081	-0.12123204671508396	1.0417158486937812	0	0.6313897530428157	-0.5427805802883491	0.25133615837877726	0.09252474250412032	0.07137322863323249	-0.363238276465182	-0.2848306020769665	-0.5412976885391032	-0.7150551592845524	-0.36203608520229064	-0.5060886922967256
9	-0.48744995070775937	0.4888705826428085	0.892440659623023	0.5788941955243581	0.5392242744061895	-0.5441442132672887	-0.7281754762513656	No	0	0.00493226478323857	0.2680472173740908	0	-0.20521862912082411	0.6686431642595267	-1.2533222253816838	1.06643181966574	-1.4293960220484303	0.5647202993693262	0.20519312026997616	0.1251075423714593	-0.9059457571536204	-0.2415872879732819	0	-1.811097522490705	-1.3541158134883904	-0.18771108177880863	-1.638052135470608	1.510670415189861	1.888617226213258	0.8716584841722952	0.21668752413909118	1.660238646675729	1.3363487689433236	-0.12963089329610183
228	-0.45959359496936986	-1.477838016166521	-0.8222162551652719	-0.7123006803407774	-1.5125749235051915	0.04933395310017482	1.5987991946607556	No	0	0.00720905839799818	0.7109411193491092	0	0.4982662557215031	-0.6072535022284986	-1.6284500616852722	0.2158653276228776	-1.2784673166373262	-0.01162821745276856	-1.026812313667437	-0.8612211041216675	0.29348713088238376	-0.35393031612206316	0	0.8368568158228363	0.26479770291277255	-0.31649365277620356	1.6203999922963823	0.07786573059306567	-1.030914394588019	-0.08451108591032215	-0.6322957144393633	-1.0993115350029796	-0.7421958608591632	0.2649137220639932
615	0.39249422802417266	-1.5573727433261184	-0.831919486363774	-0.05066503766121741	0.5408214603204796	0.9011315063047404	-0.7204702621092649	No	0	0.01011710881636719	-0.0699508177798544	0	0.4776965186616349	-0.8599473113912529	0.18602681823484615	1.1157400132292217	-0.6789451846274601	-0.16198001739759277	-0.5611058010550422	-0.15552152646650053	0.8911706317690672	-0.8162651453994866	0	-0.04689630897378621	0.9085498592972976	-1.0506542770136955	-0.4003399757043231	0.5590719872236208	0.11164864496997816	-0.21965171774484032	-0.17642255227788453	-0.04311560474788717	-0.14524960863287156	0.7647462758038456
646	0.1831764596054056	0.20029812008957304	0.143472602091346	-0.35863578241964345	0.4767702276120757	0.06145997412131915	-0.9362162580877929	Yes	2	0.01491585660402267	0.9207331642161676	0	-1.4846560366971184	-1.3073396494919922	0.25942137509018076	-0.6264831066472707	-0.01653608796241031	-0.09098055445551746	0.5692909338447535	0.31081796108391296	1.0822666991837542	-1.5076068694662597	0	-0.38353605220074194	0.84250077377821	0.8439659341829424	0.6651468965604952	-0.4098482149745637	-0.6237351862581186	-0.9994454463771768	-0.018276367975586343	-0.609083751732178	-0.7598252371621571	-0.25262038134194514
258	0.33461430763685934	-0.14921605675040953	-0.8012792365825886	-0.6441374238555821	0.18719576211398944	0.05392272062359955	-1.367708250045148	No	0	0.01556139899099491	-0.8624981278666369	0	-0.35332068997493793	0.942049584525481	-2.6274315742975234	-0.1991453653167613	-0.8089115351356001	-0.35409619980082124	-1.0395133788681226	1.1774665817420302	0.3382117283057769	-0.10763981585689378	0	1.5178252391417395	0.3207433282856107	-0.9068563372654014	-0.14443913370294678	0.07753958768579834	-0.614136552009439	0.9624320850647375	0.3052943869593681	-0.06677776394587188	-0.1321798226766754	-0.08249344234561978
533	-1.2669530087960157	0.04103740383204163	0.535865728951892	-0.5806199460929488	-0.4219151082616033	1.2893688101335503	0.9515612067248724	Yes	1	0.01592892704351175	-0.6993266411561178	0	0.786242536245544	-2.1192738812806704	0.650859087600874	-0.6511372416972121	-0.3351632201807222	-1.9119077390372696	-0.4594970823027434	-0.46916579174318235	0.4276609610189678	-1.710688572339337	0	0.1916486732736233	0.46056192613517216	-0.00263398399360434	0.8931362926583619	-1.0458149564467267	-0.2807115401160426	-1.3408436108825208	-0.9547576920663019	-1.2756708061454454	-1.3131690068512387	1.4381138421824489
515	-0.12576842750469028	-1.1138427110361409	-0.2374157408860889	-1.3170816439774349	0.06344160696362995	0.4895286027411405	1.6681461219393814	Yes	1	0.0159671487360036	-0.3962939468133489	0	-0.9827545443902084	0.00998221991231403	-0.9556664529596608	-0.7785166970899728	-0.289046152625715	1.1327160029059289	-0.9252036343445008	-0.78281001858513	-1.6743959698746131	2.1219373830912356	0	1.3797218916672254	-0.08941104394124447	-0.19828932145828765	-0.25452963230525544	-1.046020800113042	-0.133613495247897	-0.5270136278732088	-0.7197144216872126	0.23815533126228375	-0.6795664613448749	0.41266010699509365
263	-0.7804065322063168	0.665100015758853	1.0924222539783088	-0.4110646957784716	0.30063174699291545	-1.2146181213581555	0.9746768491511744	No	0	0.02356955115562937	-1.7599413047744927	0	-0.08180022591867192	0.258533514570476	-0.6947079779525319	-0.5401937487770774	2.9894595828655333	-0.12856849684482585	0.46768225452181744	-0.6837644773123817	1.4481954404281971	-0.7816980350513155	0	-0.21343019926739193	-0.30740558526568534	-0.32460784494186684	0.6975293158483127	1.3544662514944656	-0.2281355817406644	-0.3476751098531497	-0.039076206945729226	0.31898451718804616	0.09575687023420025	-0.3927628075736442
679	0.5824953092547952	-0.17246714528463775	-0.45118364714174086	0.19136097166800572	-0.2120629315970355	-2.0695210310108845	-1.098025755071906	No	0	0.02669615283125624	0.9459859535832552	1	1.3087137272982077	-0.47469280660011376	-2.843537813786205	-0.2854347231869546	0.302091068659245	-0.24133235318483803	-1.3951437564983986	-0.17615602063744543	-2.38998983158014	-0.0428265292256338	0	-0.18808590417558985	-0.00897092854500246	0.01036700783577947	-0.856904826723051	-0.24956005977149	0.539348115593669	0.028734728917674274	0.44979543296147306	0.3707122924856311	1.4553616534444043	-1.3296746213138446
390	-0.14432101555906518	-0.12282609073246228	-1.0258711266365184	-0.4921169797551883	0.3537845787146519	2.11839543687754	0.8668038511617656	No	0	0.03881358852678798	-1.4802187338975374	0	0.02104844710817946	-1.373620035886423	0.4429077862157445	-0.4128142168479158	0.3817478572045752	-0.6297411495518654	-0.00649166723543349	-0.1225063492451456	0.7732602520170213	0.4022247499078775	0	3.0372149624387137	0.1930701346165596	-0.7018840936640197	0.7186100309500759	-0.8171260855216137	-1.3454821637945231	-1.5110552122241432	-1.7129687144458314	-1.876114373207008	-1.3436660377467875	1.523060539623781
487	-1.0967271359557969	-0.155835869331453	1.2868127558015787	1.9162447491759609	2.8012770625411427	-0.17550605712201534	0.48154314405730375	No	0	0.03944214402654592	0.7342515540398349	1	-1.3694655704644396	-0.30484942256004033	-0.12386136134250568	0.5363686431878097	1.3502066467905476	0.24731097566840307	1.5261061289002769	-0.0564759755850687	-0.11310030258961257	-1.4903233545335617	0	-1.3645470787565548	-0.9463828109375616	-1.0506542770136955	-1.509773346964569	1.0492484700439064	2.070986477787546	-0.7703677873787962	-0.4832511523952931	0.25667709556696294	1.535361220542341	0.8910318929029882
69	-0.00110826278540098	-0.10275831668388452	-0.4420205939526084	-0.5446804467712641	-0.7785308841676838	-0.2853212326713294	0.627942212756926	Yes	1	0.04044388947580557	1.0489391545030544	0	0.22263183275902912	0.3579540362917646	0.5040699359157504	0.6555301173442574	0.35659308598450773	-1.2812655620921096	0.522720282583514	-1.3688296376660722	1.1839136096180598	-1.568099332696253	0	0.19394688486439388	0.6200107079478477	-0.417491294222185	0.8453579396272756	-0.9167127345582208	-0.29047872979678585	0.37110241444408776	0.013892307949003748	-0.10277921396058298	-1.164963678465051	-0.2243373344515133
784	-0.914041744340084	-0.7426638660244865	0.6451351082213755	-0.4737188586777136	0.17428061066435732	0.5182397044987392	0.627942212756926	Yes	2	0.0415031534821806	-2.013615750158522e-5	0	0.9713701314702436	-0.6611062679486757	-0.6457782733823089	-0.6388101359040409	-1.99118597770552	0.3141339973258789	0.2856333378770881	0.11272684971236575	-1.198688735002613	1.867005135420064	0	-0.21907512902032836	0.03001935251737425	0.31742749455635483	0.6055642389008389	-0.4229544200629823	-0.03852355686132559	-1.1629485558308545	-1.0842217039818802	0.15902936030020506	-0.5159148176232634	0.46491277041748263
316	0.45619074219923855	0.30897263355290605	-1.945055392308252	-1.434114902857604	-0.8754591554854341	-1.7772333686379893	-0.4970190519886265	No	0	0.05271350136306493	-0.23312230449037363	0	0.6134567602682965	0.6437880000714961	-1.7263094708257185	0.00630547149340472	2.1300047498393875	-0.4083898878804696	1.24668222133284	0.9381065108546436	-0.7799036427427043	0.7911044797557841	0	-0.3181940220774942	0.9994587081208436	0.239227707842611	0.25417812510206156	1.087858567999157	-0.9478909402768876	-0.11952141253521374	0.40274015179006106	-0.5004661067568064	-0.5309231814851295	-1.338488306904803
530	-0.1239271100044053	0.46378543529500543	-0.3344479397519241	0.15253647034447668	0.9979334245859012	-0.7371370872732723	-1.2290143954873367	No	0	0.05279773718349329	0.1048757306635716	0	-1.225477449359477	-1.8458674610147163	1.2135507281328937	0.03506858998621499	0.7339146933308698	-0.9680326505036988	0.3618398473692901	-0.02758768710878505	-0.1862860281186584	0.6571569975790491	0	-1.175272746581875	-0.7723487042666749	0.9410463862976536	-0.5803278458837209	-0.3109264100245718	0.7553051490056799	0.19696762493747105	0.8699834255171378	0.7527579272096818	0.11951421754590418	-0.4910196335011173
245	-1.293495370007115	0.07175152195421383	0.765394063735377	0.07292030990521439	-0.16458082304221697	0.8281991504106192	-0.1579896297364787	No	0	0.05552318514373663	1.317006819259559	0	1.1153582525752066	-0.45398019549691376	-0.15648117071839676	-1.1606552928774576	-0.1171551899250207	2.268707332186901	0.133220289320662	0.4841476775285896	0.24876251452578832	-0.21998285406602183	1	0.5947716056297775	-0.47445308048004387	0.27921755586579133	-1.1138525746666563	1.0331725036398172	-0.3329873255589523	-0.6772990692930321	-0.22244215094916814	0.1116443630180653	0.365444284165769	0.04378559876807546
476	1.4848872290365398	-1.500690181137573	-0.01812801012447062	0.26959628454742063	-1.1949679923098806	1.3001429556854762	0.6510578551832278	Yes	2	0.0638222126304632	-0.501189813634422	1	-0.4397135779635616	0.1301153527368027	-0.9556664529596608	-0.22790847185075896	1.3166670038909236	-0.6297411495518654	1.0265300302273284	-0.8653479952689097	1.8385193099164416	-2.233515784363979	0	0.06025246495180112	1.0916652191591234	-1.0506542770136955	0.5564205578957316	-0.7596901447412676	-0.09962549760393188	0.20405675225103326	-0.5103133746748434	-0.14617997078850123	-0.7875539252706106	1.1619472942570759
238	-1.564880033086693	-0.1142107677212678	-0.3743894052964082	0.29984278118467944	-0.3136453813463452	-0.8197796773789322	1.698966978507784	No	0	0.06597947074606188	-0.501189813634422	0	-0.6412970088130935	0.7142109009705191	0.7772608560526622	1.1486120912472757	1.5975619036287694	0.7484835992033557	-1.733839459386486	-0.9066169836107996	0.35040936816048684	-0.9026828810285268	0	-0.87274485373123	-0.8728088848805352	0.2889937163694102	0.32750039311991236	-0.18070958384406177	0.7908755309018002	-0.5419560049343511	-0.49227296562234685	-0.5139956121420846	-0.6028955782301519	0.6196496308793233
540	-1.115456041561735	-0.910286013079832	-1.248300815274956	-1.365536560884383	-1.8300186927937632	0.01358584533566473	-0.5201346944149284	No	0	0.06900869210008358	0.9650226477811432	0	-0.3121812541693161	0.3662390653009493	0.7935707322597669	-0.10052895905569756	0.7968016018583637	2.1935314085121687	0.07394855314405552	-1.0386777309309534	-0.9953949898668112	-0.6002208465682731	0	1.1631715368948985	1.6592018770036576	0.24261081061168704	0.733070598219549	-0.49231632342066334	-1.6578270548271894	0.48590258704269274	-0.17824683891599008	-1.0857223247172387	-1.2126701958612294	-0.09635787857146103
239	-0.207850498055126	-0.9486081404960656	0.3155303889164763	-0.13823661592638822	-0.15922182935084092	0.02264648129099341	0.8282777804512624	Yes	1	0.07140832677851784	-0.4662244728232457	0	2.670430006485746	-1.6594539225056777	0.09632233770433889	-1.7646807979688108	-2.951259739430538	-1.3230300332822786	-0.04882862239539701	1.2434969169673729	-0.7473767041072235	-0.15516956240458848	0	0.3603793320420142	0.4349057672230121	-0.5949610236720726	-0.8242219897506391	-0.7076645510324218	0.3540987517193184	0.13458681910752307	0.04201512747330962	0.8018227029440139	0.5158984592155783	0.5211603111002057
464	-0.28090324673552336	0.15130606506926556	0.34885097230470863	1.1272258319017687	1.4319183740854322	0.6282233373511891	0.05775636624204908	No	0	0.07892806765543173	-0.23312230449037363	0	0.6792799495111667	-1.133353731657207	-0.7477152275234397	0.2158653276228776	-0.7376396377925011	-1.1476195187771578	-1.8904861667711184	0.942233402001886	-1.0238561369056662	-0.47923604083244914	0	-0.27780033505810453	-1.7730697924783805	0.3365881963459455	-0.5713779824474982	1.407082348101509	0.6502908078227253	0.8395807749614193	0.2079807839521454	0.372599367225981	1.1973757114563697	0.9349355529016314
673	0.0845854458869407	0.16434355857345564	-0.8938035009673388	1.517006644771611	1.5354962547313606	-0.6801705392423064	-1.306066536908343	Yes	1	0.08209396406846815	0.8391474208609081	0	-0.6454109485622442	0.39937925849816464	1.1156913189924471	1.1897022653062437	0.8471112223891978	-0.3206846695240253	-0.7135188200394462	1.156832049136351	1.5295129384825177	-1.9613000217601089	0	-0.6268555988104356	-0.3660430761513469	-0.1942816167112353	-0.8591220703790533	1.950394301886006	0.21741531619929275	-0.12642922104700585	-0.2087973237622828	0.2439906265913891	1.22875286041964	-0.6469640370221806
378	1.4325559288488112	2.290225657670343	0.21945012751898563	0.44739499351366874	0.27329561311165246	-1.8724506909935412	0.9130351360143694	No	0	0.09021107874076476	0.1048757306635716	0	-0.7647153545440737	0.3579540362917646	-1.1391528640852242	0.24462845329097543	0.3607855413469607	0.0677241171189731	-0.5357036312243082	0.5212897747232372	0.7041404316838152	1.473804446356208	0	-0.4993570845692723	-1.398461067169457	2.3058479324863836	-1.455641872419866	-0.3588405492839308	0.18571166124352215	1.9339143210315726	1.974440456340066	0.536059527038717	1.044759994635618	-1.6328472435442762
95	0.13630913059342226	-0.7125582914411444	-1.3486001209725278	-0.9107786502537693	-0.5509397554660367	0.01076950406961622	-0.6434181206882587	Yes	1	0.09574838288922778	0.8391474208609081	0	0.2884549836877846	0.49051473192014944	0.495914997812198	-1.8098799817800355	-1.7983327186698863	-0.42509565301886754	-0.27744818537269544	-1.8104076822461972	0.46018797538725786	1.123812705589647	0	-0.15283101594204773	0.9623066140652536	2.6138045998989936	-0.5920708178506449	-2.317825354439557	-1.1971935939132987	-0.2502466729913083	-0.5509672475740025	-1.4057101442692581	-1.5857979300505998	-0.5385821495377111
466	-0.6910929753394305	-0.307141179101772	-0.8554577965584147	0.9475695602407024	1.1442851715089193	-1.9200434127692771	-0.38144083985711713	No	0	0.0973705014221506	-0.8158777253225538	0	0.2144039532607277	0.10526021748395074	-1.2451672872781314	-0.7538626385764323	0.7926091464959107	0.2347816615386336	-0.04036123080892889	-1.4100985491384936	-0.43837025694049053	0.4151873861074011	0	-1.1834821093419885	0.7335974239951792	-0.6219664457759811	0.04583195923535491	2.395061123823149	-0.10697884122857586	-1.193225619612582	-0.8610472342054004	0.39673060128419185	1.7888284873908251	-0.5352696285912811
633	-0.15063240905993203	-0.6574915653649193	-0.4836167015535357	0.8077708673395804	0.07329564288615982	0.4834349724691089	-0.09634791659967368	No	0	0.0996625636466511	1.317006819259559	0	1.2675743298067006	-0.7480991882858298	0.12894214708022997	0.43364320804038903	-1.6725587454335	1.6714766077263057	0.9630246253651746	0.2860565757657259	0.4317268662148075	2.156504412956632	0	0.04058170802955615	0.9016397435408048	-0.6859552839823464	0.36949368399028126	1.1259393430480211	-0.7194170811707062	-0.11904070173245368	-0.16794260653673485	-0.21550865029629715	-0.31417061475159547	0.025935021549784353
553	0.02422106988038966	-0.01701427040855953	0.653671623416227	0.34337841464951435	-0.22681953483610565	-0.5574063790854039	0.6202369986148253	No	0	0.1016165246100844	-1.7133209022304094	0	1.2922579683016049	-0.1515761158284555	1.013754440800225	-0.8853511802578506	-0.917915530740776	0.2681931723673715	1.449899579978712	-0.5434499476977436	1.972693158986228	-0.643429674141406	0	-1.3045342721157558	-1.2275821040762582	0.4899148081634695	-1.2634087368158995	1.682694580681518	0.8629452373406432	-1.5680663117065239	-0.17923759369420425	0.3586841099868313	0.24008425837891434	0.6778230654651067
170	0.20915342217411825	0.9810531055583852	0.1587770312881902	0.14974416556394837	-0.6808735875461297	-0.08923819554681468	1.991765115907318	Yes	3	0.1058253297673836	0.9090781024832608	0	-2.1387736062355223	0.23367838896268367	-0.1646361278091763	-1.0866929642640346	1.0273870372467735	0.6858370480025664	-0.23934493062659443	-3.188791631509126	1.598632758815724	-0.8249069028658357	0	-0.15496351537746664	0.6267220073646107	0.4550180085714427	-0.30348917072962783	-1.1583394573984624	0.08127189272254769	0.8395146358654344	0.6871268433071405	-0.22001471761798297	0.18070236279643942	-0.9393081558137687
383	-0.6574050531114612	0.4893863902484762	-0.6322484081563597	0.5721774085495025	-1.7622791605670074	0.7246461038089955	-1.560338603597374	No	0	0.10624013519804104	1.317006819259559	0	-0.0571165395311243	-0.30484942256004033	-0.2869604082219611	0.7048383491759396	0.28112875280163047	1.3791259317329794	0.429578980061035	0.23653378591198465	0.5049125917438533	1.184305088336865	0	0.4974967347510472	-1.9115164540837355	-1.0506542770136955	-0.8299867889477538	2.677044363208002	0.7535103913125878	-0.8491784879206852	-0.173155165778419	-0.11794864792073222	0.7844475166128125	0.6583683138489614
650	-0.04293842957364541	0.3189412879284543	-1.0540832311496544	0.536264644409065	0.0187382840231628	-0.7828922141061105	0.751225639030536	No	0	0.11162691160059204	-0.0699508177798544	0	1.2470045544327175	-0.44569516648772906	-0.5642287784234219	1.0869768684270236	0.1302000961972134	0.8570710531548844	0.02314420116091163	-0.4196430211068082	-0.6538616040645975	0.3892620734669665	0	-0.5735629297073557	-0.3667542447454221	0.12880282465967152	-0.6877443856776508	1.4741936051592155	0.28483783972037496	0.808698094551854	0.7573435728962601	0.6631354876750325	-0.277894351251482	-0.3398870253316591
208	-0.8278911167744246	-1.1341239544796355	0.3081753944879812	1.9675842525533456	1.8552354559706363	0.19343752974284847	-1.2598352520557392	No	0	0.11365491625212512	1.1635477283806728	1	1.3333975190495706	0.9793322922272888	1.2869453989115909	0.46651536259484383	2.1467745712891997	0.5856024960682946	0.35337247056883303	-0.22155190012657744	-2.01186363981301	-0.3150423471614113	0	-0.7252018207889194	0.12962723970043813	-0.7395607399270276	-1.0762062647328472	0.6854710011916472	0.8739288173383722	0.07719533788571376	-0.3222989975366269	0.24002373776201677	1.2762367151530083	0.38162192569804543
165	-0.3640000346744569	-1.0420585956003092	-0.5382083938347644	0.73511144610802	-0.758556208769907	0.9374688399799476	-0.6511233348303593	No	0	0.11441968983970652	0.7342515540398349	0	1.497955262272058	-1.5186082750285848	0.3165060557384105	0.24462845329097543	-0.2387365906629052	-0.10350986858528692	-0.8743992946830329	-0.13901394266016484	0.6065594264453494	-0.30207969084119396	0	0.7450006638670943	-0.0939922448088937	-1.0506542770136955	1.1588780879016172	-0.7534352968004597	0.2661764924570935	-0.8791847927513247	-0.9570920042674164	-0.8243971619608212	-0.278807219478592	1.1555491988072888
351	-0.31386607763521773	-0.6271424467785013	-0.6108126454392535	-0.20965051347175315	0.9599189416789796	1.0457638319397116	0.8359829945933631	No	0	0.12525396478530135	0.06991023423993914	0	0.2020620956991609	1.6711332947408826	0.22272409666251347	-0.7990618223876573	0.6416805191755057	-1.302147797687194	1.0138289650266423	0.05082337680821452	0.6878769623660749	-0.2243037529198901	0	0.6088133440308257	0.19070084926105488	-1.0506542770136955	-0.4732699568189343	-0.7178202799516081	0.5359415349183978	0.23007866750931202	-0.3632539033168239	-0.8063840028856294	-0.55948617720626	1.4373499169800008
585	-1.0843009844934648	0.2160895713258552	0.09906586902219672	0.3769585085893642	-0.047874756504798	-0.35225087082859674	0.48154314405730375	No	0	0.1256675548161412	-0.8624981278666369	0	1.2346627351852657	-0.08943829698644479	-2.843537813786205	-2.446777488353042	0.6458729745379587	-0.14109782069862434	1.725089878004646	0.7358884602924366	-1.5686832678436815	0.30716523669179435	0	-0.26617328521882633	-1.7684486292073691	-0.9055166196648148	0.10339622819486312	1.771329919338634	1.04171578995704	-0.6289908330849303	-0.23630297155596522	0.6211752469590094	-0.23844281473491738	-0.08374087259376864
750	1.1350464850478756	1.1277603441078377	1.8986062185197423	3.596015867887914	1.041728157840995	-1.6643495134617012	0.3043232187889894	Yes	1	0.12643806088002765	0.7342515540398349	0	0.32136655915216233	-0.21371394913805555	0.09224485915894907	0.18710221152182988	1.0315795706999258	-2.3337281823694407	0.6243289619064499	-0.4980540682086116	0.35447523548992194	-3.5211399003676846	1	-1.2594612831367364	-0.35908116652544536	-0.19358496207575332	0.61059842726237	-0.252008249965049	0.9860922288804328	0.9115131619920532	1.047950662825305	1.6502704726875999	2.991249995182521	-2.0848999896219755
660	-0.2427225138597096	0.9921707909443528	-0.7356427000235691	-1.286013494499605	0.6770850157049696	0.30149018517837006	1.4601053401029442	No	0	0.12878882595870986	0.1048757306635716	0	-0.328637013165919	-0.91380007711143	0.12894214708022997	-2.6645553879046533	1.0818891131400608	-0.2037443913474717	0.7598072667193027	0.4346249068922154	0.8220508114358611	2.018236132529497	0	0.3050393970046697	-0.3181056416791571	1.803665560771061	-0.31404091104646537	-1.1017141001977364	-0.6055178289895757	0.049686228406796804	0.1598782231333812	-0.5610816194758599	-0.20450585325393728	-0.8815897822221481
722	0.00887089677075945	1.5711966005086917	-0.3877000387687306	0.8414916680711099	0.39825954201133046	0.39071590278557294	0.5508900713359196	Yes	1	0.13418065536207727	0.9090781024832608	0	1.3333975190495706	1.4225821158234355	-0.3807423672978582	-1.8961692631138285	-0.5783260607018407	1.537830486619122	1.195877881671372	1.8542778060622995	0.03733704893101822	-0.9329290321607486	0	-0.3595575710552462	-1.0936455153219635	1.156817875767249	-1.7146342745778531	0.365176654030009	0.45046716447574314	0.6481515871790859	0.2735233486985772	0.2801989751231662	-0.09965207527919889	0.2090857217095435
669	1.0165066997228949	1.3378842673678528	2.658101646251413	2.139534154392732	1.9651173749598616	-1.6219224849654	-0.16569484387857933	Yes	2	0.13667900060286195	-0.0699508177798544	0	0.36250601411484146	1.493004939561982	-0.5560738023454151	-0.00602157689746571	1.1573533877549136	-0.11186274143045692	-1.4163122773582668	-0.08949116241510716	0.3748046100035021	-0.6952802994222751	0	-1.6643046922214322	0.2948741693828458	-0.0679442186384791	-1.779539761692296	-0.03628735981714216	1.4045514263274426	0.6973774757591346	1.257550579373615	2.1092590069342916	2.017693940468373	-1.5342370896174609
49	-0.9303161991181365	0.08628371319432242	-1.541379981734374	-0.21987291100529072	-0.18891895199111075	-1.1298378117899237	0.31202843293109	No	0	0.13853419836851966	-0.8624981278666369	0	0.00870660720702488	0.04312239381941024	0.8751202651931083	0.6308760205625166	-1.50066784130083	-0.7759164875485285	-0.16737209967728028	-0.0564759755850687	-0.454633726258231	-0.10331893712371924	0	0.8070690040071972	-0.02494346625959366	-0.866428053484251	-0.21345933518861143	0.7362147806375245	-0.11299887673068856	-0.03210186343930856	-0.26773774521027927	-0.38026679824852877	-0.10433621636540898	-0.4857169366126727
443	0.6631995983309487	-0.5436766026551215	0.41275556708015226	-0.5250312114794173	-0.04745550678437094	-0.1632618174687986	-0.8052276176723718	No	0	0.1397371762257664	-0.8391878487883673	0	-0.5878156771317902	0.9213369348420428	0.4429077862157445	1.263664593919667	-0.3351632201807222	0.2347816615386336	-0.5653394894552708	0.4222441950157548	0.02107355121347431	0.9293728406656936	0	-1.801422064633342	0.6235128727440672	-1.0390186774728571	-0.4690007034859239	1.482772306624529	0.8618663720013611	-0.5572542358542213	-0.881530699319034	0.22292577250523432	-0.36009655376974786	0.5128572932956333
718	1.978884343903638	1.3800537829346036	1.1200583788442409	-0.32085284815479376	-1.773039974431295	-2.4050813921787264	1.128781131992907	No	0	0.14041003879092176	-1.7482861652353578	0	0.19383421620085944	1.0787527946584583	-0.2991928343645169	-0.022457644607643	-2.850640810731666	0.7359543045216442	0.2602311483316727	1.0536596167163603	-0.674190940711773	-0.33664678106867135	0	-0.6179282784746757	1.0794542137774945	1.2481800089210848	1.4658855092507967	-0.911309238433038	-1.012515234038274	1.3956258563197528	1.5981885385295307	0.9527002344406972	-0.40090915756540074	-2.4237048820042046
447	-0.46166986208893135	1.032414927368868	0.8359190765031523	0.4112076668110726	0.06795301811721494	-1.3694871680316016	1.8530712613497968	No	0	0.14238982939299813	-2.0979394177346657	0	0.8438377693618834	-0.404269944281329	1.2217057421853543	0.00219645695762293	1.8407247831952376	0.5814260645077242	0.01467681203877869	0.15399582844557205	-0.5847417079985822	-0.11628159344393656	0	-1.0743805239468889	-0.3559156259234247	-0.6377079621557685	1.0071785062518708	-0.07450254106507313	0.9331654908522355	0.47184820397209637	0.3161124270169769	0.15295472733868198	0.8559100339216218	-0.8278661930033837
819	-0.8059445710034625	-1.2847769172457009	-1.6314457844418295	-0.4092627674741093	-1.6296607254567912	0.05836415099486607	0.627942212756926	No	0	0.14328773232595318	-0.4662244728232457	0	0.14035290367661346	1.1036078816860124	-2.076972416869741	0.09259482458007298	2.3018956539720574	-0.0408632882124106	0.9884268346252716	-1.2367688134764498	-0.1862860281186584	0.6269108062054399	0	2.4202649513275785	-0.47758833901976683	-1.0506542770136955	0.5783256386112732	0.5372198309913159	-1.005143317003775	-2.168573195796112	-2.2236163168614382	-2.233297015437729	-1.1746402941892817	1.4713644389850378
33	-0.15701172341566463	0.8719166068446527	-0.01231082188624707	-0.9994388822608784	-1.0426516558098693	0.43265806649442184	1.4369896976766423	No	0	0.14876105093756276	-0.10103129362585128	0	-1.2583889673526822	0.382809161899557	-0.7354827444192026	-1.4647225502992625	-1.1904255978444152	0.15125289419081786	0.8148452947809992	0.07145786617481767	-0.1903519143812958	-1.0928018672193056	0	1.6067996689838886	0.4973330334168516	-0.9338672410408662	0.6597700169620526	-0.3548736746087116	-0.7869528886895412	-1.0420666399604694	-1.0433952731183034	-1.2572315917637893	-0.4252439915512456	0.15907744810122063
285	-1.0350387672275607	-1.6533872142770702	-0.6283172076748593	-1.4326835511123457	-1.5540172758878308	0.6523934410061492	0.38908057435209625	No	0	0.15200373765088515	0.08933564835302922	0	0.1650365804856324	1.4598648235252432	1.074916552525777	-0.6100470676382437	1.7149509661402496	0.1971937191493252	0.7894430855209024	-1.3647026696493616	-1.1336347062660326	0.5448139895509616	0	0.3688904830817455	1.8088791985084811	-0.46572946348995053	-0.7731434449861512	-0.21288877611039356	-0.6521263574599229	0.11400261467569449	0.044077531582999374	-0.947564875603649	-0.8853662291386832	0.15332074576294405
681	-1.3002485119886134	-1.719550410570977	-1.081222979457475	-1.4326768438645712	-1.7519818604791462	1.660976216540594	-0.1888104863048812	No	0	0.15219914905935217	1.317006819259559	0	0.9384585368488084	0.5153698575279418	2.5917376220494175	1.3992622218897428	-0.796334090957542	-0.9179153939846212	1.1196713327498071	-0.5351961654032593	-0.23507653073789125	0.20778486486323045	0	0.5719014166110099	0.6998657495438199	-0.981513467247235	0.05971966927170395	0.40842405922988856	-0.297764690339447	-1.6252905225629248	-1.5902354472415496	-1.667027563066419	-1.4110647413456314	1.5839905764866515
269	-0.9443404717412196	0.35483518383645435	0.2574634771023394	-0.3831782768264731	-0.10109110242252826	-1.3973507231351756	-0.25815741358378685	No	0	0.15550315125796024	-1.7832515060465344	0	-0.2340162456789938	-0.8848023984188069	-2.6151992430911033	0.1624481051730389	0.4949443472175537	-0.942974061140276	-0.01495905820581781	1.4333342940878535	-0.8205623917698646	-0.27615437820075933	0	-0.2733810464024731	0.6137296723428121	-0.4522590426258772	-0.36231746896102607	0.11737082808223324	0.1817758606601041	-0.2742786364621886	-0.7418514242010918	-0.3901664781987029	-0.2795919984406689	-0.4114185978930593
347	-0.46950669466106737	-0.7655574537529	-0.41051328893446903	-0.3523102326339924	1.0527109796527494	-0.07731726887760262	-1.3214769651925442	Yes	2	0.1559908615375183	-0.04664069431404083	0	1.3951066919150608	0.8757691981310504	-0.3603549840645229	-1.7770077506891802	0.5033292579424598	2.064061796757787	0.5100191779534655	1.4828569878547593	7.441787707131582e-4	-1.810068863685126	0	-0.28123098488423093	0.7163933535391377	-0.4583802838308505	0.2186551623668746	0.01431894689133147	0.0933597399368098	-1.2008455502150812	-0.6569798112117565	-0.4206316914446409	0.3967998034115619	-0.1750458227633857
696	0.5035134851902376	0.37104693733607746	-0.6424787755962785	0.42433809922955623	1.7018604132269155	-1.155986641699041	-1.2752456803399406	No	0	0.15828382334928537	1.2703862611030197	0	-0.6207272334391105	-2.347112564835633	-0.8985818102858851	-0.5977199618450726	-0.5992883765594552	-0.2956260412644864	0.1374539875782312	0.00955439537256596	0.39919985184651735	1.3571406400777206	0	-0.02708558396710695	-0.6122549244891536	0.575436934697705	-0.5770641775707878	1.0052206499218126	-0.2268612785686283	-1.3200587782634066	-0.7637080938839186	-0.3823847453004332	-0.015590577949671678	0.2572724497698636
505	0.9522977966161806	0.7716099274695379	0.843530497952049	0.4614384193020133	1.417915269180695	0.02359757877875978	-0.4893138378465259	Yes	2	0.16175156957056205	1.317006819259559	0	0.03339028700933406	-0.7812393814830452	-0.7110179301085453	0.7253833979372233	0.1050453249771459	-0.21627370547724112	0.3618398473692901	-0.4320236945485347	1.0822666991837542	-1.6069873217775985	0	-0.7763830371323766	0.8490693429015813	-0.4477240519232804	1.4826095245047963	0.8976620247830874	-0.5228795079721217	0.7803380533175868	0.7266433782634829	0.25250655478378214	-0.20193073776153853	-0.6512863313801224
182	-0.16271186855695555	0.04725803438182711	-1.5822186636688669	-1.3467100783516397	-2.3746089689422822	-1.1533835424254144	1.1441915602771084	Yes	1	0.16455205172190612	-1.9347679310241468	0	1.107130373076905	1.0621826594796122	-1.3144844130561442	-1.871515204600288	1.4340559102210055	-1.2478540318153135	1.5007039984989057	1.0288982698329077	-1.9142825209753307	-3.1668270394196245	0	1.8111444023215668	3.0392211648833585	0.2791059809326311	-1.8905822168166533	-2.646573354279329	-1.2721365182547366	-0.09173645521155073	-0.37844088081756355	-1.2254135737936522	-1.093114057910276	-0.9378118481222621
233	0.3765898059589317	0.922569740403872	-0.2798844343279755	0.7566845923769764	0.7749813653435385	-0.40997881208208137	0.6356474268990265	No	0	0.16493893166699097	0.1048757306635716	0	0.485924436474051	-0.10600837911746312	1.8088621970280312	0.5692407594740642	-0.06684563772354833	-0.5002715377974843	0.3660735357695186	-0.4898002859141273	1.0822666991837542	0.3244487717451862	0	-1.9841243255488368	-2.1669079516835117	-0.4521541895389742	-1.4534982051315035	3.1605945484871545	1.9669081792205256	0.8694289513445889	1.0492240298856184	1.2774111678905526	1.0159155704944598	0.4912358093807887
405	-1.789133019651841	-0.5653639052965469	-0.23996651812163025	-2.4812991443379726	-0.21478254546654096	0.5503734650526477	-1.452465605608255	Yes	1	0.16763581773152103	-0.6177408978008581	0	-0.7235758804243372	-0.6031109491436679	-0.46636933130852143	-0.5525208163020481	1.1573533877549136	-1.598674983033323	1.432964826377798	-0.48567339476688515	-2.170432692859407	0.1343298056751011	1	-0.553039072707772	-0.11929518231475936	0.41405437026157355	0.4871297560689925	-0.7921918530321698	0.24584481309447992	-1.737548798638879	-1.314255515110224	-0.36543427896132535	-0.7013935188162128	0.3311367695642858
34	-0.6751663108771603	-1.046790833091402	-0.5130286976584283	-0.30440856938144634	-0.12981578145602038	-0.04689862096319258	-0.5047242661307272	Yes	1	0.16903714501096706	0.1048757306635716	0	-0.970412725142756	-1.6263138064689389	2.6610546718785217	-0.2854347231869546	-0.7544094592423131	-0.6923877007526547	2.01298116237254	-0.08123736090325577	0.4561221080578228	-0.2977588121080194	0	0.7886165696200212	0.2808547147975177	-1.0506542770136955	0.8080402909683041	0.10908436702847918	-0.3012901996439099	-1.6488898396033702	-1.7726792769846813	-0.7910319187378207	-1.6956544879123754	1.6832409579085401
318	0.32551550539120655	-0.20662821007772317	-0.3776539212339816	-0.9817122953402412	-1.2169215475205049	-0.29885057500401374	-0.25815741358378685	Yes	1	0.17000502434916775	-0.8624981278666369	0	2.477074608390974	-0.19300133803485556	0.18602681823484615	0.33913583066568226	0.7255297826059638	1.1494217291482105	0.06124746330001816	-1.00978941603079	-1.6662642352157429	1.9966316583808497	0	-0.6356374637390568	-0.0151382927070439	-0.5152857158528693	0.8979025900213672	-0.4361581963959265	0.5221395500226574	-0.25809053327050924	0.0847630071106079	-0.7341255811396068	0.3452646241227867	-0.33170874228367875
173	0.8311347447138188	0.6345643569967625	0.5617679599519694	0.46509371168028474	-0.28743273404653064	1.0564151733290694	0.9053299218722688	No	0	0.17115297426191742	0.6526658106845753	0	-0.24224414433435257	-0.9883654925150454	-0.21764332041840273	-0.207363403955375	-1.5467849283785122	0.7610129716772992	0.4846170081227315	0.5336704481649637	0.557768942759319	-0.32368412474845404	0	-0.0128348379584802	-0.03477553626657496	-0.45297017111485194	0.6455769363321819	1.093752412646093	-0.3262248620562352	0.26940320538801127	0.3244308418992086	-0.11311644699658525	-0.3680909579775905	0.20248689023531016
92	-0.2147158261125131	0.15953420195572698	0.3334514073396358	1.761670007893115e-4	-0.30945309328605947	0.22937729031873863	0.8359829945933631	No	0	0.17133260461291042	-0.4662244728232457	0	-1.1144008462477193	0.21710829236407597	0.26757633218096033	0.7089473589281963	0.5955634320978237	-0.00745177981467994	1.428731216836295	0.9793754991965335	-0.2919987680159943	1.5947893728161942	0	-0.35661937213376843	-0.7868034877078284	-0.45359591272562616	1.3899592326709866	1.0680085776926904	0.02554277507369555	-0.6241874604633478	-0.23774127552170002	-0.0679229505859184	-0.23905181076188856	0.19962513848613708
554	-0.8265274550291946	-1.7499002291876922	-1.9871769634928464	0.48230394775130286	0.4035803560385105	1.3989103420406277	-0.5740711934096328	No	0	0.17320246373699763	-1.095600296199509	0	-1.480542173576197	-0.32141949986852886	0.12894214708022997	-0.11696503633292496	0.7381071486933227	0.08025343124874255	0.700535471398652	-2.3757927687214604	0.14711565142448865	0.7176494608090422	0	2.327605101865803	-0.3716941469107839	-1.0506542770136955	0.946666668505432	-0.1225531146348084	-0.7026093842672951	-2.1991794119336476	-1.7082044137760273	-1.5133038700848402	-0.24265586950947754	1.7789253069327398
356	0.2533614372738318	1.4538520504780117	0.2748477058097156	0.3120633076309136	-0.6073483388867531	-2.062541662784086	-1.5064021046026697	Yes	1	0.17414031217261888	0.8391474208609081	0	0.3913036689871258	1.236168577314397	-0.6947079779525319	-1.7194816141575855	-1.127538611226222	-0.19956795978690117	-0.7008177548387606	0.1911379064228527	0.26502600277673105	-1.4989651119999106	0	-1.19529591612294	0.353976925723646	1.0994539803449743	-1.61202657205689	-0.4792273766310456	0.5038064897719267	2.668725130632108	2.4567943871354068	1.5707492407582901	1.277346830310999	-2.6844598813512666
742	-0.2962370283276441	-0.4507911046775824	-0.12340340302148478	-1.195407691809984	-1.498040269887289	1.1785759961654074	-0.08864270245758306	No	0	0.17426225409762436	0.6759759341503889	0	-1.3200981402181724	-0.04801307960257454	-0.5397639261383104	-0.07176584295464983	1.2537800172727307	0.7359543045216442	-1.0141112484667514	-0.3825009239121605	-0.08463918395056104	0.04791208010640763	0	1.278392585250007	0.10051888428778302	-1.0506542770136955	3.7664215896330298	0.5916527921525642	-1.5477413715032238	0.23318678560315528	0.21759993681023684	-0.9583340134841956	-0.9789214310230315	0.24382369543901258
273	0.5025060277762065	-0.6127950708882899	-0.9941526430115116	-1.7267123157793296	-0.7497747981385272	1.0999163201559616	0.6972891400358315	No	0	0.1755835372505011	0.97318109762670435	0	-0.4561693752742792	1.1077503961906048	-0.07085417822689281	0.7089473589281963	-0.0752305630904604	0.18884083658012624	-0.7219861968399033	0.8473147518763797	0.4764514825714029	0.8991266090506972	0	1.690409283602416	0.08819083868182681	-1.0506542770136955	1.9625081980177228	0.585109754149749	-1.1564544875189222	-2.1894730027538287	-1.6031241686827153	-2.014955683816528	-1.9843799859323659	1.9108670552024318
613	-1.1308535427866775	-0.6526649815326317	-1.0377264596525837	0.6432120769638567	0.0934584971253448	2.143657124307263	-0.25045219944168623	No	0	0.17639703210163632	0.1048757306635716	0	-2.3321291575867527	0.6562156207457497	2.0942856382436346	0.7130563686804531	0.3230533649941847	1.316479224947726	0.17132355392410367	0.8431878607291375	-0.2554059052514714	-2.1903068360666835	0	0.10604301164036774	1.20281233465495	-0.8235638558615441	-1.4513480983217313	-0.04125519647377337	0.07080004320512094	0.01166070885063688	-1.3031446034182756	-0.7894434245326098	-0.27887737062528123	1.2814705618772775
523	1.100832236688411	0.11644159495492004	2.6548061367572653	1.5547554569472417	1.788310965948081	0.20713487247611745	1.1364863461350077	No	0	0.18506779010107577	-2.1678700215507907	1	0.31725261940301164	-1.601458719441385	-1.6651473591001666	-0.7867347931308871	0.31886090963173175	0.39348633311312414	0.2602311483316727	1.1857203640365144	-1.5605515331848117	-0.6304670379418823	0	-2.089103791508452	0.2038287087383589	-0.8150102304108906	-1.6619020199077457	0.9595229269761072	1.7632314644434364	-0.11969019986027933	0.4683159116207729	1.315581088134913	1.6075016412554783	-0.2738214746056437
668	0.7684528354911019	0.6320849806723458	2.0549600849950567	0.2358822049461284	0.4694144622296748	-1.00597290474035	0.5508900713359196	Yes	1	0.1857909625626174	-0.0699508177798544	0	0.7245333633800539	1.803694067529744	-0.5316089500603036	-1.3003618540633894	-1.026919526345952	-0.19956795978690117	-0.6584807919777497	0.2406606962765939	0.1227204095814734	0.6571569975790491	0	-0.7138645904849037	-0.7376388528198187	0.7027081696144606	-0.48423367035476783	-0.5412386291921121	0.8229041776996392	0.8604491055688429	0.7862471524652461	1.7305845248680412	1.755738304959712	-1.5841040178416173
198	1.4389210430964614	1.110427433052007	1.18516425768022	1.408069621592164	1.1184811543115825	-1.135815506893558	0.01923029553154594	Yes	1	0.1886670770348937	-1.7133209022304094	0	-0.9169314317755676	-0.590683405629891	2.1595251430720537	0.593894856255805	1.0399644814248317	0.5229559448675053	1.043464862686968	0.6698581250670939	0.1389839072990173	-0.18109488510536992	0	-1.1596038944725189	-0.8689980630918002	1.691377052233236	-1.6171818327058605	-1.2517674500779183	1.0427709204990383	-0.14672678192881672	0.5504625973374618	0.8887482599014537	0.5445001281756381	-1.1093937085846401
373	1.4759703862428717	0.5518090848391614	1.0666662592095488	-0.28029976845243154	0.1250732069631287	1.652379375202858	0.3043232187889894	No	0	0.19643662085463093	0.7342515540398349	0	-0.09002811499550202	0.2792461063835569	-0.2828829201829578	-0.4662314584318547	-0.989187349993176	0.9698348608747516	0.7725083319199882	1.8006281442786831	1.4319319711104566	0.3546950033601828	0	0.9447504999194928	-0.30077191002457143	-1.0506542770136955	2.125448430999048	-0.02681837178428488	-0.3430347002697975	0.3973252751117587	0.06945524623142074	-0.14131329787798994	-0.26353885211120137	0.9196249568285799
74	0.49772293020967745	-1.522895420258705	-2.7142900279241284	-1.3836023473899557	-1.0205903731847674	1.4610206501820355	1.6065044088028562	No	0	0.2030067660260331	0.7925268627043689	0	0.9096609586047536	-0.3089919370646327	1.2420930874442355	-0.507321632490823	0.4362498550071632	0.6607783808469114	-1.4713503054199633	-2.2065898473371903	-0.5156218497989715	1.1929469262859893	0	4.838425811361091	1.3181331914575816	-1.0506542770136955	3.69738376840993	-1.258535184395705	-3.435932867513566	-1.967774288597112	-2.249050048659769	-2.5253103315757595	-1.6037772827284589	1.5149860700420918
623	0.31947289617861446	-0.717616786833303	1.9671964127953692	2.2097020306401407	2.2680657477181403	-0.8801937705521143	0.5354796430517184	No	0	0.20328906416634163	1.0683645686161445	0	-0.8593361220309987	-0.7398141592766451	-0.2665730249886258	1.4362432331236523	0.6710277848033758	0.5438381415664737	1.0265300302273284	-0.07298356900008793	-1.8370309659832544	-0.07739361442293777	0	-0.809615533394011	0.2681852454391724	0.19384537646234712	-1.5166314923001407	0.95627819897765165	0.23059290474434377	1.7626280818887607	1.2144150432732204	1.4202943232397152	1.5540692855649905	-1.539568602122204
77	0.40689982458199087	-1.534064439498054	-1.701849404678428	-0.7661580345501209	-0.8072760762978545	2.7569672624813544	0.17333457837355848	No	0	0.20533386430354297	0.7109411193491092	0	0.2596573671296149	0.991759835741066	-0.91489168649299	-0.6963364255084371	1.3124744704377715	-0.04503972949701008	0.505785489553237	-0.7745562362906457	1.0294103481682886	-0.6823176632227516	0	3.4199022384533846	2.8893591038637507	-1.0506542770136955	-0.6962032416473136	-0.20210073096367875	-2.678011377161782	-1.6872080658874113	-2.676810844828038	-3.1919376816639593	-2.1704733544507775	2.234910526520641
402	1.1601478618629395	-0.618122699926287	0.2071804388396424	-0.9040098653176808	0.16688161522437875	-0.19678898674009293	-0.1271687731680762	No	0	0.208137054786764	1.4083049584464515	0	-0.254585982738862	-0.11843594674388908	-1.4938933551299316	0.28571860821584355	-0.5322089736241586	-0.6840348376315137	-0.7346873408993144	0.6409698101669304	0.02920529770559598	-2.475485315352852	0	-0.3777156893361908	1.7887653277589706	-0.7696824130415937	1.0057188978617595	-0.2254819163651164	-0.5609972795678527	0.2027547599743911	-0.16828197124363886	-1.1908377863939	-1.1222609915498847	-0.2906673473424835
666	-0.4472893431208805	0.6209869813656527	1.578883369110044	1.2491750002920572	1.332272745792924	-1.92675785909103	-1.4832864621763775	Yes	2	0.2101600542878672	0.1048757306635716	1	-0.9745266648919068	-0.7315291302674604	3.5499445960417235	-0.8771331607533372	2.1719293034639175	1.7174174326848128	-0.9971764160071116	0.6038277129722828	-0.23101064447525385	1.867005135420064	0	-2.0424699791643293	-1.211260121177542	-0.25412398868979436	-0.8557657751471311	1.0558643589510583	1.8578458702389469	1.253423474677692	1.1958083058880558	1.3491797661770455	1.5467833295876898	-1.6040577640197382
153	-0.5335501898953297	-0.8480098458728824	1.861008518265133	2.785920523541174	2.145254098622665	0.7296505944638438	-0.3043886984363906	Yes	1	0.21103171606885512	0.06991023423993914	1	0.02516239374189766	0.10111769333429883	0.45514023134552734	0.24873746304323224	0.5662162055153032	0.34754550815461677	0.7809757087204453	-0.5228154535267986	0.4479903355325479	-0.20702019774580455	0	0.00744892262004459	-1.040112130822072	-1.0506542770136955	-1.1899877443732376	0.9023199266212144	1.153534185275816	0.33633770984810757	-0.19128831506112146	0.47209426806698446	1.708307949672753	0.12384079896478382
2	0.779086126696162	1.685254381040848	1.0419107260451326	-1.1518482916619115	-0.50951235079198	-0.7916170357947402	-0.31979912672059185	Yes	1	0.23320792028070403	0.06991023423993914	0	-0.68243648293283	-0.16400367863235168	-0.9230466245965424	-0.05532977524447254	0.31466845426927875	-0.41256631944104005	-0.9971764160071116	0.4387517980394576	-0.30013052160806686	0.25531461141092515	0	1.0421298542253867	-0.8279237857081395	2.015350298047978	3.146649101762578	-1.1792962592285818	-1.801783659089492	1.1384705567759854	1.1087336484731587	0.17361442555429027	-1.1986594227310179	-0.7471746186469251
522	-0.23678181534694465	0.7038073526533669	0.1580442957622013	1.1956693637364002	0.5059176380005898	1.0720496875839245	-0.404556482283419	No	0	0.2415594013611329	0.06991023423993914	0	-1.4640862613231356	-1.1043560529645842	-0.1320163184332852	-0.5812839228360457	0.20566441961875323	-0.6631526798286613	1.178943128070458	-0.35773953859397345	-0.157824918946208	-0.8292277815990101	0	0.9852895633719526	-1.0874089175692958	-0.4021891120060847	0.774234805688177	0.10471596698250137	0.04383895335869958	-0.9027619305508355	-1.2345834693266642	-0.3401725917209299	0.8633892909883752	0.4720843078219988
345	0.16817572982206486	1.7906614141256254	-0.2386391469067712	-0.14405202723714733	-0.19246015222388407	0.999389063190154	-1.9455993107021257	No	0	0.24219414630838712	1.2703862611030197	0	0.6504822946388823	-0.32556201437312127	0.813958077518648	0.2035382792320072	0.12181517571097002	0.5647202993693262	-0.45526339390251486	0.6657312339198517	0.23249900734164328	-0.8465113770144831	0	0.11597767330226902	0.1780203935823347	-0.9499264886888767	0.05307575206211987	0.4981216925100848	0.2191541894232726	-0.17450313141967957	0.1435749749942854	0.00425385135655367	-0.9079381093496995	0.7825909189569796
528	-0.11981385357079434	-1.3435099029081348	-0.6756114672377069	-0.17404857201049934	-0.5559157528644602	-0.39488647956877815	-0.5201346944149284	No	0	0.24282305350848596	1.0722495891937802	0	-0.2340162456789938	1.116035502360266	-0.2380306846645109	-2.6604463016159956	0.05473577277567352	1.3707729130273745	0.6116278967057643	-0.5929727183341177	-1.109239502289422	-0.05146829926741644	0	-0.5305867557820684	1.1377490198036375	-0.5931919313257311	-1.0248918930755002	0.3695632447142206	0.30846287925190335	0.5960137908603361	-0.007747046118762993	0.4672591453591882	0.30846943802886	-0.3332853145760071
302	0.3556732376060332	-0.15785369452281425	-0.3474047739805062	1.417815968550918	0.31207315348151016	-0.792026779992076	-0.7435859045355668	Yes	3	0.25159345515281295	-0.13988149940220723	0	-1.2295913891086274	-0.8558047968866606	-1.016828640634121	0.2323013857660048	1.3208593811626774	-0.00745177981467994	0.3406713659387846	-0.03584148621846556	0.06986403963280544	0.1559342395823612	0	0.38078067350572264	-0.34932419532118525	-1.0506542770136955	-0.4975620247857401	1.6963091431814987	0.09672134418361866	0.00520814696076232	-0.21410771908289217	0.1935763892313346	0.8994978534827459	-0.3874093632890703
446	0.5133664561930306	0.9214485016846864	0.1549342201984163	0.12831343403371184	-0.5793786931977902	0.6023539855216854	-0.6742389772566612	Yes	3	0.2602440202891413	1.2703862611030197	1	-2.0400388989994465	0.8094888888970962	0.964824736230002	-0.26488963615747046	-0.7376396377925011	3.129053633924598	-1.3231709748357878	-0.9974087425890636	-0.5034242099442615	0.5923437360986563	0	0.11656266387629068	0.8719443180615084	-0.501009779520321	0.7189921061077018	-0.7431403508743152	-0.2916584449449502	-0.33689689493813524	-0.11598061380177083	-1.202577315016989	-0.7082601528402009	1.1749496336536172
119	-0.8361684094753478	-0.5685794285505864	0.21870854421149363	0.14114987315011163	0.10381099842457096	0.2007280612140997	-0.00388534689475593	No	0	0.26420113241334964	1.2703862611030197	0	-0.11059785205537027	1.3604443210940738	-1.8730985085874792	-0.09641994930344082	0.7003749723405467	-0.8510924112232613	-0.19700796776558352	-0.6672569127234131	0.15931328181259746	0.8256715901039553	0	0.9478477563790804	-0.5044494168501356	-0.964617891386224	0.6884932959245407	-0.20099699075183972	0.2287490583748964	-0.44279402856464456	-0.005724817349305956	0.166903739931444	-0.13298071162060685	0.45398330809040127
627	2.599649825290383	0.5811115844892367	2.1661156697926343	1.8212638638458816	1.3767241280799305	-0.5217811677898826	2.2152163260279565	Yes	1	0.2680486097319652	-0.8624981278666369	1	0.3007968220922941	1.4267245531675512	0.589696937900868	0.5076054983856118	-0.6328280585044287	-0.9304446886663325	0.16285615740896522	-1.0634391546838746	-0.4952924752853914	-0.9545335063093962	0	-0.8541752178261618	-0.867905241308257	0.46438724675621895	-0.7644423237225989	0.14748350029945834	0.8528159870877952	1.4534439968319166	1.2844084461764047	1.572822129822695	1.0282593079310067	-0.46198502243643946
804	1.1250419129388076	2.0268432764331172	0.22706163230161128	-0.22466527334204947	-0.21135288831984472	-1.1110068926018437	0.25809193393638563	Yes	1	0.2712238848207594	0.9090781024832608	0	-0.0941420643231814	-0.19714385253944788	-1.6855346284101391	-1.9824586975204224	0.4194799945120017	-0.2204501564858696	-0.0276601446613943	-1.6246973500118955	-2.9714098442158807	0.3330905694529227	0	-0.8665418071780973	-0.7626547009234889	3.2373028708259497	0.2515773592532847	-1.5251250363840638	-0.5341902765393088	1.318612448419143	2.1056539872295543	0.375887259151184	-1.1836203659017457	-2.017590413282141
473	2.263462513602521	1.2155459421432857	0.7879540789379736	-1.0551817825451053	0.1420005626827354	-0.7295005937466376	-0.4970190519886265	Yes	2	0.2740700066707654	-0.8624981278666369	0	1.929919778843406	0.03897986966975832	0.8261905606228852	0.6514211075920007	1.006424760434509	1.1452452975876402	0.02737789695414569	-0.7580486717016771	0.4764514825714029	-1.118727139618353	0	-0.29781582060631645	-0.20549952853739964	0.7847033943570814	-1.5745151749249984	-0.29670498344524504	0.34520761760709173	1.7652661955673152	1.5264655392139745	1.2710829362009028	-0.5824496983616518	-1.3332540078315123
242	-0.8428281410513531	0.896636959951614	0.1766727893314988	1.0641512470768189	0.5369785059589754	-1.6969582410315514	-0.8360484742407743	No	0	0.27769094111944465	0.1048757306635716	0	-0.3738904270348062	0.1963957005509951	1.6661505523691382	0.8116727558074166	-0.6118657426468141	-0.6380940126730064	-0.8574644622233931	-0.5393230565505014	-0.11716616991904769	0.5016051217364415	0	-0.484627848507758	-0.5722857428242302	0.7895461326530845	-0.2533393827402734	0.9317692544651256	-0.18887431645848063	-0.3382182069804461	0.38881604957837773	0.013037305754741059	1.0293155061434245	-1.7150115628994125
126	0.32020177144856143	-0.5407629360475587	-0.8985903376789841	-1.473953065479795	-0.07204240621127421	0.4332563178612334	-0.01159056103685656	Yes	1	0.282871893869422	1.317006819259559	0	-2.2004827791010126	1.323161613392266	0.7160986683782019	-1.3332339320814433	-0.5489788341193201	1.161951023829922	-0.26474710045732847	-2.3840465510159445	2.3101606774590064	0.28988170163840254	0	0.8587971189509087	1.301938763186009	-0.5862139089613964	1.6421773118952196	-1.7544635992160396	-0.6996823071742851	0.23149129588753808	-0.06057214003126156	-0.3932207039500583	-0.5673603728723331	-0.22154151505661976
607	-0.2659253798943584	-1.1462334517437929	0.5626582168494584	0.22820094498966104	0.310558964425442	0.2413878095176526	0.21956586322616223	No	0	0.28404212292213504	-0.23312230449037363	0	0.36661999217810687	-0.30070688876532886	-0.5764611855787505	-0.26488963615747046	0.8722659545639158	1.9345921850034065	0.39570943342984394	1.883166120962463	0.948092850113968	0.06951651401366772	0	1.6687227529744917	-0.44779979220586624	-1.0506542770136955	0.14644643551741357	0.04158501220063161	-0.15411443814348483	-1.194400780422276	-1.4306602285462098	-0.606166804489774	0.6080585082485442	0.785531976388031
526	1.3322042825853857	1.7332468027550787	0.8920582324476861	-0.0695436418927097	-0.20445703708772192	-1.0685365138051273	-0.38914605399921776	No	0	0.2874735698401983	0.9207331642161676	0	-0.7153480009260357	-0.21371394913805555	0.765028372948425	0.6884022336305118	-0.934685352190588	-0.14527425225919482	-0.2901492702880625	0.8184264369762163	0.08612753735034932	0.3676576395597064	0	-1.0195888945717164	-0.42585869339021126	-0.5702452925304053	0.09174985502800462	0.5413992398402097	0.9574747296236968	0.044263965722882236	0.7513260133327018	0.5127685654081278	-0.3346755685217091	-0.45687969429210085
480	0.40135712848811894	1.0381399763473014	0.4075743348250172	0.6917260466989228	1.6706168031702988	-1.5825412489679158	0.3428492894994925	No	0	0.28820305855276046	-0.4662244728232457	0	0.26788524662791635	1.2071709757822506	0.5978518760044204	-1.1277831383230028	-0.2974310828732957	-0.5796238930327876	0.8444811135825989	0.42637112459773113	-0.17002253986771565	-0.7903397925176645	0	-1.3759013498869457	-0.18379747489723344	0.21385549700394227	0.35272895809469496	0.6981768105231025	0.3111497170294709	-1.0336204607852073	-0.842798884499697	-0.3800225358561308	0.31440648815296207	-0.7252817711624889
374	1.3754035588073077	0.3722182035050435	0.6952723541688682	0.1029031240863913	-0.7832505779094979	-0.838777785328807	0.8822142794459669	No	0	0.2919552179014298	1.2703862611030197	0	1.5720063310132295	-0.8475197678774758	1.6049884406435866	-0.16627322989640672	0.260166436944016	-3.185721465401532	-2.1995459719988806	-0.1967905148083904	-0.47496310077181114	1.8281171463387185	1	0.02995979270677295	-0.4356226246456968	1.0634593351197024	0.584404998016136	-1.0285872804998475	-0.25994124247680056	1.8563349927376573	1.5589922407491499	0.8032011632739009	0.8704572973419891	-1.7376771737647432
241	-1.7022970953895329	0.5083895068488262	-1.5350538595948435	-0.8449244886410852	-1.5691468633961922	-0.3385956998948216	-0.6973546196829631	No	0	0.303185933299336	1.2703862611030197	0	-0.4602833150234299	1.0911803381722354	-0.9638213910632132	1.1897022653062437	0.3943252232919342	1.4125373842175433	-0.8659318390238502	-1.2986722575545506	1.0822666991837542	0.6657987550453982	0	-0.07046804059413975	-0.3871326581878525	0.7080914487114797	-1.278962231539651	-0.03419030856390746	0.15144031869866953	-0.13916662186988651	-0.027371174152048993	-0.5820556473671913	-1.3299473610098758	0.6386632060808006
733	-0.07429543972395312	-0.4309724217964977	-0.5672173512644413	-0.8427732561200514	-0.3248601412854893	-0.6025841142489922	1.3214114855454129	No	0	0.30695424693849427	0.7342515540398349	0	0.5270639105937874	-1.5848885071020624	-0.7477152275234397	-0.14983717175327954	0.02538853643181565	-1.277089130531539	-1.4501819422775462	0.810172654681732	0.8098531337147465	1.015790576294734	0	1.207626017704965	0.6334290450144506	0.15486446037560792	-0.2777690807672052	0.22735032620018925	-1.1979830728438972	-0.779940320926677	-0.9554950302528572	-1.3877692496608387	-0.5585510323369441	-0.22531794026084884
663	0.767959425787496	-0.17210908180227374	-1.8956019727059927	-1.6146380364606294	-0.5117236714295599	0.7493502158975714	0.4430170733468006	Yes	1	0.3126737079383585	0.06991023423993914	0	-0.5055367288923172	-0.9510827848132376	0.01069534283943153	-0.2689986459097272	0.7045674277029997	-0.7717400559879579	-1.0395133788681226	0.6492235924614148	1.0212786135094185	0.5404931108177871	0	0.9701947486297224	1.1936140067837535	-0.06992417740507602	1.982065001003382	-0.7425217559684845	-1.4594128822628205	0.4197430298537587	0.4847892526500301	-0.4830452305245885	-1.4573968516371854	-0.3299051405234444
821	-0.579357101354022	0.28155545696954626	-0.8246721818716244	0.02461430544159497	-0.06992839614316591	-0.39072005037690366	-0.8514589025249756	No	0	0.31553123732051075	0.2680472173740908	0	1.847640830603933	-1.4896105963359618	-1.6488373309952449	1.140394071742762	0.33982322548934624	0.1804879540109273	0.5523561408144765	0.03844268174695009	0.6228229336294946	0.285560822905228	0	-0.303339612347378	0.681097643249969	-1.0506542770136955	-0.1731099536638354	-0.7821859917410955	0.7683184501896049	0.5578669906929513	0.3383628930994034	0.06908400360730955	0.22160042176519645	-0.15936360681515738
265	1.062188321703912	-0.5844339975198345	1.1250122729639962	-0.07990235160148405	-0.7223218792606522	-0.9952068935837024	0.728109996604234	No	0	0.3173425658518077	-0.8624981278666369	0	1.8558687101022344	-0.926227620625207	-0.7314052753674263	1.2349014491174688	1.3292444480689816	0.4644857863311704	-0.7177525084396748	0.8349340015651849	0.5374395682457388	0.46703801138827034	0	-0.540897418778118	0.14770046355423358	2.525360788399392	-0.8164561910010518	1.8920238543743328	-1.7247680303037825	1.6680405329740338	0.5967186451242309	0.3698670572080834	-0.47645673986071246	-0.675385738290283
270	-0.609123263453399	-1.2485764118359128	0.0099435028492421	0.2104343939591048	-0.6726585924292234	2.519326863855379	1.0825498471403034	No	0	0.31772492872040514	0.9090781024832608	0	1.3169416067965092	0.03897986966975832	-0.6702431636418746	1.2554465744151533	-0.4190124836111802	1.675652961494644	-0.7685568481011428	0.18288412412836835	-0.6823226753706432	0.5534557470173106	0	2.563569611776668	0.18914700052093636	-1.0506542770136955	1.0525826205515196	-0.2340896323488624	-1.2417173015030252	-1.0075101490347165	-2.0314631098837745	-2.4219037930346277	-0.1689607021721942	2.0204180864716665
411	-0.16843901800850955	0.4587385824837032	-1.0036962767811834	-0.179239127419278	-0.4331948675662567	-1.1536954651606723	0.728109996604234	No	0	0.32546323580782266	-0.4662244728232457	0	-1.2707308632283638	2.3836470240983916	0.25942137509018076	1.07875884892251	0.44463480477741874	0.00925397529581309	0.9333887277048494	1.0536596167163603	-0.1334296676365916	0.8559177412361769	0	0.5019426961312702	1.942023607637672	0.5554851970535295	1.6762410151906135	-0.9882691523870007	-1.8219115290417252	0.18137087696342197	0.07845623572979	-0.6651922781185631	-0.8582534775349283	-1.044847843202731
10	-2.001489356996049	-0.9471393072759208	-0.9320345904172868	-0.4479873058869711	0.4338903355966153	-0.7942381224465243	-1.4832864621763775	Yes	3	0.33850043727791007	0.9207331642161676	0	-0.9662987853936056	0.4366619276197341	-0.15648117071839676	0.36789893719967987	0.33143831476444024	-0.5169773029358823	-0.8066601225619252	0.8019188723872477	0.1227204095814734	-2.8341189745513113	0	-0.02093988112612424	1.370163853302071	1.1927344444023984	0.9284943119438231	-1.042727271936469	-1.1482730071751142	0.37946157986050594	-0.13725388558942708	-0.678406370544654	-0.04892641816159541	-1.4540522236595725
602	-0.8652750283792522	-1.1619277895556503	-1.377415085027588	0.6002725325212751	-0.6099919950861764	1.3773850746103615	-0.31979912672059185	No	0	0.34216772918104904	0.3612880224622572	0	0.4818104967249003	0.04312239381941024	0.1778718611440666	0.49116945937658474	1.681411167059227	1.5754184484564882	0.7852093971206738	1.7180901675949036	0.6024935591159144	1.2707228239659056	0	0.8752329345163077	-0.14944822440238378	-1.0506542770136955	1.2369650551813889	1.0709561476991534	-0.5404018151934443	-1.089510421319077	-1.4891535906052304	-1.237935200267455	0.2685862192875422	0.7968175821984472
54	0.5137757205070322	0.1253451651340633	1.4433887518580522	1.698242554430898	1.8655086935913112	0.33541377661576127	-1.26754046619784	Yes	1	0.3556174775435502	1.2703862611030197	1	0.7985843554929961	0.2626760290750684	1.229860680288907	-3.1453102177463	-1.207195419294227	1.9053570862871807	-1.0141112484667514	-0.5888458271868756	0.5496372081004487	-0.07307273065958982	0	-0.9111549613073028	-1.6912501842451446	-1.0506542770136955	-1.5665363538195975	1.3623965410739802	2.0748436118532982	0.4653764767686469	0.09742611552356041	1.2368486277193997	2.0707959268068246	0.41997908167301223
459	-0.6646345614250887	0.6786878168000003	-0.8769117693391979	-0.5696248378533775	0.23060979371611717	1.9454034417114616	-0.6973546196829631	Yes	1	0.35616496252594804	-0.04664069431404083	1	-0.579587759319374	-0.6486786858546603	-1.8690211154846117	0.04328662414027395	-0.4106275728862742	-1.3230300332822786	-1.1961601651114806	1.0330251609801495	0.09425929094242186	0.518888676910527	0	0.6895702285335306	-0.7412191298245071	-0.5158149880975976	0.32858760032085554	-0.5122424414220393	0.422553959419656	-1.0361040267753323	-1.0874466438296508	-0.37399264780676195	-0.031447647262544884	1.464795195839716
237	0.9654763500183808	-0.12538378053226554	-1.135262746908186	-0.38549293439586935	-0.4147084260575001	0.1120461426308304	-1.2752456803399406	No	0	0.35896784676669535	1.317006819259559	0	0.6792799495111667	-0.632108627836291	-1.3511817104710386	-0.6100470676382437	0.03377346179872771	1.684005824615785	-0.0911655803277376	-2.2684934451542276	0.5659007152845937	-0.14220690608437117	0	0.4414007028083336	0.27309534384274536	0.11365051962182918	-0.19941559711232945	-0.8149545131838648	-0.16457939022189816	0.4878389430472527	-0.08891596816344917	-0.8845951637008559	-0.15789683602617216	-0.3292640956766444
197	0.9671664191563027	-0.00531940127876616	-0.4070737001208123	-0.32758913187505234	-0.579832310394263	-0.00632968886358016	-0.2119261287311831	Yes	2	0.3611270093276775	1.2703862611030197	0	0.4447849623543145	0.113545256138195	-0.7844124489894256	0.5240415756628392	0.05473577277567352	1.7382995126954333	-1.1411220581910586	-1.529778623016921	-1.206820469661483	-0.3193632460152795	0	-0.25788311242649337	2.447029405888255	-0.5600525163193711	0.13159835652136093	-0.3281521472127949	-0.8583110612750977	0.41350426964203185	-0.24812823703031814	-0.16010146737360834	-0.07671752772371956	-0.4462501687148434
799	0.5844771908494467	0.6262061781335996	-1.153705101755939	-0.6274777212406616	-1.146300275338406	-0.24506039689950332	0.8513934228775644	No	0	0.3640779235241606	0.9090781024832608	0	1.7365642274921755	0.08040509187615837	-2.0851273549732934	0.8404359006096146	1.3250519146158295	1.128539571345358	0.5692909338447535	-0.7250334656542715	-0.6294663243551776	0.14297157320179704	0	1.2916626802757856	0.2375041290082819	0.6139066808129247	-0.3987500708177509	-0.4033410790602682	-1.015242565858112	-0.44811773783868863	-0.4633296488560364	-0.9138764015798957	-0.946819565525521	-0.3428577408754412
186	-0.8169236266238112	-0.9517184929527202	-0.11938604380516143	-0.12861430573061627	-0.0998684800107661	1.075765931181221	-0.4122616964255196	No	0	0.36814803912117255	-0.04664069431404083	0	-0.07768627659099255	1.169888268080443	-0.4745243073865281	-0.5360847390248207	-2.808716100925738	1.9972387362041957	0.34490505433901314	0.05082337680821452	-0.23101064447525385	0.00902410611558227	0	-0.7827285990910196	1.0578886417499274	-1.0506542770136955	0.5056142046733906	-0.6565889743997936	0.7047066854708941	-0.3814016143926331	-0.1672043800841137	0.309701044161728	-0.32632489590852215	0.538969898067138
303	0.2947907739918862	0.43659754805585504	-0.07215397407050744	-0.3747568393722142	0.4000228694208693	0.10601022093545176	0.6972891400358315	No	0	0.3721647919671384	0.9207331642161676	0	-1.49288391619542	0.888196818805304	0.3328159319455154	1.5225326675302469	-0.3393557145885247	-1.1852074806145243	-1.1284209929903728	1.7799937654119409	1.1798477422886249	0.06951651401366772	0	0.40120294323648703	0.1965640355763529	1.4472507546818667	0.5218505307236638	-1.343811719781848	-0.7131699079975138	1.167449888735647	0.8256891368390025	0.7563223984378766	-0.8672033399742973	-0.39718437010797697
132	-0.9859150239152644	0.4393735015664202	1.6662492695663076	-0.683174964513852	0.9167890333436906	-2.4577967036588517	-1.5372229611710722	Yes	3	0.37248159980620454	-0.15153656113511402	0	-0.06123048885880369	-0.8226646036894452	-0.5601513093716456	0.47473338209935734	-0.4064351175238212	0.9030118781133918	-1.441714407759638	-0.1802829117846876	-1.5280245945493307	0.5016051217364415	0	-0.456676516495194	-0.14401590785940233	0.7602594872297825	1.043063767626447	-0.20220762943112763	-0.30983554575762756	0.3577368895011556	0.8957555861083801	0.09913406791827424	-0.005063373002730905	-1.2851872624708045
98	-0.8417255447177434	-1.6781065168006917	-1.1485444039926924	4.390121154391917e-4	-0.6266479546193072	0.5903463308187455	-0.5663659792675322	No	0	0.3801058889926242	0.9207331642161676	0	0.5352917900920889	0.6645006497549344	0.03923767604333624	0.5897858465035483	0.7758393250460988	0.15542932575138835	-2.1529753207376414	0.1003461570532722	-0.23101064447525385	-0.16381133999163125	0	2.908531666764449	0.3595511787276204	-1.0506542770136955	1.861378137663953	-0.2323637333092971	-1.6626594876579586	0.552341691437916	-1.3528665447597559	-1.313567069793799	-0.34070952524670967	0.3609722702592116
457	0.4842918475018499	-2.3271642364177523	-0.3384087420772253	-2.632131238145735	-1.3855165883040466	2.3798561862115006	0.4276066450625994	No	0	0.3853041253022123	0.7342515540398349	0	-1.2172494932329458	1.546857705282159	-0.9026592793376612	0.3185907436361981	-1.219772785381586	-1.8283791078258596	-1.0606818997279908	1.2971466556204576	0.9724881298233878	0.26827726773114247	0	1.5763761722627343	1.2986624539430878	-0.9655580580961128	-0.20041388081585051	-0.7345088341656127	-0.7404527566967887	-0.5727884889180812	-1.9275103824001194	-2.1697603684001185	-1.9252013964350743	1.771196534327456
415	-0.5454587150894056	0.3707221110844184	1.5612543403241324	1.0182317310488571	3.064333171530643	-1.031916300953654	0.19645022079986035	Yes	1	0.3860409446939893	-0.8624981278666369	0	0.23497367116353865	0.4946572464247418	0.5326122572526382	-0.10052895905569756	-2.184039236741154	-0.8677981374655432	-0.7177525084396748	0.19939170793470404	0.3178823537921967	0.01766587615736491	0	1.4778494457456477	0.4330811552198148	-0.22310556309403853	-0.865298713299773	-1.050403247248238	-0.2146761570217446	-0.07564195288273125	0.12214667514045091	1.1128969595430218	0.42752977091881955	-1.0599972452278004
38	-0.8076758353574536	-0.05549934584585737	1.292115846448236	0.6580115937858855	1.4821224460677545	-0.434750870915477	-1.7221481005814872	No	0	0.3922310620956561	0.25639215564118406	0	-0.41914384090369344	0.09697517882970648	-0.3522000079865162	0.46651536259484383	0.2978985937741172	-0.35409619980082124	0.446513773091312	-0.0564759755850687	0.7447991807109756	-0.5008404344983218	0	-1.592561638312894	0.11544095814926345	-1.0506542770136955	-0.30402900542943095	3.0874602759130685	0.5898918915777464	0.6288951508633716	0.8261213666241268	1.9485377163037998	2.2783048970569704	-0.5117581159154382
482	-0.7040749568824208	-1.9455057025791027	-2.8043162055284725	-1.1787190269142709	-1.8543539437004677	1.7558743389707052	-0.09634791659967368	Yes	2	0.39559789185176386	-0.2797428626469129	0	0.09098554048004684	0.09697517882970648	-0.7681025727823207	0.24462845329097543	0.6249106586803441	0.39766276467369466	0.29410071467754517	0.05495027756414021	-0.6335321916846127	-0.42306449657701795	0	2.926954972774964	2.3732177990666594	-1.0372242104890268	1.1463506798320238	-2.223458775982789	-2.0377421642106226	-1.6975643121916397	-2.5282560318538274	-2.174064236171554	-2.080688650371615	2.2839907802888444
824	-0.02364330903319279	1.3269953522128086	0.1397074494414933	-1.5571205185994752	-0.5826635279492346	0.5004729375199618	-0.5201346944149284	No	0	0.39723280557804186	0.8391474208609081	0	-0.14350941794121935	-1.1209261881434305	-0.17279108489995587	-2.7056456385000227	0.7129524165186047	-0.7675636244273875	0.39570943342984394	0.9174719782489644	0.6878769623660749	-0.7557727626522682	0	0.16155698625869955	0.9101154223459098	0.4394703131827677	-0.7224819520725627	-1.3126094261889207	-0.33462861902529667	-0.08102367491980608	-0.2398040006436534	-1.0697238886228997	-1.5262770825223744	0.10335698517119651
138	-1.6023984904540454	-0.6476408838578006	-1.043158879744735	-0.25187503568234204	-0.4498788865815569	0.10189215576635742	0.02693550967364657	No	0	0.3989620037059173	0.3962532076609776	0	1.5925761063872126	1.1036078816860124	1.4785866721917984	-0.17038223964866347	1.1615458431173666	0.33501617457678934	-0.916736257544044	-0.9932818514418214	1.1839136096180598	-0.05146829926741644	0	-0.11949685713165605	-0.4737562762644852	-0.7951491778913935	1.03229944606865	-0.26528637090168317	0.6069463156264182	-0.7892402011556695	-0.13512665278638034	-1.310175821258297	-0.5045720127359524	1.2802598465853927
689	-0.7362946098501328	-1.6626086150792092	-1.7150303830686195	-1.370353102869228	-1.9008406392282235	-0.3875838847237573	0.8128673521670612	No	0	0.4003916966944918	-1.3520125879981946	0	-0.02009101952833151	0.21710829236407597	-1.1065331116710146	0.6966202531350252	-0.4483597101937007	0.12201781492265044	-0.38752426121076994	0.3149448522311551	0.5049125917438533	0.5750601809245708	0	0.5214645642702255	0.1867641302299836	0.0794061430087192	2.421726154693379	-0.23693864520353625	-1.066805910575987	-1.7033026875524528	-1.0622811830540602	-1.1378646444560532	-1.328846289176867	0.8441111343507338
176	-0.574930517508023	-3.121163930698314	-1.706082862406388	-1.212852362972046	-1.327374267586481	1.6803248588709467	-1.329182179334645	No	0	0.4023748463937019	1.231536055326664	0	0.10744132821223572	0.22953585516797215	-1.9057184128995055	1.7074383359910028	-0.15488734675512195	0.3684277048535852	-0.5484046964249938	0.3438331479139514	0.4683197100461281	0.4151873861074011	0	1.0245428183766274	1.6359044435757726	-1.0506542770136955	0.7935107172032339	-0.8878750539574621	-0.8018641471238805	-2.4297372818734826	-2.0783602824649057	-2.3041543275354415	-1.181721513720853	1.5820142685692344
795	0.034730770339518	-0.2775106895906685	-0.17954701256206626	-0.49070549937723423	-0.9877116490347816	1.526540545708942	-1.028678827793	No	0	0.4044154548370441	-0.501189813634422	0	-1.262502907101833	-0.5616857655175062	-0.7599476346787684	0.3637899274474232	0.3901327679294812	-0.07009835775654902	0.6793670293975093	0.05082337680821452	-0.4058432425722005	-2.678567018225929	0	2.3838394201296462	-0.4242696046653602	-0.24164407733941248	0.7190982659953736	0.8308177950614356	-1.479439553305175	-1.5832709968971057	-1.4798500144429927	-1.5170551528809864	-1.9384885150887876	1.2371815692443349
284	0.1294811948537791	0.15290936934865834	0.12339075531906891	0.02573755750051541	0.16015726073014935	-0.8453232195730175	-0.1579896297364787	No	0	0.40681092174681255	0.1048757306635716	0	0.753330941624109	-0.2882793259614327	1.2624804327031167	-0.05943879456377939	0.5410614342952357	-1.0223263385833472	0.02314420116091163	-0.19266362366114825	0.4398586008736777	-0.08603538697980712	0	-0.8864347841651172	1.2399273688679604	-0.3831033344262286	-0.6934975036190896	-0.3758196790435784	0.3884879731356112	0.5354284419935219	0.8961416961837636	0.10101955658323371	0.9137067368049501	-1.24047078840472
155	-0.5537801517898615	0.22977014041124977	0.6317392634887222	-2.0156837401713728	-1.0716071032848835	-0.36710793458256746	-1.2058987530610348	No	0	0.407677243424665	1.2703862611030197	0	-0.7194619406751864	-0.7605268089600834	0.0840899115617831	-0.0512207654922158	1.9078042251758836	-0.09098055445551746	-0.13773623158897705	-0.2380595031502802	-0.8205623917698646	-1.2224283901800914	0	1.365774967838958	-0.6285020533608059	0.00636360691579201	0.7129680955065816	0.4004228648740349	-0.7301491498544109	-1.3568497182244252	-1.5523423610529146	-1.6305457662528895	-0.7961185022171551	0.2093237625300708
576	0.9038718225008856	0.6250321768170358	1.3628451987989472	0.5301116883151606	0.887490204911091	-0.3501588256679401	1.7529034775024883	No	0	0.409213317392549	0.8391474208609081	0	-0.13528152886438924	-1.116783673638838	-0.30327030341629313	0.4500792853176164	0.21824180522878697	0.8946589372000188	0.1882583272396992	-0.08949116241510716	-0.7717719080838341	-1.127368897084702	0	0.5483369673220766	-0.7744746796451331	-0.531669505452177	0.09406618237610806	0.0889696649767038	0.3465269151614302	0.9123687783005904	0.7107750150889516	0.262183674438162	0.8548676898270648	-0.2936339169570962
692	-0.07917134149964235	-0.6648952199685887	-0.738858784670664	0.2080571924700527	0.02785548868638343	-0.27015156502654325	2.0225859724757207	No	0	0.41074452976116266	1.2703862611030197	0	-0.6536388280605456	1.948682306671906	2.167680081175606	0.13779400839129802	1.6688338790625676	1.3540671867850924	-1.8100460083080507	0.8885837402182696	-0.27573526083184924	-1.3390923574241282	0	0.4544489094270341	0.36967726610261253	-0.5186723941049928	1.8991340532118297	0.3919177163803525	-0.7864533197570286	-0.3450898086424054	0.19683155405339384	0.37922036167584344	0.0370914401668024	-0.30098164526945786
625	-0.16349916490658983	0.43033494964655467	0.5666841322896415	-0.18423064845181147	-0.5753170157026565	0.8559836058939828	-0.6048920499780353	No	0	0.4150717741951741	0.06991023423993914	0	2.0615660040726875	0.15497047834459507	0.5978518760044204	-0.605938057885987	0.5746011162402092	1.7299466495742923	-0.9209699459442724	-0.708525901065303	0.480517349900838	-0.18541576383854447	0	0.6649824583056515	-0.12432151671606848	-0.7172120983134591	0.10446538575526816	-0.04193194798439567	-0.07229224418899151	-0.6977049513049678	-0.11739700855172044	-0.9206343132869758	-0.4683061437527412	0.9614716290743205
770	-0.30050824531731885	-0.8393904036962159	0.01641944639564492	0.92345288315586	1.2981385547561948	0.788890780436191	0.751225639030536	Yes	2	0.4153798541237392	-0.09326125247058008	1	-0.3245230734167683	-0.7149590722490909	0.495914997812198	-0.07998388159326353	-1.366508957339538	-2.4673741478921603	-1.3951437564983986	1.8501509917845256	-1.2840721003863689	0.13000891688157973	0	0.30496006212763166	-0.5362984117888309	-1.0506542770136955	0.15220682687769524	0.14957079755513109	0.6293123119182953	-1.4614324261198124	-1.8036001073425634	-1.0136411652441322	0.4688491134455294	1.3475006942146197
674	1.0855806941338986	-0.5313872525617405	2.8337965675267776	0.5728525875829313	1.3398568443548666	-1.383468792958188	-0.404556482283419	No	0	0.4168670824170645	-0.30305298611272646	0	0.8356098898635819	0.9379070700208888	0.7691058420002012	-2.7713897945361303	0.18470210376113871	-1.368970858240786	-0.6584807919777497	0.10859994895644004	-0.5481488263008569	0.5318513131100505	0	-0.9691486931706436	0.45270383183927854	0.8769887743798936	-1.4925234823348408	0.04403369292635393	0.13383202960955531	0.16548967820576826	0.15119295894492704	0.4839425346281195	0.23702077513652314	-1.2776422853633
631	-0.7419806458758507	-0.6278438150541937	-1.8517772185260184	-0.6230181748786765	-0.525286312976871	0.9105515187498968	-0.1888104863048812	No	0	0.4182328855695586	1.317006819259559	0	-0.8511082425326973	0.4408044807045647	-1.0902231595150012	-3.802753002689792	-0.3058159935982017	1.1034809041897031	1.627714808223213	0.41811730386851265	0.8261166787652963	-0.436027173017929	0	-0.12870918594999842	-0.9864597563302626	-0.12115570761552184	0.5857679451836937	-0.7954205111541981	0.6891011604212992	-2.376323738227333	-1.824441877415599	-1.5327017450069287	-0.4543385166374947	1.7397417916543247
319	0.052942635975071	0.6911025558105621	1.08108873285118	1.268861046300262	-0.25440659271622007	-1.114569352440249	0.6972891400358315	No	0	0.4197483647310848	-0.4662244728232457	0	0.04984607354420684	1.865831862259106	-1.489815810129247	1.062322809913483	-0.4777069758215707	0.17631152245035678	-0.7008177548387606	0.5130359539940188	-1.202754602332048	1.6379981601479394	0	0.699160848790947	-0.20564759949771905	-0.02122272718021875	-0.1937513095459893	0.2803916517326805	-0.3191520496842515	0.3975139126154647	0.4981177410862405	0.5443206781819571	0.2103328607702804	-0.8864405571593024
139	1.8112764754683357	1.670950838933733	-0.23433002850117304	-0.3352894725579319	0.4047988525724699	0.7548313730695809	-0.10405313074177432	No	0	0.42235318665195193	-1.095600296199509	0	0.43244310479274767	-0.2758517631575365	-0.6661656945900984	0.4541882950698732	0.42367248891980425	1.1828332594250066	-2.0132633669539226	0.15399582844557205	0.6187570663000594	1.0849247165083014	0	1.7125420846475534	0.05779875765334834	1.0134971614860315	-1.8112705379628768	-0.15436637008666673	-1.166928328623699	0.0585560719567338	-0.6273280405859535	-0.8004843563201797	-1.0123834765470154	0.5262330094835194
79	-0.9819606426491873	-0.17152526507056953	0.6743915818674059	0.24418097799346408	0.05916671493954153	-0.12870942085223466	0.14251372180515598	No	0	0.4296339483434731	0.1048757306635716	0	-1.0115521992624927	-1.0753584514324377	0.09632233770433889	-0.21147241370763176	-0.5699411499769347	-0.9847384545382128	0.11205180789015652	-0.4237699122540504	-0.01551931865099945	-0.2372664092401074	0	-2.099564024237607	-1.34761339304057	-1.0506542770136955	-1.4634250650535277	0.15063813906440957	2.9985455082569747	-0.028058421743054614	0.4013408195775532	1.5016812623140492	1.4686946423604752	0.2743087180161988
63	1.363192259728654	0.7920637865911594	-0.5861078288349723	-0.21163730983108675	-0.01303329330555851	-1.860361517365782	0.49695357234150506	Yes	1	0.44034856861253807	1.2703862611030197	0	-0.4973088493940157	-0.09772334046321884	0.5122248740193028	0.9513793169933484	-0.4860918865464766	-0.608858952852897	0.30680179959291215	-1.793900117657229	0.6024935591159144	0.28988170163840254	0	-0.16148238510478874	3.234434504221767	1.2650564499882944	-1.3104736004678113	-1.1549934883878827	-1.5611327727285806	1.831032971151484	1.7249560139174314	0.5872286383013079	0.6083973268676968	-3.0876519196723935
507	0.5178090723424207	0.24966505797791244	-0.7551301172319973	-1.8172130899095524	-0.4538099290761212	0.2935234068185972	-0.635712906546158	No	0	0.4413283148465956	0.1048757306635716	0	-0.5631320003227712	-0.40012742977673665	-0.7110179301085453	0.29804565660671395	0.6207182033178912	-0.5503887943165622	1.1577746072105897	0.1003461570532722	2.1393940981571133	0.6744405929945221	0	0.9975916050793447	-0.08713188733802797	-0.02508446239139773	2.560767630700213	-0.04333709258647896	-1.280480513195982	0.03610319077954436	0.08372154825795032	-0.1656558744646187	-1.5461804276495104	0.5425692186287543
361	0.16415135164922734	-1.6700780352261146	-1.7187048865539452	-0.5670135263649267	-0.7817957298824976	0.9095598336208814	-1.8993680258495216	Yes	1	0.453498926676666	0.7342515540398349	0	1.3498532780461736	0.8426290820943116	1.1116138499406711	-0.2320175007371159	0.5536388003825947	-2.404727596691371	-0.6034427639160531	0.24478758742383605	-0.6497957367351623	-0.49219867703197273	0	0.3923474609322462	0.40004223866639255	0.7874634307976398	-0.03532481598103063	-0.2145098691056154	-0.8281642637249415	-0.5942890873491484	-0.05182589398089863	-1.2127425834272196	-0.9479156588698062	0.18822204052627417
686	-1.3266053904203026	-0.08193744270347833	-0.5347590056780547	0.78317595346719	0.3966042216291635	0.5162005035990277	1.3984636269661392	No	0	0.4535219331425045	-0.501189813634422	0	0.7697867772489411	-0.19714385253944788	0.8180356225193328	-0.12518305583743844	1.5095202629265576	-0.8803274321472546	0.6116278967057643	-1.40597173486072	1.480722379063678	0.17753865336892757	0	0.05634993124415177	-0.7994240359731546	-1.0506542770136955	-0.9982490999219428	0.6021659939889403	1.1574928910305966	-0.6157746406803634	-0.5971211429351383	0.050113460801541436	1.3128834676237076	0.9430056603400497
442	-0.2548497603133638	0.652272303427077	-1.2890983977609205	0.4425094940229158	0.9427741115074496	0.5080189870210123	-0.08093748831548243	No	0	0.4599155486679601	0.1048757306635716	0	-0.6783224665554499	-0.3338470626724251	0.08001243301639333	-1.181200341638741	-0.5825185160642936	-0.24550878474540852	0.00620941922014299	0.9381065108546436	1.6148962281334642	1.9058931245014097	0	-0.9337332277825848	0.8806215416915923	-0.8023048766986403	-0.11392985483588192	0.22480617916805215	0.47478266908011585	0.8083339986744303	0.9191167445281513	0.06013480889478137	-0.3157863701766841	0.07580597597541736
376	0.3234788809273398	-1.0509449428014723	-0.816505479376831	-0.7093594668108647	-0.4985939872588061	-0.8612318360489879	-0.8052276176723718	No	0	0.4741715186228456	0.7342515540398349	0	0.9261167176013564	0.04312239381941024	-1.7956265206548223	0.6185489530375459	0.172124718151105	0.631543321026802	0.01467681203877869	-0.5310692742560171	1.163584197238075	0.6657987550453982	0	0.3823904704917496	0.14537288875104787	0.5930565552796152	-0.01430624925072606	-0.9344599348460704	-0.24896393013803864	0.1935663240039406	-0.027992293484676255	-0.42343701802464606	-0.39102022967730937	-0.25060040640433073
816	-0.953335365110409	-0.10762392062141682	-0.4265268352013912	0.15424249635459417	0.851628669609031	-0.4194783476402222	-0.4122616964255196	No	0	0.47515957168400275	0.9207331642161676	0	0.30902472074765286	-1.6387414271431926	-1.4612734508179048	-2.422123429839502	-0.6495979189995902	-0.7257992310294505	0.5184865941832855	0.7647767751926	0.06986403963280544	-1.5724201309466526	0	0.0870979624530415	0.2657138247959544	-0.8169671121500778	-0.4442273107095056	0.34548743603171234	0.3403550234914887	-0.5576376592398818	-0.5237641518301641	0.08998067455091877	0.3090024589322904	0.010199664125604621
419	0.5630978985995324	0.6346982353891999	0.9881730992560228	0.5333278964058643	1.990652043870838	-0.5098182465416973	0.8359829945933631	No	0	0.4829020321849702	1.0722495891937802	0	-1.0609195528805306	-0.623823560246868	0.4714501455270864	0.7623645622439348	0.6500654299004117	1.9554744205984904	-0.1546710147619133	2.2463331568755187	-0.2919987680159943	-0.01690121155502576	0	-1.3728206128306149	0.5514125958988326	-0.9446437128251872	-0.19309336677546204	3.184636811216906	-0.03629021858719611	1.4702034033061981	-0.04640892263551525	0.8611777126408366	1.471576151253827	-0.9730651442121179
370	1.1311954433160332	0.5288555522423914	0.1656763619191211	-0.00999088609069617	0.3662088669937406	-0.9273846014958887	0.9592664208669732	No	0	0.4980947978669734	0.9090781024832608	0	0.32136655915216233	0.2502484662711722	-1.2981743849512224	0.72949240768948	0.23081919083882071	1.0241285489544	0.8952855321027925	-1.2739109106710975	-1.33286250833959	0.285560822905228	0	-0.6794321193671946	0.4897370544307271	-0.20124564018682917	1.1810231435078469	0.09310756696730528	-0.27410152683826683	1.5416213118782642	1.5940004574855828	0.40136914713421	0.6196937749409985	-0.9424301608620433
313	1.3445309530689813	-1.8188789628879145	-0.8594017230670604	-0.17727664020698472	-0.28851840975413007	0.9182357127853346	-0.02700098932105781	Yes	1	0.5058354209130985	1.0411691133477834	0	-0.7606014147949229	1.0041873792548428	2.1187504525542917	-0.20325437506901808	0.7381071486933227	0.6774841848814255	1.7208561107456917	1.0165175195217129	-0.21881302355374616	-0.27615437820075933	0	1.3871485815735396	1.7155084335348427	-0.3657814130824886	0.5172797523305326	-2.0213570428491874	-1.102067352976125	-1.0249639230301268	-1.9152204872669514	-0.4402608950814502	-0.7123524202178665	0.5763558429012277
704	-0.6752835819296911	0.6405950836455833	-1.1667397945120357	-0.8756727820803706	-1.7527495597736795	1.325402776213508	1.6527356936551802	Yes	1	0.512205723730242	-0.5361551544455985	0	0.21028999435451964	0.39937925849816464	-0.9882862813227788	-1.3784331158926684	-1.57193966055323	1.3123028711793876	0.00620941922014299	0.20764550944655544	-0.05211218851547323	-0.8810784068798794	0	0.663766244782631	-0.07105429171962208	-1.0506542770136955	-0.784599735202293	0.48695469522835005	0.3628934210306239	-0.5067586918307916	-0.3826942733630921	-0.7883931485749864	-0.7183178421321508	0.7504709721571629
661	0.01692649571492343	0.10514373831569344	-0.5068698935225933	-0.7169222940333505	0.8887187645821687	-0.7960446715848671	-0.8822797590933681	No	0	0.5149249272150446	-0.501189813634422	0	-1.0321218980082465	-0.44569516648772906	-0.08308660436944858	-1.8057708954913785	1.1657382984798197	-0.9304446886663325	-1.6915025753842006	-3.1805380029535786	-0.1822201607892233	-0.26751260061371657	0	1.060520752022355	0.7941763724104801	1.3688815173865776	0.7928688444547548	-0.5645221447955874	-1.7852608679024775	-1.2221651321771512	0.3971888657107633	0.9870754327877369	-0.49115849110591525	-1.519165136925149
189	-0.9218884028230004	-0.6841581018287012	0.11798344651265728	-0.06200866590862809	0.19338542588576493	-0.21665189964161188	-1.9841253814126287	Yes	1	0.525880330629074	0.9207331642161676	0	-0.5837017373826394	0.6727856787641191	-0.5601513093716456	0.98836048130006	-0.49447679727138266	-0.9722090820642694	0.327970300738099	1.4622226089880168	0.3463435008310517	0.6571569975790491	0	-1.5794550828862404	-0.8256553966271308	-0.6313757057945397	-1.6243383538352785	0.7610666836400374	2.0212879430289687	0.048277327079779477	0.34597879805484805	0.1276458489096821	0.8502542898785055	0.8413961363768797
529	-0.8517744433946786	-0.5402736129269617	0.6947171037091755	2.0833306286456827	1.7848751411344488	0.44464531369540056	-0.589481621693834	Yes	1	0.5375830422396054	1.0683645686161445	1	-0.02420496885601089	0.08869013053040264	-1.5428229837512462	-0.14161913311466584	-0.5909034658345492	-0.9137389624240506	-1.2088612303121662	0.7936650132232951	1.1717159318969452	1.8886096095687115	0	-1.4510260114702491	-1.4087724317131982	-0.9934034340972968	-1.4914585576635144	1.732095139923145	2.066566683001097	0.20326620634998263	0.4526730943543417	0.7131644630757905	2.250063229632218	0.5568860649355604
288	-0.04183850699237229	-2.489759601279379	-1.139999537860208	-0.2725813031114666	0.4320566970897954	0.9981464167986606	0.6741734976095297	No	0	0.5399630056241417	0.9090781024832608	0	1.4938413991511366	1.18231581159422	1.058606676318672	-0.942877393325846	1.7526831424930256	-1.0097970439016355	-0.7092851316392177	0.5130359539940188	-3.0405296645490867	0.22506839991662228	0	0.6958180056623222	1.408976142891279	-0.5519281524831142	0.5437941811390742	0.3788242118980428	-1.1249863672334304	-1.144296200543366	-1.4290785715092689	-1.4235661442510799	-0.8081551843225833	0.7547923548065595
580	-0.3691079402183049	-0.45013946091745793	-1.043822456761579	-0.16908980658520073	0.2080056772238237	-0.2377835650861052	-2.1459348783964622	No	0	0.5417723244392049	0.8391474208609081	0	1.0248514248374323	0.8426290820943116	1.5601362051251395	0.7130563686804531	0.40271017306218976	-0.6130353844134675	0.18402463883947068	-0.8075714423380512	-0.2879329006865592	-0.9329290321607486	0	0.22985739678796024	0.09166859899840732	2.0572807665051984	0.5474790283336521	-1.4284666979596985	-0.9742025169732244	-0.3852998601424968	-0.06441078873301684	-0.6487811784044331	-1.648355378941568	-0.23358386219532074
434	0.8932475320920724	-0.5488652440210344	-1.613018944630246	-1.5210251291035155	-0.5943067857878388	0.6603708934850869	-0.11946355902597558	No	0	0.5418140116959403	1.317006819259559	0	0.7204194236309032	-1.1457812751709842	-0.6906305089007557	0.4254251885358756	2.2977032767003034	-0.738328525711162	0.6878344061979663	-0.29583607529850575	-0.9140774918124904	-0.49219867703197273	0	0.5022184820377801	-0.5682941361228352	0.5826237429918601	0.6151720625996094	-0.24758142760168983	-0.4111445753033046	-0.6574578347153606	-0.4476554580091828	-0.705419114092699	-0.7322216418914752	0.22276176770792586
14	-0.6705693197694211	0.7175671270549105	1.5505564330115875	1.0303597776273123	2.796789879603722	-0.41205241805163023	-0.9670371146561952	No	0	0.5428556954703082	0.8391474208609081	0	0.378961811425559	2.110240603832437	0.528534788200862	-0.2977617524437249	1.4172860887711936	-1.3898529382514064	-0.6203775175169672	-1.5173978727057262	0.9358952481256626	0.3546950033601828	0	-1.946267660011504	-0.6332723439607385	-1.0506542770136955	-0.5448889183824205	-0.34765364354651695	2.477895055263174	-0.03261820157540062	0.12270316382010453	2.0358286603097326	1.4925697666422388	-7.634669307944882e-4
560	-0.9762213813403854	-0.9502494805658152	-0.743172823364109	-0.11514126065825205	-0.9707452194591242	-0.2999478058612753	-1.5526333894552733	Yes	4	0.5446712922560827	0.3612880224622572	0	-1.55870710543829	-0.2758517631575365	0.5937744069526442	0.7993457265506464	-0.2345441353004522	2.327177374034888	-1.9963286133530087	0.3933559185503256	0.7000745643543802	-2.1168518171199415	1	1.266152496262117	2.011064998673682	-1.0506542770136955	0.02643233689852691	1.2931622096221032	-1.758033782339542	-0.4717914489922138	-1.8249214509494596	-0.7137195137802468	-0.3291819727069743	0.5078192946709775
25	1.1343381950106786	-0.03150794251487619	-0.10623942353256056	-1.1640825181713363	0.7187287368132461	0.4787729601043619	-1.2752456803399406	No	0	0.5476245032711187	0.8779976266372641	0	-0.9210453715247182	1.410154495149182	-0.4500594551014166	0.5569137302172938	0.15954733254107126	-1.4190880369676315	-0.1165677501584716	0.17050343146927482	1.9401662203507468	-0.7989816304667885	0	-0.7814977374112348	1.552653077593211	-0.8931952963691282	0.8454634994966902	1.2136849103147709	-0.5512145076824133	-0.10040738605338516	-0.3016459206080017	-0.682708103516681	-0.5347348405237626	0.31774282462194964
652	1.352889360496385	-0.02732413793245436	2.2875910266806754	-0.5410754047328269	1.8357004265178505	-1.4309508754311444	1.9378286169126135	Yes	2	0.5595385987491371	-0.7226369202343873	0	-0.08180022591867192	-0.8599473113912529	0.07185748541922733	-0.37172408105714794	-0.05426825211351459	-1.9286136208640152	0.5269539709837425	1.4374611083656272	0.33007999364690666	-1.0884809884861313	0	-0.2042161264263588	-0.246384535873576	1.5948774080570238	0.1821441251515773	-1.796740305143181	-0.1185586994092372	1.3119769346041175	0.9458081142507195	0.40328429536026883	0.14710498689890497	-1.2348966810809607
118	1.266320316965331	-0.5456752453853114	0.44855093755493863	0.01927899452805372	-0.9705786349696433	0.5592403552239921	0.6818787117516303	No	0	0.5604624940120494	0.48366663749514666	0	1.5761203473906096	-1.8002997243037238	-1.730386863928586	1.1280670424859918	-0.4190124836111802	0.5563674362481852	0.24753006341630568	0.810172654681732	0.13085215370694475	-0.12060248223745794	0	0.996285260361974	-0.1351443795075161	2.413441453106986	0.2915635665883723	-1.9592628157156888	-1.2818415198161108	1.3952408787173787	0.7326993356210121	-0.064093327659802593	-0.8352271806924861	-0.6749677009599165
701	0.9745571794994544	1.286897293403893	0.6302398058593993	-0.2170767990962817	-1.1088828541033011	-0.05467242429268269	2.1227537563230285	No	0	0.56364477439743	-0.9324288094889898	0	-0.9786406046410576	0.7183534154751114	1.33995257253359	0.33091779202706856	-1.186233142481962	0.8236595228780885	0.4126441870307581	0.1870110152756105	-0.05211218851547323	0.4411126987478357	0	0.09865442017678495	0.6078905378198147	1.2250209024814689	-1.8289392304887364	0.47611030884939987	-0.6825234679937625	1.3206889895298153	0.8616127148651915	-0.07429178985386886	0.2049216080078596	-0.485653831564503
91	-0.11807108538642788	-0.23054247103289793	-0.467036222689077	-1.186293728877692	-1.0592862659246003	-0.00299294422571166	-0.8822797590933681	No	0	0.5644493499365181	1.317006819259559	0	1.0042817260916783	-0.01487290810674322	0.9322049078668838	-0.6388101359040409	-0.5867109714267467	0.5981318296461221	0.00197572465907651	0.5254166658704794	2.0499448654439223	0.14729246199531842	0	-0.9626220595197827	1.4683395091850544	0.5251741015132042	-0.914777612193833	-0.2910764970948225	-0.15711363695060365	0.525451072148247	1.3275716890862574	-0.05165454130584052	-1.0246602703808247	-0.494365033804931
440	0.46694340808157647	0.03884006705484975	9.340691603121524e-5	-0.8134162617700006	0.27759435964694223	-0.6844554055472983	1.151896774419209	No	0	0.5654050561363883	1.0605945274608737	0	1.209979020062132	0.846771596598904	0.1167097209376742	0.3596809176951664	-0.8256813565854121	-0.738328525711162	-0.4679644985325633	-0.6672569127234131	0.69600869702494506	0.03927030754953828	0	-0.7536455764750626	-0.4626827346213391	0.2774822043888135	-1.3650057909690805	3.489275719183245	-0.2908447810233253	-0.2840857358460415	0.10508208574611355	0.6555359988083425	0.38663908588593665	-0.7101505508234711
416	0.8007195066133775	1.8512966624444511	1.2155913850722604	0.06790587690956065	0.4624493412033904	-1.0596777939906046	0.6818787117516303	No	0	0.5720011362172839	-0.8508430661337302	0	0.06630186367102787	-3.502876194949765	0.2512664179994012	1.6499121994594084	0.16373980742619904	-0.6756819745103727	2.0172147719140425	1.4003190111709796	0.8708412951218917	1.9318183969004568	0	-2.392283318969341	-1.692858486392774	0.4913446487504148	-1.7247421757184356	1.4307399207456415	2.004815084340429	1.7020435474117248	1.5434082296421936	1.493403693132521	1.4722442605810764	-1.7630752814167931
64	-0.5460458604478541	0.8955897178098505	-0.15275971139781297	-0.7224560443201409	-0.6661507860872982	-0.9816217739411308	-0.04241141760525906	No	0	0.5850014354692876	0.06991023423993914	0	-0.6042714744425077	-0.6693912969578603	-1.3226393511596966	-0.7333175132787478	1.2998971043504126	0.5187794744108188	0.04431268012708193	2.16792214820845	-0.5888075753280173	1.0589994441092545	0	0.06975397512611789	0.6765700889098588	1.6770313964574548	0.16139131601102527	-0.8836762237404996	-1.178464623640992	1.9215704407062948	1.7157147127637458	0.020392214397312144	-0.6765985480378485	-1.1481541859678244
11	0.5331250624367191	-0.9469746748142112	-1.7608076089879052	-2.1512040740937466	-1.9178388846886505	2.2127845010692018	-0.6973546196829631	No	0	0.59328127495102	-1.7482861652353578	0	-0.6536388280605456	1.464007260869359	1.0667616144222245	-1.1647643026297143	0.18050964839868577	-1.0265028479361498	-1.7042035617261606	0.03844268174695009	-0.01551931865099945	0.0868000591274064	0	2.44659065954057	0.8620205670911578	0.8820973819321408	0.9773728866865172	-1.5201577340796928	-2.224005382095547	-1.7322338776067305	-2.085228103147739	-2.14764490681471	-3.0341148584136954	1.8244251936471827
127	-0.5324386244411123	-1.7471182469254996	-1.4712946762189734	-0.13962626648711643	-0.7731844703383087	0.170059259383173	0.14251372180515598	No	0	0.5969583666133181	1.2703862611030197	0	-0.6742085268062992	-1.937002934436701	0.9036625485555416	0.8856350844208397	-0.2219667496904185	1.0617165107917663	-1.3739753933559815	0.673985016214336	0.4967808192185785	-2.427955568805157	0	2.0784800263774335	-0.2393074792372079	-1.0506542770136955	0.27619815541291676	-0.34508189536022305	-0.35892860363252177	0.6539543563743189	-0.5048042333309426	0.25387157993316406	0.21248319213495673	0.9451667682750523
387	-0.5969526463959701	-1.2580425833806157	-0.43454651679140777	-0.2424832254016276	0.49985079285465894	1.31421866520559	1.9994703300494188	No	0	0.5981684454679242	0.7575616775056485	0	0.7944704157438454	2.151665903199314	0.6834789159639921	0.9226161721911504	-0.5112466577665442	-0.01162821745276856	0.573524622244982	2.2752214717756822	0.23656489360428068	0.9639399510138648	1	-0.8508693782194351	1.187904431202505	-1.0506542770136955	-1.7611300928265197	-0.15175181723342426	0.917712008323476	-2.779410444957653	-2.175724193087194	-0.8845481769623129	-0.4676717432427152	1.7784866710036114
181	-1.3343766677701987	-0.4065666125852653	-1.9002970444701337	-1.4944256114002512	-1.0695328066463288	0.6365026604460322	-0.928511043945692	No	0	0.602375374890072	0.0116349255754052	0	-0.5672459400719219	1.6835609154151363	-0.2869604082219611	0.4254251885358756	-1.156885876854092	-0.08262767188631849	-0.950605764745872	-1.0799467192728431	0.6350205356177999	0.23371017750366507	0	0.04197977585522034	-0.24589867726285933	-0.6278530630878305	0.528270750480945	-0.4136753961571813	0.627505351175937	-1.5305066127794245	-0.7554518995206903	-0.5120819790671001	-0.9178000816853099	1.5509460817589675
160	-1.8140627521277015	-0.6563521852761592	-1.0285363582751077	-1.3116925786999147	-1.23730478540034	1.52913800570021	-0.25815741358378685	No	0	0.6045642046906959	0.1048757306635716	0	0.592887061522543	-0.2302840264465441	1.33995257253359	-0.04711174617290895	0.6919900616156407	-1.268736267410398	0.21789420518534316	0.08796546439417868	0.7854579297381359	0.1343298056751011	0	0.8171798735877481	0.8222530653461255	-0.3366957222541713	-0.6144702352949086	-0.6642409578026284	-0.3116825391000892	-1.6577911860424792	-1.7011983245638997	-1.3689768969335203	-0.7381116557163339	1.4392649702694524
309	0.473705594075845	-1.3305653271772369	-1.418334134241264	-1.161466756984062	-1.2089651075442365	0.8748635514658858	-1.830021098570616	No	0	0.606826264722849	1.317006819259559	0	-0.5466762030120537	-1.4274728016066	0.7324086205342153	1.263664593919667	-1.24073514028455	0.280722486497141	0.22636158198580025	-0.7621755628489193	0.8871047644396322	0.7997462372221332	0	1.649203374711734	1.6031134765412969	-1.0506542770136955	2.1430442987579075	-0.23415053986669584	-1.6846238695794862	-0.9608307764587642	-1.518050432054633	-1.6375411924815046	-1.6908852416746802	1.2125803201044132
745	0.9987144448623816	0.12738676048405542	0.4941048673562586	-0.06363395744083898	-0.4200559086662707	0.6650615027398229	-0.527839908557029	Yes	1	0.6069105962440503	0.9090781024832608	0	0.9343445970996578	1.0414700869566509	-0.2991928343645169	-0.36761503303669074	0.7339146933308698	-1.3940294476042088	1.521872519358774	-0.03996838217004948	-1.9142825209753307	-2.981029012444795	0	-1.8911473378458128	-0.2476638667145156	-1.0506542770136955	-1.1742276894903163	1.1475146630054145	1.828826863858416	0.5907069698624643	0.7335342848499976	0.48197976263307674	1.0055381749564618	-0.06869209795452041
675	-0.12908943184049287	-1.2167045553183216	-0.4273201069433985	-1.3879557685840338	-0.4508375782175088	0.20995186138790065	-0.5971868358359347	No	0	0.6098688602599027	1.317006819259559	0	-0.904589535899886	1.1740307825850351	-0.20541089427584697	-1.7893348564823512	0.02538853643181565	-0.8510924112232613	-0.3197851482337064	-1.892945658929977	0.6268888009589296	0.6830823504608712	0	0.5648637528727014	1.1503772074590195	0.24700564478407916	0.09075369614425334	-0.09323332475705146	-1.1094839917665935	-1.1792041118586718	-1.229133602675024	-0.4607387809536767	-1.1088050354279246	0.23262734024797987
55	0.02077268989231365	-1.1155977118542086	-0.6366606275057412	-0.09721785643320044	-1.2916247287229752	0.6304210006303782	-1.452465605608255	No	0	0.610948479820703	0.7342515540398349	0	0.5352917900920889	0.5692226232481189	1.8700244606514	-0.7333175132787478	1.0483493921497378	0.3141339973258789	-0.9463720763456436	-0.9685205045583684	-0.5196877171284066	0.5707393021913962	0	0.1866250454589994	1.0964530609919856	-0.6245955932391407	0.16548661357168298	-0.6020352183743037	-0.2135388908851736	0.651118294158614	0.5816586697813454	-0.26039189638451415	0.528085546852976	-0.33853982507139546
200	-0.9774745241540292	-0.26258351808492886	-0.5539453514208129	0.7185625217170472	0.29128369286344624	-0.09601039756691832	-0.8899849732354688	No	0	0.6138778422030978	0.7342515540398349	0	-1.7973160706584077	0.4863722174155571	-0.33589013177941135	0.9226161721911504	0.9561152179943736	-0.4083898878804696	1.8944377294486896	0.628589136725204	-0.2269447771458187	0.765179207356737	0	1.2235931514477527	0.2788083544656991	-0.9967705403187233	-0.1570313525145672	0.9620484242223896	-0.5530094451795757	-0.8222541909786192	-1.0234907680228806	-0.2296092936090265	0.6104405615304617	-0.5964134072405047
726	1.0750259617034197	0.5912797248235301	0.8434504813125739	-1.591888308076955	0.4590212852013151	0.2071493120210272	0.26579714807848626	No	0	0.6150658333192868	1.317006819259559	0	-0.6371830690639427	1.9072571616259824	0.7487184967413201	0.6760752043737415	-0.3351632201807222	-0.27892029557414644	-0.4256275356715523	-0.0564759755850687	-0.7514425714366585	0.5275304343768761	0	-0.3228444224913171	0.0821231521425309	-0.6455037343776636	-1.377631739706364	0.4613672337540739	0.7212373176385538	0.7469788312479774	0.9049201468179437	0.7134353201383588	0.8784907079584121	-0.5726996581529187
58	-1.1218529901594858	-2.315509058198975	-0.06642630042416932	-1.0427865899514803	0.02073228979615108	0.17116381940072511	0.11169286523675348	No	0	0.6227872013698765	0.1048757306635716	0	-0.6454109485622442	-1.5848885071020624	1.2951003370151433	0.9349432779843214	-0.6412130082746842	-0.31650823796345484	1.212812635272286	-0.7167796833597873	-0.6416639263434829	0.5275304343768761	0	-0.843646631907542	0.6117041890698425	0.01898787390448943	-0.17073899671013254	-0.6697819559388083	0.3905930316224447	-0.9615107286039263	-0.8268300325664255	-1.2598670755089736	-0.5779526201461008	0.41654878843948795
286	-2.154937263352833	-1.345064169185959	-0.7967315944764318	-1.3619921966824555	-0.4311175927864852	1.006150552355891	-0.35061998328871463	No	0	0.6252614874363194	-0.19815711929165328	0	-0.26692782114337155	0.5443674976403265	0.44698525526752064	1.6786753442616065	-1.5970943927279482	-0.00327534035333589	1.3906279423755126	-0.03996838217004948	0.5171101937321586	-0.8033025091999629	0	-0.20360694097443352	0.5806764936508533	-0.27459836308812	0.41118891956406606	-0.6271758897092392	0.05669886988103795	-1.5041115730614862	-1.2481446816329922	-1.3583949315966954	-0.9259529933448031	1.065872373604022
728	-0.13243355767433598	-0.8963775417273198	-0.34207218086687147	-0.7492906873339162	-0.4370871110000003	-0.5583321537529664	0.4276066450625994	No	0	0.6264394491114939	0.9090781024832608	0	0.06218791434334849	0.5733651377527113	-1.4775833270250098	-0.12518305583743844	0.00861868813832587	0.05937123941178861	0.49308442435255145	0.8266802192707006	-2.564822505409896	-1.7538973596710823	0	-0.12080123177178728	-0.8522388026803018	-0.2541219801482043	-0.22543345078804905	1.3850550662946282	0.16224464691348398	-0.2627761498714758	0.33376214776947244	-0.4521274003097635	-0.6577355629721651	0.1849451157509837
665	-0.3281271495814278	-1.186724781090686	-0.08016993786540864	0.8886028376728097	-0.19286623617182927	0.65548258778074	-0.35061998328871463	No	0	0.6305289345449688	0.1048757306635716	0	-0.7811711901689059	-0.26756671485823263	1.388882201154905	-0.6100470676382437	-0.05846071235663627	1.090951609507992	2.127290985754887	-0.9313784073637208	0.3056847518038914	-0.17245310751832715	0	-0.1823052774661835	0.1687212867658243	-0.1428680295868318	0.08201044511954869	0.8146924333207126	-0.14619529024163183	-0.07043069203425624	-0.09061391949128059	-0.839493899530549	-1.0394188990997366	1.0544103295357825
294	-0.34459075086039637	-1.381383787422677	-1.1214928720132575	-1.3418787622135824	-0.674223807606767	0.9556413045749528	-0.47390340956232463	Yes	1	0.6329324020393633	1.18880051774776	0	0.9261167176013564	1.211313490286843	-0.3522000079865162	-0.5114306422430798	-1.693521100336464	-1.5527341580748155	-0.9971764160071116	0.8225533281234585	0.8383142807536016	-0.5656537362201021	0	1.6665488545929803	0.11266188947493146	-1.0506542770136955	0.9298472348134766	-0.4873786148059132	-0.5839642098943324	-0.4853217541413999	-0.9899510371055981	-1.3624394753330087	-0.3815539458637078	1.3460150552966186
329	1.2395733703843346	0.4894018546739388	0.10406587126850328	-1.209455133096627	-1.0622011184344733	-0.9134173858521032	-0.6896494055408624	No	0	0.6337977284291761	1.317006819259559	0	-0.5014227891431664	-0.7646693234646758	0.12486466853484018	0.4500792853176164	-0.75021700387986	-1.556910511843154	-0.3324862331490734	-0.0564759755850687	-0.33672338437258975	1.6682443917629362	0	0.14636606571477573	-0.06860960951324352	4.11761897913119	0.9339262140979	-1.2885604734430007	-2.283128884174375	0.7808882233193584	1.056337321694153	0.7521002396810724	-1.2224772495818128	-1.7067720751067779
604	0.7143469447277184	0.33459908619079226	0.05173606069319165	-0.7439440284220679	-0.7805115184842474	0.4366675900107869	-0.90539540151967	No	0	0.6463108724661055	0.8391474208609081	0	2.193212382558428	-1.825154811331278	-0.27472798207940535	-0.7004454352606938	-1.6683663681617462	-0.12021562399965588	0.522720282583514	0.9339796197074016	1.074134964524884	0.5448139895509616	0	0.36226323207958955	-0.6771335623740119	0.5476663802435839	2.9578129920072307	-0.7904790950680336	-0.7752100887581052	-0.47129039336796125	0.07719675916667593	-0.5322099583809592	-0.035693402833943726	0.9366516001887707
407	-0.07518639123336633	-0.6676138267258251	-0.6121775152629558	0.9332270099366212	-1.0117291625359337	0.27921480065257653	-0.8129328318144724	No	0	0.6490356648760536	0.06991023423993914	0	-0.2710417800495796	-0.665248782453268	-0.20948836332762316	-0.7127724645174641	-2.921912629984066	0.18884083658012624	-0.5314699033947169	-0.4485312975722374	-1.3775871246961855	1.089245595241476	0	-0.9243183104080628	0.2686302102454506	-1.0506542770136955	-0.52206099497437	2.2555482675829617	0.384440292390359	0.26153441038880837	-0.18032575926683325	-0.5488535989081416	0.3908076023889016	0.23539778164671407
556	2.3302894369948555	0.8094490574156352	0.0029172810400444	1.258202055308412	0.39417048459914333	-0.5994056308760485	-0.6434181206882587	Yes	2	0.6543279176250746	0.8391474208609081	0	-0.5878156771317902	-1.1623514103498302	0.28796371541429566	0.26106451143410264	-0.6286356031419756	0.5187794744108188	0.06971485488648628	0.3149448522311551	-0.42617261708578064	-1.1921822390478696	0	-0.06340898211026816	-0.6454532100022923	-0.8303960819607531	-1.3715380939809867	0.20726163023113137	1.1694278858575162	2.238214633890458	1.8060521162696628	1.3039875439341493	1.204949242804873	-0.9952096554047191
609	0.7257397724508539	-0.8004173765190445	0.24153645609402677	0.8175736536679792	0.06229926701792556	2.1368094889072835	0.943855992582772	Yes	1	0.6674594417770685	0.06991023423993914	0	0.19383421620085944	0.4822296643307265	-0.40520721958296974	0.5117145464060688	0.5117141686673656	0.02595973101405795	0.24329637501607715	-0.5558306595742042	-0.9913291225373762	1.4694836481058082	0	0.01550989443026344	-0.447503649706845	-1.0506542770136955	-1.5941917280705973	1.1179526344678954	0.8674526042160939	-1.1320118766344947	-0.785838184137905	-0.2689040319137396	-0.3048081327359051	2.498031710365366
251	0.42366463457991616	0.5961392643517441	-0.9521882867731396	-0.3305730252254962	-0.4591998997341389	-1.2673575412347244	0.566300499620121	No	0	0.6682595768002876	0.9790087841056138	0	-0.5631320003227712	1.9901074517178297	1.062684145370448	-0.9387683835735892	-1.056266791973822	1.1327160029059289	0.07818224154428405	1.313654220209426	-0.25134001898883396	-0.9242872746943996	0	-1.1527284409948044	0.3651918421205439	0.1922234298142244	-0.3783510167998155	-0.1667389061514188	0.5198769692967278	1.419731008010016	1.820933668069622	1.0132949231782777	0.49835434666007244	-1.0376637800789306
195	0.5818926362959945	-0.390400238118226	1.105657896386751	-0.16878210455185197	0.2490183148765042	0.2610702583248657	-0.6048920499780353	No	0	0.6709440217643227	0.1048757306635716	0	-1.398263225336724	-1.8417248693496473	0.4388303171639682	0.6801842141259983	-0.7795642695077301	-0.4710364779773749	0.700535471398652	1.086674822763766	0.4723855773755632	-1.511927828682209	0	-1.0274697341289336	0.6844097072006026	-0.8166996573865793	1.126991585050606	0.29232392494787285	0.28769671993834534	1.2062227636054024	0.6002336452836851	1.2022438209538262	0.25583834225485824	-0.2515117748579618
713	-1.9269940540261536	-0.34500716022576666	-0.9936142295925852	-1.0823622619596769	-0.3730747331460785	0.18900159812818915	-0.527839908557029	No	0	0.6724869479075563	1.317006819259559	1	-1.7644043994087433	0.8426290820943116	-0.7721800418340969	-0.0512207654922158	-0.01234362466887069	0.7276014414005033	-2.2545840000605772	-0.30408985759299006	0.6594158153272198	0.4756798090960068	0	0.4642241218629963	0.7014599368567486	-0.35386902307880774	0.42610117917331186	-0.3612727798725512	-0.2309463275578922	-0.41065482728128555	-0.18420387868183374	-0.663475333488885	-0.8034793209731798	0.07864828179705491
335	1.0193457723229755	0.38612636672963657	0.33573886644087386	0.5112024925455732	-1.5850331397660196	0.5508164787719462	1.090255061282404	No	0	0.6740463345837524	0.2680472173740908	0	1.3457392616687935	0.9461920990300734	0.01885029281000091	0.8897440941730964	0.21824180522878697	0.32666331145564836	0.937622416105078	1.668567473827998	-0.6660592060529028	0.5404931108177871	0	0.7247232588325153	1.7534559111296364	-0.15648002958968704	0.2736134661372355	-1.2328906567259137	-0.9600206611719312	0.9066650984142397	0.6150120327903287	-0.102406752746061	-0.43336895025941075	-0.5414138468520555
164	-0.5072507788545476	0.8608296478717987	-1.4241282966877145	-1.2551931139990218	-1.465707535914104	-0.3763442228878701	-0.21963134287328373	No	0	0.6757673407254557	0.9090781024832608	0	0.7739007169980918	-1.1250687026480226	-0.6335458662269803	-0.7538626385764323	-0.708292372164631	-0.5378594996348507	0.7682746435197597	-0.233932592785671	-0.23507653073789125	-1.3909430631877724	0	0.01037252335327574	0.09091255130227688	2.7910860346103576	0.6179099578102768	-1.6785512816632793	-1.3186043827941425	-0.1664344006893042	-0.21463468102286096	-1.0682346584180704	-1.7104901016544027	-0.7121717256836224
62	0.9701545675917423	0.9770881721833736	0.6644285449563544	0.7380498909477402	0.5696328578639034	0.8525730422512386	1.390758412824039	Yes	2	0.6773607203162352	0.4292760381833362	0	-0.8099687684129608	1.339731671410635	-0.30327030341629313	-1.1770913318864846	-2.242733611815496	0.23060522997806313	1.0603996162878822	1.1609590171530615	-0.2635376399103416	0.6830823504608712	0	-0.02763391218060759	0.7237621851219457	-0.07700523821316788	-0.548909400766127	-0.5301062738560779	0.1133590690238048	1.9496648669314358	0.891553405860009	1.288192260091931	0.1846064605037736	-0.19009470858309815
803	-7.035785528346317	-0.11260847657408322	1.311095121849784	-0.3634669807079855	1.7691776476956709	-1.3332513706088358	0.11939807937885408	No	0	0.6785537644332404	-0.8624981278666369	0	-0.43559963821441094	-0.1847162897355517	-1.302251929951907	1.2184654101084418	0.6291031530881467	-1.6822036142447323	2.6395681496285213	-1.3977179525662355	0.5171101937321586	-0.12060248223745794	0	-1.3580753132338337	-1.5857268063488748	0.06000963330250764	-1.0141953934118138	1.4209855552949355	1.4159584545890511	-0.12504475973586204	0.3438804215690937	0.9334992996736912	1.2033362623158272	-0.6030447001006872
37	-1.622941319527518	-0.21954599191557655	0.4725952683480497	0.7110647998584584	0.7171203877907237	0.11868976427490056	-0.7127650479671643	No	0	0.6858325355486825	-0.0816058795127612	0	1.1894093213163783	-1.5351783330469542	-0.2380306846645109	0.3185907436361981	-0.1003853391911966	1.5712420946881498	-1.1580568906506985	-1.1170888164674908	-0.6904544100295135	-1.295883489609608	0	-1.1764360778051406	-1.220598501328518	-1.0506542770136955	0.15681003904062535	1.504791956965314	1.5446957276914248	-1.7051834648149349	-0.5713505965979975	1.2833567760353695	0.9214972567379065	1.2954393482056272
240	0.9306879909091128	0.536707891613169	-0.5180909145296113	0.8402162136201079	0.03648067452835439	0.27008501643342864	-0.6973546196829631	No	0	0.6885191242100336	0.266104551472817	0	0.00870660720702488	-2.0322808452028016	0.7405635586377677	1.1116310034769648	-0.4567446599639562	1.1828332594250066	1.2382148445323828	-1.7031083586789646	-0.23101064447525385	2.4416828922428	0	1.5110353609077816	-0.46679268481199415	-1.0506542770136955	-1.836010395109582	0.00341500466167133	0.5344065351670715	-0.12577637227186944	-0.20450841894217636	-0.05850789562448149	0.6134910968673175	0.6882814008255196
275	-0.44413048925946547	-0.1438980223023544	-0.7030434916917901	-0.28442546435578764	0.24572603955135597	-0.7950515918069587	-0.466198195420224	No	0	0.6909173090217563	-1.4802187338975374	0	-0.8511082425326973	-1.1126410819737689	1.482664217192483	-0.2484535588802431	1.0022323050720556	0.827835954438659	-0.7008177548387606	0.37272142437938066	1.204242946265235	-0.5829372913941876	0	-0.286363023227552	-1.1305775900432662	2.546044467788068	-0.11620909862558666	-0.6494754865717929	-0.5532500687299209	0.3269012068224569	-0.5393968187758676	-0.6617019061570402	-0.6783514791659326	-0.30155471632978265
194	-0.5362258444363184	-1.215246143894616	-0.01333484637318383	-0.1161378421788672	0.4424056366353308	-0.5901375551972828	1.0054977057195769	No	0	0.6922558948743984	-1.4802187338975374	0	-1.603960519307177	-0.8972300190930605	0.8343454987264376	-1.8920603298979723	0.9561152179943736	0.7234250098399329	2.2924050699399765	-0.28758227378665435	1.041607950156594	2.368227873296058	0	0.3206349162817184	-0.39837193561774	1.0144390489566544	0.39702119045968937	0.10217898095334788	-0.7531925982937179	0.017445916724050256	-0.0336189902744578	-0.6719198794406838	-0.5035551346334841	-0.06813955314499974
817	0.7947640484504277	0.3248843260197494	0.103372907606149	0.22542925236168873	-0.05964884009493328	-1.158350353389464	0.0654615803841497	No	0	0.6924770785010447	0.9207331642161676	0	-0.5713598798210726	0.10111769333429883	-1.934260772210848	0.487060449624328	1.6646413456094156	0.07190055354155808	-0.4002253658408184	1.2352431346728885	0.8098531337147465	1.4867671630385064	0	1.3266546312589804	-1.7002897172312874	0.3785321303392197	-0.4848901034617192	-0.30204092200385263	0.18513019223234195	0.08717313877743946	0.9169431009488803	0.2504490348899749	1.2134864640809742	0.05877990607996471
644	0.5807284811071279	0.643564602554969	0.3194497890611587	-0.01418058290427924	0.02785010838682236	-0.8137930851601022	-0.1271687731680762	No	0	0.694668626203623	0.334092878418808	0	-2.052380641618669	-1.2824844853039614	0.699788792171097	-0.10874699769431126	0.01700361350523793	-0.16198001739759277	-0.21394276079586047	-1.2367688134764498	-2.646139851998598	1.4435582147412114	0	-0.7342548823719687	0.15977775161274352	0.8877634225146163	-1.4407851012251114	-1.168345630862893	0.45972307246538535	2.132806788684217	1.5832986613236875	0.504621197729022	-0.8459811030985256	-0.7235712418195769
279	-2.4376056114974003	0.6381569521192928	-1.29942101605356	2.295349934828665	1.8931760887075089	-0.1786358889841199	-1.5911594601657764	Yes	2	0.7010844825887327	-1.4802187338975374	1	-1.315984277097251	-0.00658786221870428	1.817017135131584	-0.3059798102164388	1.128006200217743	-1.1852074806145243	0.7852093971206738	0.4428786891866997	-0.01551931865099945	1.015790576294734	0	-0.4746702615699383	-1.706580262294137	-1.0506542770136955	-1.1724048890295655	0.1276210748039458	2.214779998307298	-1.3553812355824073	-0.1344804973254111	0.897741709076459	1.8940016221996443	0.6900151520158913
367	0.8957207618868361	0.7142216315996892	0.5980151161915823	0.0049531980020412	1.011553933895077	-0.6760701719526842	0.7049943541779322	Yes	1	0.7014290053716707	0.8391474208609081	0	-0.6412970088130935	-0.6403936568454757	1.136078740200237	1.4362432331236523	-1.182040687119509	-0.7842693506696694	-0.23511122251168456	0.2571682800829296	0.20403789816919288	-2.142777089518989	0	-0.22408985372800977	-0.7407801798103901	1.7900761577750268	0.306625935408856	-1.2642018470543543	-0.21818944124262657	2.0335616450264022	1.8259078945520733	1.6777114207707517	0.5587932325915913	-1.7232536186227339
600	-1.0985989215023184	-1.7278722068781345	-1.687563944082937	-2.2642537095114847	-1.7988752806121782	2.53946508832405	-1.1442570399245096	No	0	0.710203541289393	0.2680472173740908	0	-0.17642099340559708	0.02655230686586214	-0.6661656945900984	-0.35528800377992054	-1.131731144679374	-0.15780356638896428	-0.10810036350067384	-0.08949116241510716	0.208103765498628	0.03494942378619032	0	1.0517764719645386	0.9233446974124194	-1.0506542770136955	0.5893500812238186	-0.6103690989816868	-0.4759566326080675	-1.55836990078039	-2.471467046843613	-1.9754257507129633	-1.536112811971877	2.649692969683141
223	0.47325034738912647	-0.9177145233129091	-1.2089759482565774	-1.102299861065163	-0.11734033870802126	0.6013547342507988	0.4044910026362975	No	0	0.7122758075484563	-0.501189813634422	0	0.18149237779634997	-0.8765173694096222	-0.05454427353894726	1.3869351160965715	-0.6705602739025541	1.2747149093420211	0.17979093072456076	-1.257403346082129	-0.4302384844152157	0.33741144818609725	0	-0.13308023457512053	1.5896568733047605	-0.72937852848218	2.6304810330534494	0.6066813913951726	-1.358459508408962	-1.243408292677575	-1.403208452483722	-1.4447759109114617	-0.9134710781291925	0.5123434019081825
382	1.19101266341818	0.6656608340726531	0.5301426105791547	0.18600489105819248	-1.110336096256693	-2.33111305908954	-0.22733655701538436	No	0	0.7135747350007513	1.2703862611030197	0	-0.04888864566502986	1.2278835483052124	-1.1065331116710146	-2.3029619174148537	1.1825081980203307	0.5814260645077242	1.178943128070458	-0.10187185507420068	1.3994048810093571	0.946656355598392	0	-0.3312748986243836	0.04422635721589701	1.8267195997210508	0.01099968874949149	-0.8029917021644357	-0.7114457587800636	0.40646341661234386	0.7971397878544347	0.28529633366469154	-0.12173345632001062	-1.3279257893832712
738	-1.1939174788686744	0.16247504795462733	-0.720733961025166	0.19611058954991248	0.6347275233199244	-0.9817206915553712	-0.04241141760525906	No	0	0.7139439868634425	0.1048757306635716	0	-0.579587759319374	-1.597316127776316	2.0779756101387123	0.5076054983856118	-0.26389138140564744	0.4937208461512798	0.2771659413619496	-1.1954999020040284	-1.0685807532622618	0.28988170163840254	0	-0.890228222508292	-0.8047386889869153	-0.1265079998681769	-0.5518570789246491	-0.23087918683017172	1.2862374090827993	-0.7230149417845618	-0.4152861003641566	0.34024589108548253	0.3906401372463299	-0.15274664178803363
550	-0.16819792678298806	-0.4545143348105828	1.08135213285229	-1.858008168695386	-1.7209907560561657	-0.7582413228401648	-0.09634791659967368	No	0	0.7255178852334643	0.7692167392385553	0	-0.8799058974049817	0.43251941311514175	0.4021330197490738	0.12135794068112073	0.6039483428227297	1.487713307892276	-0.43409491247200943	-0.2710746707629516	-0.3936456405838951	-1.0582347568711346	0	1.934420390227377	0.01072071183796367	-0.1733341786151972	1.5203706919852802	-0.28340132102621085	-1.3447908033050175	0.46929506322695713	-0.26046513334859756	-0.6831892933105408	-0.3683631089570415	-0.3190029143152622
323	0.4208861092758708	-0.4861359510414971	0.42545198449871136	0.44513209597154657	1.824343841729844	-0.6527022071330365	0.5817109279043222	Yes	3	0.7383232611509436	0.02328998730831199	0	-0.986868484139359	0.08869013053040264	-0.7477152275234397	-1.2674897760453354	-0.7124848275270841	0.12619425620724992	0.8952855321027925	0.8885837402182696	-0.9181434348747348	0.6139481700059164	0	-0.8307265253069526	-0.28617069955516844	-0.8513670503320913	0.6379632816276445	-0.4409446333019733	1.201498182147229	1.1505967500471541	1.072973066387525	1.22989357664701	1.249030208184771	-0.38768778509344964
264	-0.9605565309157432	-1.442730195337305	-0.17249375928389837	-0.29459115378671513	-0.6620455142848025	1.143629146787261	-0.2735678418679881	No	0	0.7503020886318452	-0.4662244728232457	1	-0.19699073046546536	0.5112273430233495	-0.05454427353894726	-0.4908855552135956	1.6478715241596036	0.4603093547706	0.3618398473692901	0.3438331479139514	-2.3737263622623996	-0.5224448684055819	0	0.6964871618490579	0.3315304351144476	-1.0506542770136955	0.949596970250395	0.44039655024836766	-0.46843257584198705	-1.0914377640296924	-1.521138914834393	-1.089748213027246	-0.6937987715761776	1.8220145762076077
577	-0.14109403005452714	-0.4570203764141711	0.3973914894742969	-1.2359214055421102	-0.9564970245755696	0.9491245860316152	0.8282777804512624	No	0	0.7504082782096085	1.317006819259559	1	-1.3200981402181724	1.323161613392266	-1.0086736265816598	0.441861265813103	2.3376246637201717e-4	0.7986008557224336	-0.6119101407165102	-1.360575855371588	0.4561221080578228	-0.4489898092174526	0	1.6197353000714294	-0.613494611608187	-0.7764602617188044	1.9503856166612603	-0.4188495713459972	-0.4612980203287336	-2.0142988704660585	-2.4997002907651598	-1.0557631502056615	-1.0538884536920115	1.1238065100547316
227	-0.04618699173897445	0.3559002857473603	1.1059905056414363	-0.6247005569074532	-0.5256080081441298	-0.8502885632081508	0.20415543494196095	Yes	2	0.7554008726980919	1.317006819259559	0	0.6875078290094682	-0.652821238939491	0.14525205176817552	0.31448173388394135	1.3543991802436997	0.9531291346324696	0.17132355392410367	-2.7802288698458746	1.0538056278777086	0.8299924688371297	0	0.02220902777152994	-0.5368517177879113	0.02318653185130408	0.20138917852256424	0.01621429117818089	0.10999291170056888	0.45555025972019786	0.5693704524585939	1.0534484771077623	0.3434398421170413	-0.25148878031089833
[truncated: 167 more rows]
