# Supplementary material for: Pregnancy is linked to faster epigenetic aging in young women
Source: Proc Natl Acad Sci U S A. 2024 Apr 8;121(16):e2317290121. doi: 10.1073/pnas.2317290121 (PMC11032455; doi:10.1073/pnas.2317290121)
Supplement: Supplementary file 3 — Dataset S02 (CSV) [file pnas.2317290121.sd02.csv]

random_id	delta_horvath	delta_hannum	delta_pheno	delta_grim	delta_PACE.x	delta_TL	delta_age	delta_preg	pregnancy_status	SES3	icpc1	icpc2	icpc3	icpc4	icpc5	icpc6	icpc7	icpc8	icpc9	icpc10	smoke_now	urbanicity	delta_CD4T	delta_CD8T	delta_NK	delta_Bcell	delta_Mono	delta_Gran	delta_PChorvath	delta_PChannum	delta_PCpheno	delta_PCgrim	delta_PACE.y	delta_PCTL
524	-0.22049557623092028	-0.6701245151454283	-0.30490512140227377	1.415691665608631	0.7322932126379486	-0.7125861143385867	-1.1950533447620353	1	not_pregnant	-0.5947249039051721	-0.6164382417206109	1.492790140840011	0.04592561205967115	-0.596138439092935	2.487473084314584	1.3163431400884036	-0.15846794968118827	0.29576664782171574	-1.2225576534917593	-0.7429243033567116	0	-1.5702799705994768	-2.134991891876579	-1.5600743576165712	0.18265449627944425	-0.636545260277637	0.3534707879395151	1.6231970530576303	-0.5162378090926555	0.1468214963879573	0.5652294353873097	0.5099396048963335	0.7322932126379486	0.7403193614843587
677	-0.479017180040339	-0.4357210696342764	0.1921500646537116	-0.0678482917948004	0.9340626429775726	-0.6613230876677183	0.612093171084322	1	not_pregnant	-1.303757350716273	0.06090457763482358	-0.21387446963323703	-0.06858571783088578	1.943168752205374	-0.7195292821784365	-0.6617660201996864	2.28960459489351	0.16299803039457098	0.1040084219558855	-0.9024620495689922	0	-1.5487135573705313	0.27273674495336586	-0.3875552891982144	0.3065195972773061	0.422144984665537	-0.12122881854195548	-0.13157851279652472	0.532430546723507	0.5795093330694283	0.6553364897381506	0.1901705794463624	0.9340626429775726	-0.09957486375859803
445	0.7728819174990852	0.4129621858810545	0.06697587825872804	0.28322905192644837	-0.15203320958707506	-0.9108480462418715	0.7114678267418255	2	not_pregnant	-1.0071623445040936	-0.00259631121771862	-0.1541411998226922	1.0233615828475455	0.25730420101641427	1.1181027191855164	0.23210756500434257	-1.3057196464220984	0.657862914638301	0.6354339869799356	-1.036128781690549	0	0.15503402353030954	-0.06646440726038019	-0.285644918623513	-0.0034564144718658	-1.1724404518052804	0.5167995752763417	0.21281137979670295	-0.7755447763802557	0.014794581970192637	0.31417769802718587	0.3719500899997539	-0.15203320958707506	0.26586054717858876
597	-0.5245295109155051	-1.2471640766563985	-1.3844588536458418	-0.05217082994005945	-2.311450302240259	0.4634723137179185	0.930460123468643	4	not_pregnant	-1.2166517747610122	1.4071234206926784	1.2197237872697384	0.6961863790740884	-2.1054285864794986	0.5554017259415972	-0.14447806035708088	-1.4412219245495217	-0.492798561296376	1.2827343278039158	-0.35054783189834043	0	-0.9340705283956234	2.6527150367369003	1.4481048038521196	0.1453956881308038	1.8087188892111927	-1.0418596302183871	-2.2559010187986983	-0.6337704236628506	-0.8544407062613929	-2.0907977532809654	-1.7725598290612192	-2.311450302240259	1.6337640563522013
670	0.6505307506129778	0.8026660945960741	0.7031704570302402	0.1485020796694112	0.20299491844718257	-0.34925565771534656	0.9083768666558344	1	not_pregnant	-0.30312997622334414	-1.2006464665990575	-2.078405647720588	0.00911839973074679	-0.982920377906525	1.5155349017963753	-0.5541701162275782	-2.0871156065632586	2.7218117404083526	0.9910495884042888	-0.01422513060343923	0	1.254921458135044	-0.09222454801980484	0.4169727038422522	0.535177456867107	0.9220096571103692	-0.06030656914975673	-0.6367017229660874	0.5705028088861841	0.5862002526053983	-0.18588261544266468	0.05164619895087532	0.20299491844718254	-0.6483269415685041
309	0.447184677089055	2.1704948826118473	0.9571424416797412	0.9933768062000248	1.0353258960348877	-1.5603081346123486	1.2782714182700423	2	not_pregnant	0.9259562545848624	-0.5868045037540799	-1.4853396635436762	0.7248142389226283	1.346179307746246	-1.183856026134033	0.28590551699039685	0.2480385586941502	-0.7704057266669647	0.8032526021297108	0.7532805231288773	0	1.298054428564344	-2.227864780251292	-0.8699884280455418	1.2648402822141076	-1.7849009436185037	-0.02990746064787015	1.34734585549984	1.9599746146780348	1.8397570671450334	2.2307433558144694	1.9999748416526246	1.0353258960348877	-1.8360874152062416
184	-0.297369078687446	1.3481637156365327	1.0160207704519535	0.3485335656552416	-0.1261684921307865	-1.7913147245145873	0.1299420640051361	1	not_pregnant	-0.32997693157678554	0.14980582603264053	-0.6448072914766567	-0.8047300120196347	-0.8483875398376783	-2.0534849571427753	-0.15689296938917352	-0.6553092330215564	-0.4968218839584181	1.7342463339033976	1.3396893191683803	0	1.1794389758408832	-1.8657401607595807	-0.4946413239302779	0.8254093122378703	-0.642533699218277	0.6487060542883352	0.8242420074583008	0.9044568092572602	1.071998541222255	0.9973545294026873	0.542151159346065	-0.1261684921307865	-1.363410529121436
441	1.4650180504723762	-0.3842676637796	-0.9908355742875667	-0.3880556531577435	-0.24324555777023824	0.6454750699066523	-0.8141171647414227	1	not_pregnant	-0.5239671427985105	0.1879063645805036	-1.6560061543932876	-0.8088196954013661	-1.2645984072805168	-1.077611735756138	-0.5665850445301488	-0.5333572752507784	1.8246175688116657	0.2918054454431427	0.8955708998426464	0	1.254921458135044	-0.8914788466705451	0.7292928460934095	-0.5545950838144436	0.47894616589182337	-0.6118800591593502	0.4108790722468573	0.22220062342161565	0.14026714058631118	0.4194893258246153	-0.22329417972664992	-0.24324555777023826	0.3348131249499259
331	0.3743612095392392	1.9326411168069864	2.468674980924827	0.7867251409228841	2.093540178232601	-3.6908886834061927	0.7409121691589039	1	not_pregnant	0.15200257804430023	0.581611867149729	0.7375910539341793	-0.17491766667490108	-2.008733199661619	-1.840996376386986	-0.3141484902191756	-0.50625684486454	0.6337232034850105	-0.611218492330461	-1.040440603986655	0	-1.9153427262340113	-3.4946890210556307	-0.3111203215267761	1.6182966913531642	-2.191930284956684	0.8554141361931962	1.381261343748748	1.9901675755380317	2.2561896833682384	2.1935589372258635	1.922645984276946	2.093540178232601	-3.7172060668140023
663	0.42510078093524595	0.09763199514333908	2.193178069402857	1.9605909764884195	0.4025232985028676	-0.9090340747262567	-0.19946651678558935	1	not_pregnant	0.5895572716153152	-0.5444705698438689	-0.994673542087425	9.390210647182174e-4	-0.22196901013247225	0.6419710785083437	-0.7569469958692244	-1.1024663974926052	0.6055601321998516	0.9351100748294834	0.4945707837920623	0	0.14425056496587044	-1.3995536678061464	-0.40131676812808903	0.11510102214467198	-0.8638626544120448	0.9765289558287636	0.799096265515292	0.4039923939987557	0.8384704344884054	1.3457052727154981	1.4101145300008189	0.4025232985028676	-0.22475636969033042
262	-0.5400106320749726	-0.6337195526139727	0.7683070092070989	-0.05799491278015473	0.375106556411977	-0.3600283192052574	-1.1545673739386193	0	not_pregnant	-0.7123655699072392	-0.7646069709798079	-0.1413412169826098	-0.4162094051673667	-2.0507746381439955	-0.5503254693242323	0.4307461287883058	-1.2921694522616844	0.6296999182927955	0.11999115606840664	0.03751682730318429	0	0.14425056496587044	0.11028628345007212	0.11178146527598914	0.19006791469560305	-0.997636015828183	0.6081506906670671	-0.17726751268311683	0.6926260451138715	0.5725246076343592	0.13947281399655936	-0.27411314753087623	0.375106556411977	-0.763599472381979
153	1.3600508330076837	0.7079502102053458	-0.8354213723941946	-1.3173100239809303	-1.9592459476857305	-1.0476129185291734	1.199139748024278	2	pregnant	0.4733173753326841	0.00163708137245086	0.08905850394116437	0.4467152738181599	0.30775401529223173	0.5121170313345818	0.3521183780085439	0.8397313799354105	-0.5370547733503956	0.3717190415803906	-0.2513757584597212	0	0.14425056496587044	0.6236277937754474	1.0472017840261052	0.8254093122378703	1.0241056827320385	-1.0096582486673504	-1.2202280378091304	0.5089780526024741	0.419702180969881	-0.6105082122400919	-0.9514865273123775	-1.9592459476857302	-0.6829073945186018
228	-0.1540915005827887	1.0923364199864989	0.9545986866345068	0.0940706969569068	0.6584207473708285	-1.3983777190672682	0.15938640642214766	1	not_pregnant	0.24022154405333587	0.48847722831788126	-0.6405406371526925	-1.6431165526265628	0.2741208057750201	-1.2192707895933312	-0.0037757343067331	-1.088916203332191	-0.8669647211594333	0.21988317914947625	-0.39797795746959713	0	0.7373272526975377	-1.1273841187141311	-1.0769430648448115	-0.0398613058454265	-2.0146134451599993	-0.00360647258541813	1.5758356559278348	0.4978258128178054	0.7790898801559238	1.460845148023952	1.4176801320773496	0.6584207473708285	-0.8592047821355564
594	0.2560207548524256	0.6216026485009737	0.991701704946258	-0.45848571201377103	0.6227983028536933	0.7342379783717972	1.7641030681513608	1	not_pregnant	-0.8551463684411903	-0.5063700608659122	-2.21493874503296	-0.3589537235584966	0.5768196914299254	-1.3727346668575304	0.2900438135776018	-2.398770492906884	-0.2715175197611925	-0.25959854652472836	-0.08321440530245529	0	0.14425056496587044	-0.4545898301480187	0.5601250006988995	0.24767771015845289	0.4028764761426886	-0.574029470669411	-0.12415629758382868	1.637906730381823	1.308527285783335	0.7760914764208735	0.19724305067681072	0.6227983028536933	-0.35164166531465507
209	-0.725756706044924	-1.1834429102121335	-0.7926332504470268	-1.3149487470313377	-1.6800054817042056	0.22941673354815803	-0.999984576249094	0	not_pregnant	0.17818863643648072	0.05243779183844491	-1.3658731040543948	0.23405137613012897	0.7996396677743836	-0.40473152320775024	1.672237263243325	-1.6715754776690217	0.6980958415001052	0.3637276931304697	-0.5100855379535782	0	0.29521552955419234	1.5743309441971058	1.7325005219050271	0.8254093122378704	1.226017825341918	-0.1211570081129823	-2.234211034529501	-0.9586363518954344	-0.8472493723110822	-1.3150656199992699	-1.6743136141366552	-1.6800054817042056	0.7033088669298867
456	2.158256801748455	0.9946469619235636	1.621701232011994	0.5605798526154466	0.7083211925056135	-1.3366592742583507	0.20907373425096745	3	not_pregnant	-1.3943445160157628	-0.8154076759014446	-0.0645413100080184	-0.01950943155163591	1.2368714110752392	0.16977444005231446	0.6914592762736894	0.9074824348683012	0.4406051770302461	-1.33443668064137	-0.75154802826301	1	0.01485222956360794	0.19844143955760865	-0.5239977063843169	-1.178524787419287	-1.273502862448741	3.0224091440961147	0.09852714063674446	2.1757405735528144	1.2288201186364933	2.0136694058187636	1.281737096318835	0.7083211925056135	-1.266150859390041
314	0.15019723547917735	0.0387098966348355	-1.9805002375124847	-2.083313610155856	-2.5105970020419615	0.6045827064929487	0.9709460942920566	2	pregnant	-0.48238016922477894	0.8652492085775267	0.7930576396184738	-0.7352052421773604	0.2488959035313872	-0.20798289636560768	-0.6203829772457251	-1.9516133284358357	-0.5893575932586719	-0.09577562885783818	2.1804961928767628	0	0.14425056496587044	2.281354762394477	1.4046648672207875	0.8254093122378703	1.315331997042036	-0.2639421763557914	-2.4151294232781355	-0.46785177601052136	-1.1404038891510537	-2.355432644736395	-1.7988893626498375	-2.5105970020419615	0.620869308984826
38	1.7812427396322927	0.4582441066881298	-0.18469798860715625	-0.2747325957099455	-1.439981942655228	0.8771259139442056	0.7537940689663732	1	not_pregnant	0.6805407168004298	-0.4555693165177338	0.08479184961720021	-0.36304340694022846	0.5305740307908975	0.26027879484020483	-0.34311664341152215	0.4829090114620967	-0.08242278786609955	0.6634037809800174	-0.544580156479473	0	0.31678215874025173	2.137594621836268	1.6315669558804804	1.0098045208691917	1.7108757882068195	-2.604873068890427	-1.7679867805019271	0.6163519739278038	-0.24347960950426453	-1.33207063084394	-1.489145914480454	-1.439981942655228	-0.19344206905988995
465	0.07613064457560768	2.044110470028244	2.045205944170836	0.6670013519644284	0.6612685972413526	-2.9738575424829814	1.298514403681784	3	not_pregnant	1.9425161643202224	-1.3657487378811053	0.6010578771490432	0.8597740190490265	0.45489928490579173	-1.6521177356634884	1.0597682891902251	-0.6327255340221226	-0.2272613077071733	-0.938864336967412	-0.6825587108971358	0	0.5144741960222616	-1.1154881820222289	-0.20221857660797143	0.9777353935974574	-1.6665015279786692	0.47144020174651624	0.33205714761152433	1.7423753006090417	2.080466115225592	1.331850792341775	1.3089242473247165	0.6612685972413526	-2.0240698815587663
96	0.6985652583360114	-0.8737914455538877	-0.507382793972308	-2.2066486039477167	-1.876781568276742	-0.13736574299713258	-1.771058293295587	3	pregnant	-0.5581977222692147	1.8812633858633423	-0.07734129533162493	-0.34668467341330206	1.0729094877603147	-0.01516925857449108	0.3645333063111145	-0.1855683905837791	-0.17495850653381026	2.8490413033013424	1.2663882598204852	0	1.2333551168918035	0.33030669866836565	1.5265383515130218	1.8318605967960369	1.3395454984907291	-1.9531486745911208	-1.2874416517014655	-1.1383790465468275	-1.022661315119374	-1.4869636694081079	-2.2150254694159393	-1.8767815682767421	0.0721207199768514
483	-0.830165449155645	-0.42512215762489475	-0.6454903975994407	-1.0601557636220826	-1.0124697769137962	0.5414036103738142	-1.4526913409112658	2	not_pregnant	-0.9509644107196632	-0.11689791423249311	-0.07734129533162493	0.090912210196163	1.2957295032589806	-0.10960859210635791	1.32875810693193	0.035751831216519	-1.5388545472938082	0.7233389687797838	1.1973990227686964	0	0.03641857080684856	0.33722312446183467	-0.7335520143553955	0.6465460645391904	-0.09395904102726552	-0.1432086751779803	-0.04929462597587027	-0.45594615569343866	-0.5826051402264382	-0.35225739746286927	-1.0999200817918577	-1.0124697769137962	0.5224377410034127
783	-2.0478395328077337	0.05763734800507046	1.531678625378796	-0.35819565039910095	0.9869567399706076	-1.1481297310935372	0.225636176860574	1	not_pregnant	2.792780450881229	-1.8652891737922137	1.053324030216855	0.02956685472761394	-0.0285780700913327	0.9016792461504378	2.160557031352628	1.1152524993154198	-1.0118032128981371	-1.0187779703173392	1.0809795798315658	0	1.1794389758408832	0.2764635681704413	0.0909875813739944	-1.077357571703448	0.6798644225529444	-0.1493346067949547	0.3011845908684371	0.26785033727036045	-0.30381527086442855	0.12118635031095899	0.29925157749227393	0.9869567399706075	-0.3636031637238742
596	-1.403984917170496	-0.935766476055834	0.16444030294583786	0.13425169747514815	-0.0625353999834165	0.5525862756430544	-0.8472420499606335	1	not_pregnant	1.584752039377498	-0.18039880524117405	-0.9050736423386552	0.2504101287011601	0.01346344669945769	-1.0579369078868446	-2.8219603844886194	-1.093432934718996	0.5170477080918128	-0.6751493915678672	1.9476573070025016	0	1.1938165366697102	-0.8031046880726838	-1.4389867743430982	-0.6219826080911732	-0.11455425727669225	-0.3779656592527506	1.5489312129366972	-1.054056476447072	-0.5778016885222521	0.10903984690774568	0.21768765177692612	-0.0625353999834165	1.0217276288922899
659	0.6077243494947453	-0.24842445264646715	0.11728659609129892	-1.979593204621824	-0.9655821687350872	0.7465215552090235	-0.5785624254051321	0	pregnant	-0.26746649386528004	-0.3116339727642495	-0.5040074603675564	-1.6267576667467991	0.5305740307908975	0.5790115560320344	-0.34311664341152215	-0.04554947045854872	2.2430399781985693	-0.6272011892303031	1.6285819752061113	0	1.254921458135044	0.518569910572384	1.0635991276005627	1.00375464270136	0.741544209158038	-1.1055467257231766	-1.1096972266742025	-0.6393809872427045	-0.562529945923741	-0.8229718624345062	-1.6468821895881713	-0.9655821687350872	-0.021436673950068638
499	0.238720308502974	1.0103769292314548	1.545889793453457	2.0564211548670563	-1.28976931886811	-0.343966884319229	0.847647910420677	2	not_pregnant	-0.11902158970142436	0.302207970367457	-0.1498745454987285	3.0845656637083567	1.3840166806887988	0.5986863839013279	1.514981684601889	0.34740681746549434	0.8348877628543786	-0.34350785409961615	0.5376890469101697	0	1.254921458135044	0.8952949582998802	-2.0893447149813884	-1.213589603792643	0.723626340920733	0.7020904985381313	0.8368512670717704	-1.2879995754203022	-1.2522166537526918	-0.0531278242186603	0.16287307263812498	-1.2897693188681099	2.8890945015560985
104	-0.6944390805630306	-1.2101910033150831	1.3289339059030367	0.36383504901637287	0.48267236826527504	-1.2941771756780802	-0.9613388768267452	0	not_pregnant	0.1835511105582153	-0.6037380852034725	1.1471905842895886	-1.4836185198569385	-0.9871245217547628	0.4530924377848462	1.3825560396475065	-1.572207218897677	1.5027543037965383	1.1948293460040675	0.9386892031177966	0	1.0680125914746543	0.5205089326570368	-0.3149982949157721	9.055207284862904e-4	-0.16030420479118795	-0.17504063221704405	-0.00330520544846446	-1.2508039573562715	-0.9159961531144919	-0.26497934126549505	-0.2065208701381149	0.48267236826527504	0.32699708460761095
754	-0.9596754763997636	-1.4119999228334148	-1.4810677612666507	-1.108179700885741	0.3515886528023436	0.9774225061378448	-0.8656447639713098	1	not_pregnant	-0.7872171141186883	1.4452239690971769	-0.9434736107270943	-1.4549908123612352	-1.041778470090266	-2.155794208652242	0.9852787964567122	1.1107357679286152	-0.2473777524031621	1.3946133549535276	2.3572811479593843	0	1.1938165366697102	0.7514708393326784	-0.9565180894314612	-0.25399099257028745	0.5583013757219922	1.2934160256904856	-0.22056496910841164	-2.353772243050575	-2.3098479792539366	-1.0234181630159114	-0.3561491992418902	0.3515886528023436	2.455220974303725
446	1.1087328878111269	-1.147084302969702	-0.281100178582792	0.5154806489327234	-0.20396874138776427	0.34481545587140344	-0.6190483962285481	2	pregnant	0.5295975901649528	-2.123526083906109	0.8186576450350217	0.9579265725634216	-0.21776486628423472	-0.7116593510307188	3.108228568542712	-1.4050879051934424	-0.9997333573214916	-0.5632702899928972	0.5463127316594253	0	1.254921458135044	-0.4017621317015032	-0.6217999390573612	0.17760661297688765	-0.7080503516106355	0.5815276649365281	0.4141714019272882	0.7506390536668932	0.7956827577386507	0.8419166230913688	0.4044142534139584	-0.20396874138776427	-0.5759413187362078
693	0.1737047806921475	0.620998558173196	0.5061733127738736	1.0293877022795	0.971312080824324	-0.8280046082569793	1.160494048601863	0	not_pregnant	1.970849213022914	0.11170528748477793	-0.9861402334394976	0.13180911066784518	-0.23037729782894767	-1.4160193614645464	0.8031934382920469	-0.23525251996945143	0.1106952292212079	0.5035765142801631	-1.3767633052815564	0	1.254921458135044	-0.9042460311570336	-0.5670726346177725	1.6404974182241447	-0.05257634171184323	0.4234490410538909	-0.1381677292891704	-0.16343009109999468	0.48454195132295824	0.2474351311210969	0.733267704720168	0.971312080824324	-0.5062085083720299
392	0.5246125396764553	0.4231251505655191	0.361033984205428	0.9208046310784274	0.6300946080918226	-0.17224697093855065	1.6150410846650376	3	not_pregnant	-1.9813793194345055	-1.00167695356514	-0.585074011732016	0.6103028757048881	-1.916241878383563	1.5981693987311176	-0.3927762795398933	-1.3373368502605516	0.786608265608144	-1.5502035353413892	0.08494695287444094	0	1.3070402601109516	0.25485311410723754	-0.2269706417438792	-0.892367985013786	-0.11288297880757477	0.1331057744606572	0.3482489010625104	-0.3712269225943032	-0.5595083716343403	-0.02741850657317181	0.5843300902989038	0.6300946080918226	0.3419914779500003
619	1.515976539276658	0.9333006999075968	1.2939622612609103	0.1938637757476915	-0.0247775029257513	1.3208363894392048	0.534801772239558	2	not_pregnant	-0.02167067711194772	0.4080427854297136	0.14025845516968588	-0.46119599854283294	-1.1805154520073502	1.7162185125360188	-0.5955531591815395	0.1893209665348688	1.2573335323731512	-1.0187779703173392	1.5078507902869591	0	1.254921458135044	-0.7011798683064533	-0.23106218621731095	-0.5238528633581129	-0.9797539711852736	0.4298258165370816	0.6901148897890776	0.7417075431648659	1.1669857064953417	0.934349745172943	0.879218452842904	-0.024777502925751305	-0.9650666459694602
790	1.2056570496782677	0.03443795984476087	-0.24222887272931148	-0.9914096361365576	0.2676580087524346	-1.322724608718295	-1.1453660169332824	2	not_pregnant	0.06984731032608876	-0.7603735854740953	-0.5765407030840882	0.7329936056860913	0.6903317711033771	-0.02303920289232653	0.7452572089892657	-1.0482655367201283	0.08655548059809065	-0.14771948216243777	0.17980719397769335	0	1.254921458135044	-0.855509969025955	1.7245910085455347	1.295186537525776	1.1309079812842977	-2.583432167918008	-0.4427438139956091	-0.3215633253821902	-0.42280942178003716	-0.5769923990562301	-0.842229374670014	0.2676580087524346	-0.5510990885241186
197	-0.5102532522609511	0.2902734491059973	-0.06548527976652482	-0.24939416382841553	-0.14923079899934075	-0.796578620773366	-1.1472062883343497	1	not_pregnant	0.6449694750211341	0.4334431378905319	0.1018584867812468	-0.7965505690797531	0.5894321229746383	0.03205040675990777	1.7301734154641943	-1.2108681190375588	-1.5187380463930795	-1.2545231217168016	-0.3634833389437024	0	1.254921458135044	-1.0108501508131431	-2.20219098921474	0.24719349039421584	-0.5287939245847894	0.9796132577834672	1.2853934386481891	-0.2051873134851869	0.2718378159798731	0.4058436045752033	0.25009264022874406	-0.14923079899934077	0.7681135230267188
215	0.06819157615982266	-0.9408774487274184	-1.2885239333066827	0.8113918565807468	-0.20412639794536955	1.5152813846157245	1.1862578482167394	3	pregnant	-0.15732012316373467	-0.6714723321479603	-0.4442741806229157	1.043810075932622	-1.8111380472523793	-1.4002794991691117	1.3204813595936966	0.8758653151606687	-0.810638653528769	0.2678313628807003	-0.07890257422199573	0	1.2010053170841235	0.9780920351513752	0.0429044731077842	0.5871318918066999	-0.22566728840565564	-0.9848965772224312	-0.2121553195365038	0.35140207939590506	0.45025978243790143	0.11794144681517489	0.35065268990725185	-0.20412639794536955	0.0481342639765891
54	0.26015693829206693	-0.0974946695821717	-1.046362366099548	-1.0389929611415605	-2.164562952438702	-0.6828814341929009	-0.21418868799412613	0	pregnant	0.6386686598622275	0.7975148827799557	0.2554583007304295	1.223756449434486	-3.164874559020493	-1.1523762282485932	1.8957055872800397	-1.0753660091717774	-0.6014274488353172	0.4716110832677999	-0.1177090413970556	0	1.254921458135044	1.0354008012354632	1.845502695507608	0.8254093122378703	0.7563846943444034	-1.0466366521673534	-1.628798692784641	0.013001541012856124	-0.4611819234765693	-1.6279659416800178	-2.1298798088147617	-2.164562952438702	-0.15505865915109623
485	-0.374051001335684	-1.1709805353392004	-2.1863878197265993	0.3065500751116287	-0.47594817248983806	0.5108294551823179	-1.7416139508785085	2	not_pregnant	0.12651393306936787	-1.3403484248468291	-0.7130738798692248	0.1686163277577958	0.3119581591404697	0.5790115560320344	1.0845981457953668	-2.4032873084245097	0.569350528000089	0.5395376567301662	0.09357060750591462	0	1.3735369108585052	0.160333678614224	-0.1133657238232882	0.31656545172814715	-1.0190013522717858	-0.39670087142006955	0.13735044089767603	-0.8272655907009853	-0.4910959114020717	-0.3349449654917522	-0.852610160295124	-0.47594817248983806	0.48775801441062366
208	0.3238679338452439	-0.20494156304022293	-1.0163514595681733	-1.224604616307556	-1.248141608507786	0.6052540218696226	-0.7037008806775816	1	pregnant	0.3619552414071347	1.3478560236127002	0.993590790208597	1.2810121691315657	0.5305740307908975	1.9956015813419767	0.5880016688887856	0.38354075269075255	-0.24335446721094667	-2.0456680323407945	-0.35917149656907466	0	1.1560752955226297	0.8786477566292575	0.4250260279443372	0.7726386643392507	0.7264026020005594	-1.553463923341954	-0.7690128733985093	0.028954520389869995	-0.010603568760275678	-0.8163413806545667	-1.0683467498628996	-1.248141608507786	-0.4570703986158518
486	-0.8459733783143882	0.0085201911434035	0.5189951387037239	-0.7367906411234791	0.08680831412838697	-1.0956450255143806	0.7206691837472293	1	not_pregnant	1.3457446607952277	1.623026475749447	1.7658564944102837	0.863863702430758	0.8080479554708591	0.4648973711537072	0.14934149836689764	1.5398260068524454	-0.30772714269586854	-2.4052793079901083	1.0551086460549273	0	-0.3517770112855765	-0.30710757248047454	0.33153956654939853	0.13527276322917703	-0.6881457226060173	0.3340351408729847	0.00900111791324379	0.06312669147215327	0.008201981626381636	0.1833615487136023	0.48035858666910414	0.08680831412838697	-0.713055401728771
411	0.5025345129480469	0.06583594085334388	0.4537648821229692	-0.2606323644672587	0.8333069806004366	0.4645836983625742	-0.9337348058107344	1	not_pregnant	0.6041836417376071	-1.3318816538354037	2.4399889902152734	0.2504101287011601	1.156992521341896	0.39800284645625406	0.01691578325593177	1.0023339622528404	0.9998427554938112	-0.19966333081545296	0.8093342932923466	0	-0.3517770112855765	-1.4516922321108607	-1.215764983685879	-0.7008195012146822	-2.3013623231493625	0.6754024143861433	1.8908156553948536	0.19128178777185278	0.13781363578085673	0.5916351130736703	0.33285217830162867	0.8333069806004366	0.584541672807631
653	-1.3615133601181917	-1.659368856820066	-1.5638207270991065	0.574619691752256	-0.04801618758974645	0.8241404385698424	0.3544551749351559	0	not_pregnant	-0.9819688901758448	-0.4047686115960971	0.6693245052779939	-0.7515639757042868	1.4050373999299872	-0.1686331764942719	0.4555759853934472	0.7493965839376755	-0.10656253648921682	-0.6311969006679429	-0.4885263863160036	0	-0.545874802331789	1.0034881911941316	0.5433097017978804	-0.8265088683593981	0.3241749410825331	-0.5725845526820829	-0.322346004257133	-1.8587350280965107	-1.9762488870581376	-1.4653996641488711	-0.3847500570929153	-0.048016187589746455	1.5050176136379152
264	0.3870403732793149	1.148311882056555	1.9456200894232576	1.0996356281196686	1.0849031205959891	-1.4745108029233132	1.0371958647304829	2	pregnant	1.09003819142509	-0.2269661246570981	0.5114580171366557	-0.06449602492710171	-0.4489931694793755	1.527339871812521	0.4638525785678574	0.39257421546436166	0.30783654086818774	-2.40128355933979	-0.5661393081170477	0	-0.3517770112855765	-1.725163125452971	-0.5524428678129372	0.8254093122378703	-1.760683004868676	0.4494128628958894	1.1617224545575895	1.8548636510633012	1.9348527911915578	2.794187254607498	1.685913884515066	1.0849031205959891	-1.8843480890593396
60	-0.320341940877866	0.01972273363860566	-2.165563049823986	-2.392700794830296	-2.007222365602414	-0.00665017325490716	0.03424795114976742	3	pregnant	-0.5126316643644842	1.7627284339972185	-1.3104065183701006	-0.6615907889533549	-0.4700139278747709	-1.840996376386986	0.9811404998695074	1.8921315598081336	-0.810638653528769	0.3077881423429847	-0.41953710910717185	0	-0.3517770112855765	1.2724779905865755	1.345932512896998	0.8254093122378703	1.7152146949918494	-1.2991014488562742	-1.5828617793703883	-0.4940351090179378	-1.0565780186717877	-1.7212535459657947	-2.1921864648822864	-2.0072223656024146	0.2216941948257429
789	0.05003274429853	-0.6169246394076882	-0.41797550090001534	-1.2598939848980255	-0.3667375760383223	-0.24671313467116135	0.636016699298129	3	not_pregnant	0.0198442376138234	0.7721145697456789	-1.0458734734477555	-1.9293948464062851	0.17742533086017473	2.164805320901611	0.3976397175497105	0.4106411830769905	0.21932411676014896	0.9750668915044468	0.4514524805169125	0	-0.3517770112855765	1.224526214514802	1.483974168294082	0.6089456906829898	1.0374868379178126	-0.5895094151617811	-1.6827143942915428	0.4479715110204158	0.0811234340085187	-0.78031413936619	-1.0771069010521186	-0.36673757603832235	-0.28482872458530784
43	-0.16463244117037767	-0.7571456916272392	0.34072263753532	0.429403693177306	-0.8154997570741325	-0.2933961518899388	0.774037054378117	2	not_pregnant	-0.05468906127851958	-0.1846321907468871	0.8399909166548406	-0.6329629671930245	0.4759200433011867	-0.656569759702127	-0.7983300388231858	0.4829090114620967	0.7906315508003594	0.3597320189055093	-0.39797795746959713	0	-0.13611273502471397	-0.203492702802656	-0.1214119186082706	-0.908480395489247	-0.28851779066933875	0.33306346389117997	0.5805088634148109	-0.02102494461380808	-0.16721881320186788	0.32807595022664027	0.9715715024049904	-0.8154997570741325	0.355834913645327
229	-1.3097674351053792	-0.43048935169393154	0.7506388383066587	-0.20802111587743904	-1.0236224581390694	3.2660475843855306	-0.19210543118131976	3	not_pregnant	-0.8034997870682807	-0.7815405918557427	0.9295908164036104	-0.367133128410169	-0.4868305424219283	0.16583947447845584	0.34384178483413413	1.3772233404041945	1.0762853240252046	-1.0867045065670264	-1.389698772169876	0	0.9206420170935392	1.1189521646033065	0.8753076280645959	-4.9222379185812395	1.3725363407316016	0.6506948090402064	0.754600875100151	-1.9421479549715404	-1.7835094519878572	-0.8480232175529868	0.12867653334265258	-1.0236224581390694	3.316039681176778
137	1.641836415916777	0.40695557028976975	-0.27184725276010185	-0.4064935308083753	-2.3089456903800327	-0.1461411582879296	1.401569602141489	3	pregnant	1.631476554897496	0.4249763668791066	1.9151896341673116	0.9906441157936928	-1.3108440679195452	-0.7982287402447502	2.342642389517293	-0.21266882097001755	0.4486517474146759	-0.3714776108870189	-0.18238648125088985	0	0.7049777408326768	1.1425721608533492	2.27649386698196	1.7742139674658113	1.652932156442233	-1.0168552524480423	-2.452101612341092	1.5158473739486442	1.019605339726772	-0.6016466702631214	-0.9784866305222154	-2.3089456903800327	-1.3582302937036344
722	0.8478424559201653	-1.014849378678937	0.5272637081036715	1.048196812860337	0.8309079581472115	3.9957826177435966e-4	0.9065365952548337	1	not_pregnant	0.385428903634538	1.3478560236127002	1.450123597600373	-0.3916712667887679	-1.8868127931374856	-0.5621304026930933	1.5315348709507088	1.2823718130196549	1.7803613567576464	-0.03184472962043228	-0.9757631089168876	0	0.9206420170935392	-0.9817642884620728	0.9373308368952136	-1.3159347106942771	0.5317481335399993	-0.2533836933028914	0.44771953388829866	0.4366550111090524	0.2935890666011247	0.4760445503350811	1.221258456116547	0.8309079581472115	-0.3451122618089883
509	-0.2212172119335548	0.764570498537667	0.06745350742751689	-0.13483119095047377	0.85852098552891	0.6312612139523724	0.3378927323255493	1	not_pregnant	3.033098372399432	2.986178816475294	1.526923534377251	-0.4121197217856352	-1.8069339817125565	0.3665230485708148	1.1963323078137242	0.4241913772374046	0.786608265608144	-1.1306569974669505	-0.1651391719879425	0	0.866725876042619	-0.48781293531146663	-1.582777122281856	0.548987782016353	0.1712150799271633	0.08925191615311887	0.5200832796934718	-0.19123196299188808	-0.19577335306806032	0.4910281206792026	0.7176517389490995	0.85852098552891	0.36997955634505697
364	-0.7789067114870907	-0.29861896784936737	0.7705281264517879	0.6046446436360914	-0.983779256789251	0.8220988934593634	0.6709818559184095	3	pregnant	-0.4211089598299304	-0.10419773800208372	0.11039181529736553	0.454894640581623	0.11436306790967872	0.3547181518492386	0.08726694357119476	1.9147153008729776	-0.07839949330642802	-0.2755812806372499	0.593742857230682	0	0.5018939742684474	0.7824552311096322	-1.2164287001876133	-1.118527894242092	-0.5878226855098952	0.5592470025346816	0.6958333251862985	-1.0858260921580012	-0.9212378451030406	-0.09695378600869237	0.570913694524755	-0.983779256789251	1.942801688504247
399	1.4118264281395614	-1.029927621757392	0.2129329714208602	-0.6323096884345317	-0.4186362283864583	-0.5750062036534446	-0.07800860431527468	3	not_pregnant	-0.8384728440975571	-0.5995046996977599	1.245323792686286	-0.4734650486880274	0.5726155084274809	0.48457223567028546	0.3562566745957488	1.2326876836339824	0.7182123424008343	-1.2345447505919993	-2.019225951798615	0	0.9206420170935392	-0.03495893217811158	1.0075722098786768	0.8254093122378703	0.4429904283869822	-0.9859778494615612	-0.7257188119819598	0.058118521975131426	-0.2932819161534445	-0.20892704795844605	-0.7951756062224308	-0.4186362283864583	-0.48937148094174104
249	-0.7052694278221445	0.09361250526204888	0.11799412834180144	1.6418874350868842	1.445352867014688	0.3520667097797294	-0.06144616170567048	2	not_pregnant	-0.541317389907498	-0.09149756177167476	0.24265831789034711	-1.9784710469870643	-0.25560223922678765	0.5711416248843172	-0.5210637049889824	1.896648375325759	-0.5571712367812975	0.24785295454321876	-1.7820753239423324	0	0.9206420170935392	-0.6580903195507237	-1.615430750311934	0.07528471373645994	-0.4249033352623116	0.7096011854522576	0.8184872825920327	-1.4174897291931274	-0.6404861046485916	-0.12726201907638324	1.0672164618398563	1.445352867014688	1.046443815674997
455	-1.3940477551485086	-1.287506594389221	-1.3009390193153814	-2.179685174112788	-0.8056227019155292	-0.17821789692052248	-1.2649836580025295	2	pregnant	1.9997543546934964	-1.251447171520694	1.6549233230416949	-0.20763519086106763	0.9215600742985176	0.05172527127648601	-0.5541701162275782	-0.5875581780886656	0.557280634953617	-0.03584041314856256	2.008022979776163	0	0.9206420170935392	1.4583257144325326	1.198382798680139	0.8327190128906345	1.64692099178082	-1.7576997620394283	-1.392317932489875	-0.9989845723784734	-1.3480939783327848	-1.8895507532464777	-2.382663054506142	-0.8056227019155292	0.3334225176299823
433	-0.8878552225577702	-0.8680638623342414	0.11420191415980344	-1.3886014395097923	-0.5967461224064331	-0.9631562944100104	-1.5796700675847135	2	not_pregnant	-1.2220202902685418	-0.988976797048002	-0.6192073257964914	-0.03586819245446269	-0.0285780700913327	0.11074985566440042	0.33556515311876833	0.5009759370093153	-0.6416603756971213	-0.7710457218176362	-0.6868705331932421	0	0.9206420170935392	-0.17845111086980853	-0.03969872805465178	0.6358883816339744	-0.12630344344194927	-0.36719558836030497	0.34564640739623526	0.17896221139350169	0.5919581342245633	0.24194847952979703	-0.6837502252838998	-0.5967461224064331	-0.6515505407795529
421	0.8085459717975654	1.3466558656116014	0.1265037054768067	-1.2363501235680086	-2.412704528246031	-1.3120893625698948	1.6996935691140018	2	pregnant	0.11738118548544343	-0.47250289796712647	1.1813238983540637	-0.3875815453188269	1.299933647107218	-0.25913754044398335	0.01277747974339879	1.35463959933935	0.3923256797840115	0.06405161458409167	-0.7731071397435423	0	0.8559427054209987	1.0964275103817294	0.6166053231405696	0.7409646339318005	-0.2521042110484041	-0.43957415029629704	-0.939104560396851	0.7528803568604177	0.5397371323084548	-0.49737751290215015	-0.4085606494794521	-2.412704528246031	-0.9278818529353254
82	-0.4643516616510342	-1.2798923440790309	-0.6211968717093763	-0.1637651964961756	-0.3684190888186171	0.00337473427989425	-0.7405063086988604	2	not_pregnant	1.7601899428296652	-0.19309898147158347	-0.2437410896373665	-0.5225413254452251	-0.33968523365416137	-0.5345856070287974	1.3949708523272095	0.13512009524603913	-0.41635603023480927	-0.2795769548622103	0.22723731954894957	0	0.8559427054209987	2.058840963695914	0.6158777988978558	-0.38779335187547576	2.0342450828211716	-0.3726256568377655	-1.3796165977047432	-0.839679937855369	-0.6464902984622956	-1.4503051724345435	-1.2922161003211794	-0.3684190888186171	0.8313683177616563
22	-0.05572815113849887	-0.6624455649318178	-0.0538788041487876	2.3077955928526994	1.743358352979801	-0.4605126329693942	0.7427524405599712	2	not_pregnant	-0.4417871787269541	-0.28200023479771846	0.5413246371407852	-0.33850526856162966	0.3834287220231305	-0.15682826144905349	-0.9059259042543384	-0.7591942231797051	-0.13874887423167756	0.11999115606840664	-0.7256770141722857	1	0.8559427054209987	-0.8969202582046204	-0.6797287797264107	-0.01453828240699949	-0.05056253360038509	0.6462509000833265	0.5201446831680765	0.2559972643822399	0.26478668080016954	0.8347427453218272	2.0427743293777794	1.7433583529798007	-0.0712403619987727
396	0.6233465420790274	2.0106029146004625	1.0872373810593812	-0.00674147979956125	0.608336492538592	-1.3217079830857237	0.9930293511048656	0	not_pregnant	1.63753492661776	-0.17616541973546143	-0.46987414630308105	-1.516336139263628	-1.0291660385455532	-1.7780367806161066	-0.3762230546501177	0.47839228007529166	1.5993132982890073	1.3426695156036823	0.9645602172085206	0	0.8775090466642393	-1.3572441475167984	-0.8380245829452905	0.8037685494477401	-0.8743351919117154	0.34483672796442255	0.8299265448147394	1.8374291982980246	1.704586502687419	1.4233630728087117	1.2476027843405317	0.608336492538592	-1.6220619264309275
404	0.05819808296677611	0.8424200268193558	0.15034559823972993	-1.160780418485038	0.4557962857333353	-1.545789795673958	-0.9613388768267452	1	not_pregnant	1.1377541946659924	-0.2862336203034311	-0.05600798707982835	-0.7065773823288211	0.7744148046849583	0.05566024601216611	0.7452572089892657	-0.3030035959350472	0.43658189183803103	0.12398683029336705	1.2707000821165917	0	0.8559427054209987	-1.504730388030355	-1.2351736986434274	0.30134450975575183	-0.9731732445990882	0.7232295290386118	1.4162216352225776	0.6997059868602439	1.2907011691280097	1.5207450934126974	0.32107424844556526	0.4557962857333353	-1.1081308013132183
271	-0.5578962909196867	-0.03210724046872526	-0.8196471134494001	-0.456172905297142	-0.8158069231501435	0.8471681453830113	-0.08536968991947745	1	not_pregnant	-0.8482230278764528	-0.10843113336443212	0.3791914946754832	0.5407781439508235	-0.5246678762102742	-0.14895831197769369	0.09140524979363844	0.22997161211422623	-0.384169673757435	-0.3994473862807615	-0.945580352844142	0	0.03641857080684856	0.3141296028169831	-0.29038102203123095	-0.5247279866048107	0.5091376227312945	0.3454595404371649	0.13711750896355646	-0.971639560486547	-0.7546507984240896	-0.4793377412105348	-0.17827672826181237	-0.8158069231501435	0.7868178112999683
323	1.2696214636136345	1.4472863191427654	-0.7420391855134237	0.6465992992787869	-1.540284087013013	-0.0113102313019064	1.4696596439808491	3	not_pregnant	1.0763389551315388	-1.0397775019696385	0.07625852110108149	-0.7597434186441688	-1.2435777663477436	-0.6880494842929967	0.13278828311236088	0.9616833797715988	0.8389111229862473	-0.9708298051924548	0.5678718832970004	0	0.1011178824793892	0.22084078140905936	-0.2351205672474156	1.0285887878396884	-0.616643830870643	0.17687289383282248	-0.41429852562374553	1.1465478119294794	0.8216349558489561	-0.0070570594004668065	0.1077676041910213	-1.540284087013013	-0.3670136990781357
430	-0.17527267772582414	-1.0914360035286996	-0.5434956069776835	-0.4234089586643968	-1.6748374794133718	1.1033158054647292	-0.7625895655116024	0	not_pregnant	-0.37663227760724655	-1.7509875285787182	-0.5125407690154838	-0.4243887719308301	-0.8357750299845509	0.21699410023318896	-0.835574785189942	-0.5920749094754705	-1.8245081706393464	-2.029685186590235	-0.5661393081170477	0	-0.10376322315985304	0.1672893191709599	0.2932054161043017	-0.2709477180040034	-0.26484194689649804	0.2669361324719104	-0.2603091977819825	-0.7116032054118333	-0.867372927646671	-0.7609026520655728	-1.2197632579262567	-1.6748374794133718	0.76605646197971
636	-0.04488363204928548	0.1416154088637225	1.525354270411989	1.1196910940980116	0.9718248649251052	-0.4913169182673455	0.7905994969876569	2	not_pregnant	-1.6788267188216277	0.21330671704132192	-0.6448072914766567	0.00502871158798904	-0.8357750299845509	-0.29455228557963903	0.5424803293476195	0.1938376979216734	-0.6295905201204764	-1.5302250897912282	2.788464180710884	0	0.16581719415192986	-1.4511473115979945	-0.9231421836466552	-2.063626175780264	-1.3155286856703263	0.6990555356965437	2.117941283693878	-0.5208523136168598	-0.22034087250164502	0.6431016555426291	1.8902017510883418	0.9718248649251052	0.6991783966521447
232	0.1393838688090683	0.8108480750901864	-0.38852593712506733	-1.3184853524265063	1.0523944367433815	-1.2750020191683789	-0.05592534750246829	3	not_pregnant	-1.1932328242864878	0.302207970367457	-0.5338740803716854	-0.8497166053951009	0.6903317711033771	0.8859393838550029	0.1534798045893417	-0.02296577540274723	-1.3175734870237117	-2.353335468640263	1.7622487073276678	0	0.45696395270695334	-0.9247600449958152	0.11271389988162545	0.0824574067208996	-1.0705189893106386	-0.7155024004344298	0.723218424723543	1.2578206128032094	2.2165945690505895	0.9774321982382812	0.4996736236987457	1.0523944367433815	-1.9584148170973537
395	1.660443815032208	-0.05392971719386	-1.1402159409359638	-1.085173403816539	-1.485162498503675	-0.17776050308283714	1.4420555729649025	3	pregnant	2.186619495598721	0.00163708137245086	0.37065818602755585	-0.457106315161101	1.8380649210741908	-0.5227806736599364	0.1824479288759711	0.5100094418483351	-1.007779927705922	1.918047645953015	-0.13495636069926342	0	-0.08219688191661242	2.080575606471866	2.15511359552003	0.879868288119663	1.6908479620173564	-0.8542667342101681	-2.534422572277927	0.7230492018618448	0.15252527956627387	-1.15008839582128	-1.1909182991625091	-1.4851624985036753	-0.2919223175315895
112	1.1172362040146984	1.5628308146891687	0.6960027499834393	0.05230189470508226	0.6968672961256187	-0.8854004042115502	0.9267795806665752	2	pregnant	1.6202353746156608	0.24294047472112396	-1.690139388984998	-0.6043351454326941	0.15220042861654182	-1.148441262674735	-1.1376708985473751	0.4106411830769905	-1.1244554230991195	-0.31553807870587364	-0.16945099428404886	0	0.03641857080684856	-0.9896844398774796	-0.6007910162645155	0.6399499122190385	0.6913226317266475	0.448404717427442	0.18482524937606765	1.1876842310760911	1.4171366175256828	1.4215928958662662	1.059407507230205	0.6968672961256187	-1.2572718748712775
347	0.07821643014931047	1.3862327168601705	1.1738502351950422	0.5031130450375739	-0.0140421505740798	-0.2924926692128941	1.3850071595318156	1	not_pregnant	0.4103715091178208	1.411356885051475	0.8869241936912071	-0.37122281179190086	-1.7648923866133517	0.4530924377848462	2.052961165921475	0.5506600663949871	1.4182650899410612	-0.06780586073219713	-1.8510644806800365	0	0.03641857080684856	-0.2553181710299468	-1.352429671767157	0.1273641335165956	-0.5471711350014068	0.5578518698939628	0.6632256429544646	1.2960290046932135	1.0447277196861213	0.7955693312484373	1.0425091977890142	-0.014042150574079808	0.4047894632548606
759	0.2523567344835173	-0.16106103749195402	-0.16509802604114318	0.01943058416468074	0.5082266515590267	-0.00202387249702643	-1.5078994829431542	2	not_pregnant	0.0258297843683633	-0.972043255025151	-0.8752069825981441	-0.90288256553403	-1.87840450544101	-1.2546855530526293	-0.18172278745335924	-0.09071686319923954	0.6457930590616557	0.2838140597805423	0.04614048193465795	0	0.03641857080684856	0.07149696996305134	1.3645867205499571	-1.0809665174417238	0.1402350887197013	-0.9143784467747172	0.14816969206742592	-0.5448392479343304	-0.7902698188846277	-0.40792578446689975	-0.41904553915908155	0.5082266515590267	0.401655185124639
302	-0.38474397116745435	0.5762835710949853	-0.7424239091882617	-0.7066169783026246	-0.12321167496679536	0.3780902630884157	1.557992671232015	6	not_pregnant	0.5197046239239531	-1.2895477199251923	-0.8965403336907278	-1.029662978896965	0.2909374007450743	1.2204119706949823	3.6256830249622177e-4	0.36999051646492775	-0.06230632911892594	1.2071534668581188e-4	0.11081793684738296	0	-0.0498470821089327	-0.4535454576780845	0.186439433035091	0.9649521424690092	0.00722995320445398	-1.2261000935318944	0.22708880738161497	-0.06504930751463002	-0.07489382491706224	-0.007382398897239302	0.6072448653434012	-0.12321167496679536	-0.23807315104456342
676	-0.2177742716016935	0.7756245802129256	0.5347829750323104	-0.00909819704131017	-0.38144521327860337	0.3868243048200213	1.0003904367092042	3	not_pregnant	-0.24170160324151013	-0.5190702173830506	-0.06027464854392338	-0.6534114221898919	0.1984460892555697	-1.0303920755752636	-0.25207394505871156	1.4178740070162572	-0.3962395668039074	-0.7310889051426728	-1.665655881005202	0	0.7696770525052175	0.7482779628200699	0.6341027488098179	-0.1868817414897688	1.202184664958786	-0.3612225171989349	-0.7077864117393369	0.43183303601778206	-0.27271837076340616	-0.5036627011196043	-0.18663207212851657	-0.38144521327860337	-0.2227483343619665
705	0.7157599879427147	-0.760125728553886	-1.1877416398848244	-2.159953675641133	-1.670526361681238	0.7396665533605327	-0.5951248680146719	4	pregnant	-0.7298869020574353	-1.35728196686968	0.37065818602755585	0.7616213893582126	0.1984460892555697	1.114167753611658	-0.6990107665664431	1.7159787833302893	0.3681859311608942	-0.3714776108870189	-1.6958387173920326	0	0.17660036477355015	0.5081883790351691	0.6900354757721522	0.8254093122378703	0.7291083288395835	-0.11099009060568064	-1.1021769396811496	0.3287748273776168	0.3070201070194365	-0.08362024384409078	-1.1464043796658585	-1.670526361681238	-0.6716999896417093
770	-1.3744925424661583e-4	0.39709681941044017	-0.3572717561029886	-1.422177123571029	-1.8886608217060004	-0.8956543509645365	-0.7055411520786466	2	pregnant	0.7070141569103725	-0.3582012921801731	-0.7514738482576638	0.4876121838118943	-0.0285780700913327	-1.301905139938934	-2.437098262305175	-1.4818724228999425	1.7763381465050851	-1.3304410808417686	0.08494695287444094	0	-0.00671439962245147	-0.1356057551053799	-0.21379543773218185	1.6899182156269517	-0.32323208527351127	1.2887534543949677	-1.0543025049085333	1.017534088305805	1.162998994955404	-0.1316118512215153	-0.8827814393207932	-1.8886608217060004	-1.3807118542344294
601	2.111702716466216	1.5388217246774027	-0.6101274007785245	-1.24576939050531	-1.541105737964957	-0.2579374045674206	0.8053216681961936	1	pregnant	0.07980743226136014	-0.811174290395732	-0.7088072255452611	0.6389307355534279	-0.8525916836859158	0.374392979718532	1.8377694350591705	1.431424285307492	-1.1043389971380446	-0.2955596703683921	0.1410007330771708	0	0.17660036477355015	1.2996657299442411	1.042107182912754	1.2221146333861457	0.6055236727017277	-1.4302414452781358	-1.5316627513414096	0.21060526690350945	-0.277292081761248	-1.5718504811475096	-1.6718978995217804	-1.541105737964957	0.025970258568630146
787	1.4065631870641246	0.10077552274297492	-1.0642511710716716	-0.6965275631759397	-0.5298688170965353	0.9864928538503164	-0.6282497532338851	1	not_pregnant	-0.6308401330749641	0.2979745651484733	-0.2565410724774489	2.3566006505846	-0.297643716863371	1.6375190544697051	-0.32656341852174625	-0.5423907800897982	0.04229926386034319	0.3077881423429847	-0.9671394643246743	0	0.17660036477355015	-1.099199288257309	-0.6612747440463602	-0.21814743856254895	-0.9672520230198208	1.5656130338484542	0.5417456003459677	0.39474252378265257	0.3859470824984156	0.19334345597845046	-0.3151026410764112	-0.5298688170965353	-0.08235432464394161
359	-1.658241229605233	0.7981274173887116	-1.0170435002581475	-0.5762217095917834	-1.2553740866473422	-0.01519593755668419	-1.5483854537666368	1	pregnant	-0.8593422422102817	-2.250527806783659	-1.562139600320554	0.7207245555408969	-0.3438893775023993	1.751633275995317	-0.3058718970447654	0.627444668232308	-0.6939631581355709	0.21189181209321564	-0.19963380055309768	0	-0.3302106700423359	0.8322139900992938	-0.45453584223277793	0.12823074418982264	0.08201394504948055	0.9694089097108464	-0.5610055527952731	-0.9853424546482566	-0.7698714570956416	-0.632074062627057	-0.3772361426846343	-1.2553740866473422	0.26171980367833053
442	-0.3426354342012273	-0.8213133361351767	1.1652636601131583	-0.11015122592122265	-0.11111779521193504	-0.2581968688102498	-1.5631076249751736	2	not_pregnant	0.7579461036331564	-0.7222730370695969	-0.358940955066301	0.07046375519929608	-1.1552905106095104	-0.566065368266952	-0.23552073943941357	0.01316813616071751	0.8871906202324819	1.518479479203379	1.8571089584701808	0	0.17660036477355015	-0.9805392643568512	-1.9078360764687647	0.9154674798336232	-0.9868730036944456	1.0418327711420825	0.8344573653713634	-0.6703283885364666	-0.07848997691627585	0.9510330823426906	0.008701153604510068	-0.11111779521193504	-0.09554435726452452
547	-1.4596067623940976	-1.2234723392663198	-0.10673412132875468	-0.6429778732073216	-0.03403271650549875	-0.1528450912482615	-0.6153678534264133	0	not_pregnant	-0.32050495799156475	-0.3666681026181405	-0.3632076292584561	1.260563676046489	1.299933647107218	0.03992035165035704	-1.1004262292625304	0.4693587752362719	0.38830239459179655	0.9151317037046808	-0.5316446895911534	0	0.17660036477355015	0.8582790292705722	1.7074766660513216	-0.20131040726960153	1.299165884918235	-0.08409539005538777	-1.2498739764071112	-0.6764799125957771	-1.112235108744236	-1.3261693973768334	-1.0953975125583595	-0.03403271650549875	0.38546004718428245
688	-0.0666714715467661	-0.19114419880199013	0.3068332905888492	0.00834808795375558	1.6018411763634617	0.8031883913390001	-1.3017890860238752	2	not_pregnant	0.1458567102031338	-0.9297093211149396	-0.03894133936080533	0.17679571356536355	0.22367099149920264	0.22092908413069015	-0.20655260551754495	0.77198032500252	0.1267883980924383	0.6354339869799356	1.1370333499950351	0	0.17660036477355015	-0.7851109223572098	-0.7802535716533107	-0.3853838263900318	-1.7544245314781777	1.185588663997836	1.0709604462171634	0.08377170451643992	0.023279005124845504	0.8647508075062961	0.24461027947618086	1.6018411763634617	0.5037943481037808
666	0.15554339577122672	0.2844606572222994	-0.6136577893031802	-1.3333068531774357	-1.8658053284673872	-0.1187133919487574	1.068480478548562	0	pregnant	0.47232052478743247	-1.0270773454525004	-0.7685404655535191	3.550790330989943	-0.8441833959894408	2.019211374785129	1.7094820096100811	-1.0572989994937378	0.561303920145832	-0.2955596703683921	1.8183024774911372	0	0.17660036477355015	2.0047490750093617	1.0058123132749297	1.9751819647854911	3.017759632648425	-0.6609325666794775	-2.79063316061375	-0.4866373726937284	-0.3084067157843233	-1.3420747401403128	-1.6712420694778516	-1.8658053284673872	-0.2717708811455836
381	0.4479456402617763	-0.3746415963127243	0.6530424430867653	0.923814620979949	0.8626815683145892	-1.137801457861471	0.33421218952341686	1	not_pregnant	-0.6542476136721096	1.0811521847812111	-0.09014128065523148	2.483381063947535	1.3335668762015334	0.17370940562617346	-1.232851874216913	1.6527443756533826	-0.3278436061267705	1.0030366855045292	0.9688720395046272	0	-1.0580774224584852	-0.6102105411115489	0.5504331060223515	-0.8493101304515143	0.05071056478054547	0.6535443642913215	0.15122310119753993	0.8607442762234274	1.2428227627630262	1.1806300253761415	1.0459269247085585	0.8626815683145892	-0.8672690661182852
211	0.4220238106097304	0.788932024080257	0.5977071102526794	0.7465566409789967	-0.5155436113075238	-1.180758003089475	1.6426451556809794	2	not_pregnant	1.7756276973311182	-1.2387470150035558	1.2495904470102497	-0.43256813869429306	0.29934570801865296	-1.4160193614645464	0.16589471362143438	0.28417247288670305	0.21932411676014896	-1.4423201079913797	-0.4626554123823221	0	0.48931346457181424	-0.48258283132037183	-1.324570432673667	0.7118515009027675	-1.7397896375187782	0.5120085472198093	0.9772246644713805	1.797682243772942	1.880155141753313	1.7363272368754963	1.179046116780791	-0.5155436113075238	-0.9232324593553797
562	-0.211738327097331	0.1806805796783088	-0.34606711461213896	-1.8093094736550577	-0.9100458122404724	0.44779324147566624	1.2193827334359526	3	pregnant	-0.6701402232345041	-0.6841725675181823	0.6863911225738492	1.0683481762230114	-0.5204637323620364	-0.9202128929180802	-1.377692486014822	0.2525553111136601	-2.2187908688729596	-0.8749334005173265	-0.911085694161205	0	0.284432358932572	1.274613397844115	1.133646152080671	1.1400909642549113	1.0297175508668583	-0.5868630491188609	-1.7644940575588788	-0.024061362806352668	-0.17565093219057265	-1.0451945756245342	-0.8962741476401175	-0.9100458122404723	-0.7435890161140969
136	0.02224923373113689	-0.10445531562744614	-0.2956780238182763	-0.094221236132422	1.1121827847153312	0.4958198130604753	-0.02832127648645731	1	not_pregnant	-1.536091887353508	0.8694825940832397	-1.7669393257618762	-0.02359912177734261	0.5473906061838479	-0.42440638772432887	-0.3017336004575606	0.2796557414998981	0.5411874941847568	-0.7950198415927581	-0.27724673239340275	0	-0.01749757024407177	0.12617767071452266	-0.8775130567046907	-1.1424281125397706	-0.4954117482048845	-0.34518244541184234	1.01583562182984	0.9194300243733757	0.8472597754033608	0.8194932760535998	0.7739668884953879	1.1121827847153312	0.3090735588648583
216	0.10784154246323464	2.316683906434061	0.09360401776943852	0.3639875150613534	0.389369328385907	-1.2671771313352092	-0.6098470392232135	0	not_pregnant	1.2655576973636475	1.9955650310768376	0.05919187400293946	-0.6411423720446969	-1.1636987983059857	0.07140013579306465	0.05002221165729678	1.3772233404041945	-0.03816657464114832	0.5635117765052879	-0.6006339667999848	0	0.7912433937484581	-1.6219561611468818	-1.199090368837677	0.8254093122378703	-0.2577930837592195	0.05882910406142025	0.99768694477468	0.7608796196967772	1.251581154050322	1.2405626605732198	0.9416986481231279	0.389369328385907	-1.2284929229982005
610	-0.5602736890659052	0.7888518860203538	0.5201233978025732	0.626822593796255	0.8329796896320448	0.19753191124827965	-1.461892697916603	2	not_pregnant	1.4740459211486	1.3901898786698277	0.9167908534317188	1.350536862797421	-0.22617315398071017	1.0433382999876313	-0.20655260551754495	0.36095705369131864	-0.9434072896908272	0.2678313628807003	-1.036128781690549	0	0.7588938818835972	-1.7559144520034935	-1.0417909722324403	-1.095298027839089	-1.2678278000889271	1.5603146888011796	1.6257585141400688	-0.6710033525764293	0.35180284211221496	1.032202864620745	0.49186646549225654	0.8329796896320448	-0.014252774220074715
158	-0.3543665300468569	-0.7558229810945156	-1.9332966489814876	-2.188098888483408	-1.9952538515568377	-1.5689912170993032	-1.647760109424138	2	pregnant	-0.3984912809800845	1.1361863540616444	0.7973242939424378	0.9211193459514188	-0.4405848817829001	-0.7942937746708916	0.8073318119611634	-1.4592888500967405	-1.5026449056242193	-0.8669420520674056	-0.6825587108971358	0	0.19996404509180352	1.4990961684143478	1.3506244185502472	1.0871609433775256	1.4968801018142572	-0.993676165578635	-1.920181028672099	-0.19361250182219375	-0.8769565159543264	-1.6908708170803328	-2.784185168366052	-1.9952538515568374	-0.16350913535474323
243	0.39033964890127615	2.0781066160896335	1.6391860068664863	-0.824714579504481	-1.1527573197712402	-1.8535669286084424	0.21827509125630443	1	pregnant	-0.18894183086863756	-0.5360037988324432	-0.17974117543695295	-0.64932173880816	-0.8189584545916004	-0.23159272645604495	1.7177586027844909	2.0140835596443223	0.9596098286320064	0.5874858218550508	1.1801516532701857	0	1.2117887756485628	0.6114016780265638	0.9614208924905436	0.8254093122378701	0.7657550431856354	-1.2799115628168196	-0.9542853476246856	-0.32404564933474583	-0.20951516858265395	-1.017166531533418	-1.411873526254822	-1.1527573197712402	-0.2769166898882377
624	0.5354739687799318	-0.00518757984878311	-0.95211819218493	0.2807454626476243	1.1411785500535212	-0.6428007211242643	-0.17554298857171316	1	not_pregnant	-0.840758239054379	0.6578129245321841	1.8511897398350896	-0.534810413678629	1.0813177754567902	0.07927007610260335	2.0612377590958855	0.4287081506896198	-1.2089445620149435	1.2947214249041563	-0.39797795746959713	0	0.8451595347993784	-1.053024094718645	-0.6066576161029691	-0.2190962281095452	-1.6686748523666943	0.5907651977018447	1.1762734102021546	0.98143352780797255	0.9596181730427293	0.7104575489278816	0.7981522520723952	1.1411785500535212	-1.046415863901556
758	0.10260420919019908	-0.9127072615288776	-1.2895469525232577	-0.3125330754327906	-0.7897798260607604	0.6817672957936282	-0.368771485683654	1	not_pregnant	-0.02000349541240034	-0.10843113336443212	1.1215905788730407	0.4957915505753572	1.682511363764156	-0.5700003338408106	-1.0259367365290175	-0.00489881962101485	1.4665446621269491	1.942021691302778	-0.3548596742729682	0	0.9529915289584002	1.0226327957658086	1.63799615003219	-1.2365277983219471	0.7169608537948179	1.2854543965570306	-1.2695525344573484	-0.13748676615765024	-0.9233340301379791	-0.85687863703502265	-0.9818764330673128	-0.7897798260607604	0.42284172854632446
283	0.03855445360601614	-0.9884347852428088	-1.4420491382094427	-1.2607771835025612	0.1463941459362947	0.9013985413833854	-0.3264452434591038	2	not_pregnant	-0.8781073118274021	-0.2735334440730217	-1.3402730986378473	-0.6575011055716233	-0.23458148083139263	1.700478650240584	1.0349385096669952	-0.8946964171763073	0.5250943159460698	1.0190193824043712	0.5075062506803818	0	0.01485222956360794	0.6184399922917792	0.84142462639448	0.5860367282294938	0.12977930913629954	-0.2509502019171777	-0.8259030945901475	-0.2422241850029696	-0.3048073817808604	-0.12614522343858958	-0.46131662658825345	0.1463941459362947	0.06999624924752355
614	-0.633395891649702	-0.15691582081355776	-0.4117935229684395	0.36941303570226447	0.5393311816066793	0.4748777649969992	-0.8564434069659729	2	not_pregnant	-0.953429471236649	0.06513797299717153	-0.4357408719749883	0.46716372881502694	0.8038438116226212	0.5160519969084403	-1.0342133297034273	1.404323728725022	-0.25944764544963406	0.19191340375573368	-0.09183806244374404	0	0.05798491205008917	0.14854670694659938	0.48663640380114975	-0.6628794597262745	-0.10343154349135536	-0.10763287131740136	-0.06788759635085148	0.07690707029157713	-0.741284214160278	-0.38281458059055806	-0.26623977247013847	0.5393311816066793	0.012322406611157945
355	0.0574504682462801	-1.3361275126213654	1.4834590780294563	-0.42483623010505867	0.6416810025852185	0.6602454792056741	-1.0110262046554317	1	not_pregnant	-0.1826141796989171	-1.0609445083512856	0.21705835221018177	-0.8374474790734874	-1.6303596268529188	-0.05451898016366833	0.9107893808051112	-0.4927066507041265	0.9475399730553616	0.6514167583051362	-0.29880588403097746	0	0.01485222956360794	-0.691950811215075	0.39189180777504	-0.25480729655416556	-0.34787939428145576	-0.6505699698894777	0.5298401931370341	0.025476777824478936	-0.3842994484632199	0.22862245330393652	0.1382008124078242	0.6416810025852185	0.6909047286960254
450	1.2496668686289278	1.2873002653081116	0.3596691246202274	1.395318931830714	1.165718219527954	-0.13022126669633124	-0.7533882085063321	0	not_pregnant	1.2992578606728151	-0.5741043078103998	-1.2634732413337342	0.5571369155659589	-2.4123316355597453	-0.38112169311731303	0.7493955055764705	-0.7140268251808377	-1.3457365583088707	2.629278699951005	0.8998827221387528	0	0.01485222956360794	-0.31864739266701625	-0.6507162568824796	0.97333334250521	-1.034738048014323	0.02840673172102433	-0.0094324722021179	-0.2042970317183901	-0.01633557317940362	0.04288209018521707	0.09173487729356276	1.165718219527954	-0.12527203765224654
297	-1.0567055628935331	-1.666392336002508	-1.9309280266121416	-0.928442056688712	-1.025155193085351	0.9369546866780956	-0.891408563586251	1	pregnant	-0.7440465094598276	0.5011774242615613	-2.1893388190891767	-1.3241206394401506	0.21526269401417555	-0.5188457080860774	-1.6425439300874105	-0.8946964171763073	0.6457930590616557	1.6063844610032267	0.3522804070782932	0	0.01485222956360794	1.1770622324153956	0.5550308281366411	1.0963102516752807	0.725159756941519	-1.8353296386344584	-0.891634496588226	-0.8514363739127088	-0.6885070285017372	-1.623156244000264	-1.8519640814263383	-1.025155193085351	0.3174630590859026
462	0.16906577276218512	1.2882908647319995	-0.14139455075547458	-0.15672087790887404	0.083530822576174	-0.3458380501200495	0.7629954259716458	3	not_pregnant	-0.12414991634544532	0.1455724306702926	2.358922478587196	0.4753430955784903	-0.9618995803569224	0.5475317581465947	-0.8769578281439037	-1.4276716462582866	0.1750679047061294	0.6793864778798595	-0.9326448056417376	0	0.01485222956360794	-0.11948803743217214	1.085634590215826	0.8254093122378703	0.1048776912776914	-0.0119185234633718	-0.7342412353427121	1.4333575842118704	1.1749593443891835	0.8667549595492059	0.27534200403330195	0.083530822576174	-1.140688068144296
73	-0.5787323585002839	-0.4110390260252082	-1.309844154319129	-1.829493979142648	0.3616287963648559	0.8065352953317206	0.915737952260104	2	not_pregnant	-1.1232948529653108	0.5858452920819837	0.24692499208250213	1.575469829674751	-1.6135430514599685	0.952833945199741	-0.496233848383841	-0.8675959447246586	-1.7641588178164664	0.10001274773092506	-0.9283329833456307	0	0.04720174142846886	0.5136442024779679	0.39412563528503664	0.5111944875566773	0.163893989073725	-1.7594368247106118	-0.20118979861228956	-0.07161325284923688	-0.5747828134771694	-0.4607797821030336	0.1543026091216452	0.36162879636485595	0.06988968862622844
716	-0.8800347798367145	-0.8667443405284615	1.1261549943505245	-0.8061280523335325	-0.9807451418357714	0.8627585351240527	-1.0404705470725095	1	not_pregnant	-0.05206145246112231	0.32337491760929166	0.04212522690479743	1.3464471032392706	-1.832158844801982	-0.13715339693247486	-0.5789999342917639	1.0113675091572711	1.4102185195566306	0.2238788533744366	-1.7303332957608843	0	0.01485222956360794	-0.6207370799000258	-0.40032065318177734	-1.0846997936034948	0.09054900653576008	1.632164337374206	0.5681569580111842	-0.7124659255885909	-0.2607669700837093	0.3202600759075343	-0.23991607720854313	-0.9807451418357714	1.0268879917799463
710	-0.6841425633800947	-0.9339863844042762	-1.6733826989704104	-1.0199541746951624	0.4451167388567085	-0.3939966195487252	-1.3146709858312802	0	pregnant	-1.582308138459884	-0.33280093971935476	-1.7456059746692922	0.2463204453194286	1.1359717237922935	-0.11747854157771773	-0.7941917422359808	0.3428900860786893	0.6256766331005805	1.4305744974035306	-1.389698772169876	0	0.04720174142846886	-0.32417865828494064	0.4369581438038288	-0.7912043525754529	0.4339764061621176	-0.4357955168646907	0.3695577918944797	-2.1987786843667547	-1.7602713056888994	-0.5956820571883892	-0.37929378613404247	0.44511673885670844	1.3665659213593049
615	0.6255565354530207	2.4610665979155915	0.9091690781629556	0.484394743112308	-0.11460621832010624	-2.121354782574871	0.6783429415226815	1	not_pregnant	0.24354725100573277	0.467310261362776	-0.9008069880146916	0.17679571356536355	1.1948298942844489	-0.656569759702127	-0.15275467280196867	-0.5920749094754705	-0.1789817917260252	0.8072482763546717	-0.8593437462938424	0	0.01485222956360794	-0.38577216557998817	-0.6348184229599133	1.1612419696689174	0.2601557859694551	-0.9680129965354348	0.17080372731812504	0.6948249601977079	1.013565720358614	0.6115057238756029	0.33487171052700904	-0.11460621832010624	-1.036401716116206
729	0.39662935317440456	0.2564593501847929	0.9105161615553282	1.4138035590720075	0.5301952535138872	0.24493673086009216	1.4733401867829838	1	pregnant	-0.8673362214054697	0.3276083031150043	-0.5936073601163261	2.143936810028883	-0.8652041152306287	0.01631052155991979	-0.31828682534733654	0.4829090114620967	1.8205943585591045	0.5994728445299325	-0.22981660682214605	0	1.298054428564344	0.21736488196422896	-1.3315291383703023	-0.68725528228998	-0.35941801317896305	0.04614770470883628	0.7352037827221357	-0.8885131237940237	-0.29688154742019895	0.14053359888443423	0.937463859357288	0.5301952535138872	1.918989428883326
102	0.2182023259632651	0.3126473002483975	-1.1527290824977647	0.02257084472221277	-1.451912181385817	0.2564281534998268	0.6673013131162772	0	not_pregnant	-0.594725079017804	-0.0957309472773874	-0.3162743522220896	-1.8230629261284268	-1.8489754201949324	-0.12534848188725642	-0.5831382308789688	-0.35268772532071907	0.7021191266923202	0.3557363446805485	0.6842912860770884	0	0.8128097349916987	0.0182042529802963	-0.7272319607302363	0.40962933479654046	-0.6998153514834474	-1.1070221513094092	0.5963424393284795	-0.2924860477797354	-0.24519247993450655	-0.331213732043555	0.040750131783405925	-1.451912181385817	0.7509842308310746
75	-1.2582518982360076	-0.03874105704772183	0.14152089818635616	2.497486137266212	1.2780272602165483	-0.5501711554619889	1.068480478548562	1	not_pregnant	-0.46018543115873994	0.7932814972742429	2.819721781357406	-0.5020929085365672	-1.2435777663477436	0.4216126765466913	-0.8852344213183134	1.96439943025865	1.0923784647940649	-0.20365901434358305	-0.2729349100972959	0	0.0903347118577689	-0.7198744374502117	-3.77394657317557	-1.0310403982466214	-0.7273186869095789	0.9396913440697277	2.5255019055751338	-0.0857912175749024	0.7759150298917268	1.2870392738738536	2.0510537481391853	1.2780272602165483	0.6961985535088492
313	-0.44863752435647714	1.2779136009096017	0.4490548748206506	-0.7477101252812687	-0.12901634670293197	-0.20123811310619957	0.418864673972448	1	not_pregnant	0.8104610247687003	-0.8069409048900192	1.01919071615238	2.1153089501803435	-0.1547025910980489	0.6734508763937834	0.6790443865120743	1.8424474304224616	0.963633113824222	-0.28357262908717074	-0.32036503566855257	0	1.0428515720813882	-0.0724491021087547	-0.7726531380617504	0.01822850368154805	-0.4821529545212396	1.281365632588808	0.3463747990650225	1.2594143185705329	1.9593378851829302	0.6414288499409063	0.2331377043805422	-0.12901634670293197	-0.7942744900788015
384	0.05692631531387238	0.46206475654627793	0.04877498640556485	0.2041330455297455	-1.5311573139034496	0.6781518396813628	0.6875442985280161	4	not_pregnant	-1.888747188821571	0.02703743691346774	1.2495904470102497	1.350536862797421	-0.4111557965368226	-0.369316759748452	-1.9487784941958717	0.04930205166781443	0.09057876579030602	-0.9828168278673362	-1.0447524262827617	0	1.0716069816818612	0.2170127284771534	0.2614032335408455	-0.5044124806741628	-0.31404492222028446	-0.03748698313192276	-0.06468294779221742	0.2698452475252426	-0.120950822615875	-1.0290093400836908	-0.4397620418982929	-1.5311573139034496	0.5447947763324715
512	1.3164214187543275	0.2495623040116721	-1.1073859023972863	-1.6672830095995417	-0.6133872042262324	1.2628871330865077	0.48327417300973774	2	not_pregnant	0.2328198633270177	1.1277195041971353	-0.8880070250428	-0.00315067064880914	-0.21776486628423472	0.03992035165035704	0.02519239118430137	-0.00941555856644795	-0.19909825515692753	-0.4074387347306827	0.22292549725284316	0	1.0716069816818612	0.7163689025787345	1.3409175683338928	0.19691310390729108	0.6927031013667417	-1.9500548071721313	-0.7117650751204984	0.48259534299827084	-0.3663998614057859	-1.083294554385884	-0.7136869138682043	-0.6133872042262324	0.4972459564473105
170	-0.00368913700421781	-0.10445108247104597	0.622818769257315	1.9491552124300684	0.29843206444248466	-0.7635046997218606	0.7777175971802518	7	not_pregnant	0.35300116343028126	-2.2251274937493823	0.2255916807263005	-0.17491766667490108	-1.0585950454832167	0.9449639407574538	0.6873209796864841	-0.24880273516257043	-3.136101391491068	1.5024967823035364	-0.8679673908860552	0	0.9206420170935392	-0.21572883266058623	-0.2798650602954611	-0.9491532918683644	-0.5367227549295926	0.6479976751971139	0.41069848389955854	-0.11895487433385887	-0.0028417831899338565	0.16358446020732081	0.7176429129831853	0.29843206444248466	-0.047479435297537106
425	0.3138550215457371	-0.539771545605785	0.8537196804658983	1.4707174933296283	0.3490704191942777	0.7694204316450711	0.5587253004534343	0	not_pregnant	-0.09858340644435638	1.8643298438404912	0.30239159763498774	1.7554162031766154	-0.0285780700913327	0.14616460996187755	0.00450087271833284	0.30675617188613646	0.21932411676014896	-0.3514992211558768	0.787775181811814	0	0.8128097349916987	-0.2772190160782355	-1.3301859764287862	0.24434078911111276	-0.780983833469789	1.205909531943261	0.18872275426856217	0.2325379661116882	0.18916398479494972	0.5738865804229415	0.8742104474354219	0.3490704191942777	0.02104618727696618
633	0.2900345087534558	0.7483869267497829	0.4186833464368278	-0.01607595158687847	-0.24344279050853856	-0.42791108198943983	-0.3430076860687104	3	not_pregnant	0.34595329589529844	1.2801216978151289	-0.7856070828493743	0.11954004147854594	0.4969408016965821	-1.589158139892609	1.6639606700689145	1.033951166091294	0.2515104545026097	0.3557363446805485	2.107194972900697	0	1.298054428564344	-0.7770905294978406	-0.878196106951292	0.8524848809957356	-0.40199017794233993	-0.6500889442876808	0.8460684897146022	0.5910282381382564	0.832011245791459	1.1092686044235371	0.23519504664955632	-0.24344279050853856	-0.03009438402789506
245	1.9226774263921813	0.145496509926576	0.527611477467621	1.683875397081539	2.499403095900218	-1.2293892506117372	0.8936546954473619	1	not_pregnant	0.2954745844416123	1.123486118691423	-0.4826741490113548	-0.16673828086733333	-1.1342697913683224	-0.12928345662293614	2.2557380841040775	0.14867031043915857	0.44462846222246105	0.1759306882495519	-0.2643112454265617	1	1.298054428564344	-0.9871121746639244	-0.366073247348386	0.47026447715239095	-0.07593109143045056	-0.33428734556712647	0.6228519751897151	0.7754718335180534	0.5327940455006499	1.2575498279910557	1.1397142949764936	2.499403095900218	-0.8873873283933935
62	1.0466391115025633	0.37639235711964625	1.0518097205127268	-0.28721605233471775	-0.1657973166783	-1.5166734791417298	0.7243497265493641	2	not_pregnant	1.0066209252758258	-0.8577416098116556	1.364790352175567	-0.31396713018303074	-1.151086366761273	-2.1243143374722324	0.23624588086202544	1.1378361562494428	1.104448395310364	-0.327525119987095	0.6368611605058317	0	0.4767329548751812	-0.05585496228882329	-1.2993589852973235	-0.3221187324242085	0.48487700732731265	1.0905017376567243	0.32634520476071494	-0.5385162625198181	0.15197660200923818	0.5335698894740608	0.5443647274013697	-0.1657973166783	0.27155575516206487
35	1.3411861506964775	-0.5262211592644275	-0.4498256225551761	2.59126819762876	2.0176845239572785	-0.5534078953682758	1.7953876819694397	2	not_pregnant	0.23529261580315944	0.19213975008621623	-0.5893406660559798	-0.7761021521710951	0.9299683619949928	2.1687403597700396	-0.2934569880126728	1.142352887636248	0.452675070076718	-0.18767628953423163	0.994742973281266	0	1.298054428564344	-1.3939198192072924	-0.2128542541919302	-0.7090969409960985	-1.0511934784262225	0.2300886055143903	1.2505862571520698	0.7695077384729285	0.7619093986696188	1.304568105738941	2.006419993897406	2.0176845239572785	-0.04508325124300561
779	-1.094789434611299	-0.2081607876517032	-1.4607357653550077	-1.3240703494442116	-0.8559779939281341	-0.26560370152775886	-0.4847085839506948	1	pregnant	0.22673268096160487	0.2979745651484733	-1.1312067188725616	-0.25671146761826535	1.4428747728725402	1.3778108868276104	0.2734906079583038	2.027633837935557	2.118317912420941	-0.17169356472488012	0.8998827221387528	0	0.9961244993877004	0.44595768838390615	0.41374028825957226	0.8254093122378703	0.7870399664665751	-1.2065781238029458	-0.6396051960719912	-0.5786241285761672	-0.672683520536331	-0.6249063427750415	-1.4021416382545775	-0.8559779939281341	0.1377653851514741
583	-0.21522863104666096	-0.2161366114784081	1.2221168418102142	0.12565797987985436	0.5844795158715652	-1.3050798265202304	-0.5012710265603039	1	not_pregnant	-0.5884289043436385	0.05243779183844491	0.3578581833192821	0.4957915505753572	1.3882208245370369	-2.088899574012934	-0.4548508439708353	-0.7230603720852682	0.31990643391465967	-1.0667261354422235	1.1327215276989289	0	1.298054428564344	-1.35555689686584	-1.3037211749026607	0.8254093122378703	-0.8238758896510252	0.6012956542586804	0.7912679453508356	0.468513715314566	1.0952053878310999	1.3492115905318447	0.26229306411638054	0.5844795158715652	-1.1609932025796978
698	-0.05347733531929197	-0.1988443929232235	-0.7260639534859998	0.1146361580194568	-0.2455085131526996	-0.00346632079094752	-1.2999488146228078	3	pregnant	0.11603759004027024	-1.679019896128518	-0.6576072544485478	0.6389307355534279	-0.23458148083139263	1.519469940664804	0.919065973979521	-0.01844903744322219	2.3395989726910384	0.9391057490544438	-1.2258492839755744	0	1.298054428564344	0.05715938440842483	1.6540206747514468	0.8254093122378703	0.9834230283451808	-1.184453590811749	-0.975528196649654	-0.7323649706872885	-0.7147428501078721	-0.9456210605933012	-1.7083223688809617	-0.2455085131526996	-0.27596623671210546
590	-1.821604789779785	-1.294335604132703	-0.9339072071479938	-1.663479711408701	0.09091057778405764	0.7651490223831217	-1.4324483554995269	1	not_pregnant	-0.2787294318916085	0.78904811176853	-1.3957396843221417	-0.5143619586817622	1.2873212155625051	0.30356348944722034	0.29832042602248954	-0.5469075114766028	-0.263470930641849	0.8991489323794802	-1.605290208231541	0	1.298054428564344	0.07213815841680403	1.0575006257007566	-0.5579343390933452	-0.1631889489385113	0.3694899835740943	-0.27452539671135473	-0.7779497023212184	-1.1542314647402092	-0.977483449946305	-1.20079007069462	0.09091057778405763	0.8220293542998973
608	-0.1669467353867306	1.263488763529778	0.07128789656299062	1.2819421244950602	0.2715803477106639	-0.9474474670595464	0.9838279940995976	2	not_pregnant	-0.0688502228055186	0.01010386655278982	-0.00480805013156904	-0.5143619586817622	-2.4123316355597453	0.40587277760397167	-0.42174439419128384	-0.06361642755482491	2.0700384901143605	0.49958084005520265	-0.4842145640198968	0	1.298054428564344	0.3776647738428632	-1.2031536532748872	0.1012498587940076	-0.7853869949532911	0.5276520065334374	0.4198572102851589	0.4962976420583151	1.1490340817128275	0.8489145185308496	1.067853230802331	0.2715803477106639	-0.007425136252600627
106	-0.50789699134476185	-0.4170369045564341	-0.6621736094052536	0.9134816506652824	-0.09870944784470503	-0.9074325917632632	0.9249393092654408	0	not_pregnant	0.19194367620072428	-0.27776682957873483	0.9765240934399768	0.33220394868862907	-0.21776486628423472	-0.43621128444590473	0.7369806158148554	-0.7501607604060959	2.508577250522686	1.2148077915542288	1.4819796958821505	0	1.298054428564344	0.2319997660277258	1.068934207600781	-0.6471143959702575	-1.0736514476997268	1.33893526953612	-0.19195990007754532	0.17680837711571215	-0.17246813650910423	-0.23874849244440385	0.2510716194577207	-0.09870944784470503	-0.14726077792581838
19	0.6135582205703013	1.205477962959555	-0.29180648728155434	1.4374186701535787	-0.4440928926534703	-0.8004525666636748	0.01584523713909343	2	not_pregnant	0.06830101106513853	-0.05339702322381173	-0.7557405025816275	0.2095132187074258	0.7786189485331957	0.01237554682423989	0.2196926559722499	0.690678991778394	-0.01805011501577544	0.6913735005547411	0.03751682730318429	0	1.298054428564344	-0.16503998544839985	-0.6032346732529154	0.5205651044801727	0.35817432420125195	-1.0885233213649603	0.5246093111017545	-0.6265007003289279	-0.38781439318682615	0.1853395567692092	-0.23119537196691312	-0.4440928926534703	0.33205626051134973
80	-0.19658619151314716	-1.2255082060830942	-0.25842777231689984	-0.4932348002995619	1.13853333714587	0.7042917317971512	-1.1545673739386193	1	not_pregnant	-0.3253886303999678	-0.49790325042794487	0.4602580460399429	-0.0317785031214484	1.014051395576574	0.00844057437901525	0.9563107203462776	1.033951166091294	1.888990281766414	1.2068164431043078	1.4259259257186807	0	0.32756532936187205	-1.3741052716375248	-0.12426868480783287	0.01885664555332965	-0.08099773522110812	0.3389225338665862	0.6131634198002979	-0.6584581896111504	-0.7636277075006299	-0.27390532614214536	-0.6181012453472438	1.13853333714587	0.4176332765285209
548	1.12895378992381	-0.6154692468169217	-0.3588562512687618	-1.0088863348978208	-0.3658536464011037	0.9048619607525038	-0.92269317740433	0	not_pregnant	3.099505285057914	0.2387070695021403	0.00799193767556111	-0.10130324201705236	0.883722701355965	0.11468483040008012	-0.12792484510254415	0.39709094685116614	-0.8870812220601627	0.7353259914546654	0.9731838618007334	0	0.0903347118577689	0.2657765279938851	1.03955866644018	-1.64949982847405	0.6885331123448349	0.3636160896821328	-0.27520712773262174	-0.3925788638454093	0.05746703881403208	-0.39253954131978197	-0.13912938752419987	-0.3658536464011037	-0.11017617381348696
482	0.12154214657244772	2.246259293467329	1.6829904177220785	1.127122138069235	1.7003909323021271	-2.2587224777441497	0.34709408933088626	4	not_pregnant	0.6843910933471006	0.06937136343120225	0.08479184961720021	-0.7801918355528267	0.30354987144399426	0.5672066226631733	0.4017780141369154	0.3203063870792559	0.0262060996728411	-0.6911320884677092	-0.4669672346784284	0	-0.179245705454014	-2.2723387454484105	-2.9769591867057255	0.8095808387689079	-1.333564027655494	1.7787719893651504	2.131641101322592	1.1520502258724041	1.9026721631705457	2.2251314050358704	2.2406124106992977	1.7003909323021273	-1.5474263656672338
629	1.1209823470397244	0.1794259260850926	-0.5839299167046836	-1.3095471182479577	-1.123842432575466	-0.7602484524990545	-0.7018606092765142	2	pregnant	2.5813566389378093	0.1328722544398832	0.2767916319548225	0.066374062295512	0.6356777836136667	0.3193033883899403	-0.5500318196403733	0.5596935712340069	-0.6658001617900657	-0.9868125020922968	-1.7648280347579064	0	0.32756532936187205	-0.0063208643112573	0.5243276804320173	1.0263609986427948	0.5468882956886443	-0.19116447249680368	-0.7456504629206007	0.10348666404615393	0.2806845371780491	-0.37848431640268076	-1.4437139486902577	-1.123842432575466	-0.7455886613604764
117	-0.7104261968902251	-1.4579931527664018	-1.4266608350384458	-0.15793285862829773	-1.7688200325586836	1.6706109999251422	-1.0312691900671729	2	pregnant	-0.29194474442734974	-1.9626571192766904	0.49439136010441825	-0.16673828086733333	-0.9703078680533976	1.0866229945946468	0.6624911230813428	-0.5288405438639739	-2.5326075635036567	-2.0856247745904	0.7791515372196012	0	0.2305165058244705	1.660187065933115	-0.07560136593708178	-0.05881762701925155	1.1721122798204169	-0.4512865875188251	-0.8789048237083965	-0.8339714514929462	-0.6734037254488993	-0.691075074000054	-1.151242818128039	-1.7688200325586836	1.1843911406043728
471	0.7182149878870226	0.39280776548827817	1.3975357398335124	-0.0885374723911702	0.6046955056645067	-0.58587103567113	0.46671173040013353	3	not_pregnant	0.15104490895040018	-0.5698709223046868	-0.0816079558643985	-0.8333577956917558	-0.1042527866107831	0.11074985566440042	0.7493955055764705	-1.0347153425597146	1.0561688231244757	-0.683140740017788	0.40402235494565625	0	0.32756532936187205	-0.8748834233794217	0.45720964764491584	-0.7335930197963167	0.1129060196785093	0.18061348279006575	0.47544073945380233	0.614340167421312	0.7333343209900928	0.9636181775562008	1.0283659371728857	0.6046955056645067	-0.5122176638621251
171	-2.5377173127774166	-2.3035151492057295	-1.4553703174252302	1.366754298341098	0.736359737343682	2.1512070812631814	1.4622985583765795	1	not_pregnant	-1.204652707009012	0.1413390451645795	-0.6960072228369868	-1.340479372967077	0.963601591089308	-0.487365946847923	0.20727774694015683	0.0628522668609334	0.00206634636599557	-0.5672660014305371	-0.5532038412287286	0	0.05798491205008917	1.780169954588794	1.6980239285802614	-1.5199103903777336	-0.30699771050823044	-0.7910303146010949	-0.5108157111242175	-2.9556110297277662	-2.2934577747800464	-2.233524428237529	-0.11684728285797648	0.736359737343682	1.3801515987242265
24	0.5498073111855064	-0.10051230856882376	-0.08868494016929004	-0.3808154327364801	-2.182873379528756	1.0661896307900876	1.4770207295851163	3	pregnant	-0.33227099460887854	-0.1592318382860688	0.33652487196308045	0.4426255904364281	0.49273665784834464	-1.0894167057722843	2.052961165921475	-0.8224286308566123	0.15897472646744248	-0.6591666574553456	-0.294494061734871	0	0.32756532936187205	2.7678220513724727	1.2021757860703648	1.191646454812328	2.290145547475185	-0.7246704235295497	-2.8186491167165157	0.3305468642403503	0.27686616226209154	-1.2009449377398955	-1.500782663407557	-2.182873379528756	-0.7183690806547811
740	-0.01461314680266848	0.2192047134367094	0.00739496017285647	1.405161298269711	0.8739509999866245	-0.6656528502146767	0.7942800397897892	0	not_pregnant	-0.09906682675335006	0.776347955251392	0.19999171504613525	-0.19127641924593217	0.07652570720281555	0.6498410829506309	2.566110867717832	-0.3707546929333484	-2.0860222327109015	1.4545485427532936	-0.4799027417237904	0	0.32756532936187205	-0.5616939509600143	0.21975498387259945	0.8254093122378703	-1.5636881437931591	0.17438874997257414	-0.02710845339799207	0.23466359446498355	0.38509494687982093	0.09184554089880788	0.3503704790091618	0.8739509999866245	-0.6467773224551338
3	0.8314411504713607	-0.5343087523619952	0.8934943345963284	0.5427299833196547	0.4182230825466697	0.6479934695407197	-0.7938741793297481	0	not_pregnant	-0.8637296891984949	-0.2565998823369001	-0.10720792775337346	-0.7638331020259003	-1.794321471859429	-2.395827475130473	0.8487147778332134	0.08543596586036728	0.806724766508873	-0.30754673025595286	0.3738395185588254	0	0.32756532936187205	-0.4786675255086349	0.14223539746734354	-0.8477979899252883	-1.3343242199033525	0.9032543468463696	0.4635090810594087	-0.7681836667962946	-0.8789446045535566	-0.47000260792333914	-0.39054728560255597	0.4182230825466697	0.7273695157281306
238	0.7099776466733366	0.7381564956420161	1.1173865239277203	0.4276563393978899	0.6206754367300318	-0.8989342009306751	1.0427166789336852	1	not_pregnant	0.30743261017054857	-0.6841725675181823	0.7205244366383241	0.7698008322980942	1.2284630450703498	1.480120138337077	0.7493955055764705	-1.8432116068908817	-0.9112209332134528	0.27582271133062153	-0.945580352844142	0	-0.3841266671218469	0.4323395741192628	0.2601644023077975	0.17808647427163965	0.7253305267024922	-0.5389115400633193	-0.5432134987491712	1.6946920108901202	1.231148887035601	1.030834124380549	1.7910697242559919	0.6206754367300318	-2.602478888667063
476	-0.4219419641156192	1.6204711690443714	1.6526243822989617	0.13599999793441106	0.9326555671469112	-1.3092656576251316	0.47039227320226834	2	pregnant	0.3049655249137582	-0.47673628347283914	0.11892514381348468	-0.968317575818154	-0.17992749334168187	1.216477078415694	-0.6162446806585203	1.101702221024185	-0.8709880063516487	1.7382419337029995	-2.2736238688393233	0	-0.3841266671218469	-1.021110143128625	-0.73301287537369475	0.8254093122378703	-0.4803696755995768	1.3922414358331126	0.32424799332849163	0.9084216053103936	1.0769893126084973	1.4496609394596573	0.7819626272279362	0.9326555671469111	-1.5218188195794395
109	0.4914029141476511	1.1973302187743435	0.6043522730986293	0.3490051832038666	0.5261482447018301	1.4740376052509214	0.4961560728172119	0	not_pregnant	-0.10109892128836195	-1.17947946021741	0.5583912941730227	1.4527790235171292	-1.4075396113542535	1.153517482644815	-0.3927762795398933	-0.5965916408622751	-1.2169911323993738	-0.7071148597929099	-0.8895265826806729	0	-0.4703923200376281	0.3757199405566032	-2.973654452240611	-1.56642160976093	-0.5138822829980408	1.8790183722674791	1.2879633539379851	0.129988664897727	0.47851504787459487	0.9453324342119362	1.1772594471655238	0.5261482447018301	1.5922600177395099
451	-1.4650395099191995	1.1485802184718823	1.0603688871273345	1.770558252001037	2.0392064333807354	0.07182874546090934	0.7022664697365553	1	not_pregnant	-0.03644042070147562	-0.4386357744948829	-1.1226734102246338	0.07046375519929608	0.11015891610824276	0.04385532638603675	-0.2644888540908042	-1.5812406816712865	0.38830239459179655	1.1308984095539825	1.1758398309740787	0	-0.22237853191190465	-0.9496454648915236	0.3234179900211813	-0.6292378943898271	-1.4535861471138187	-0.3145193815140312	1.1147768264945637	0.020227098487974066	0.19779822917445491	0.8076678722051321	1.3837414482310773	2.0392064333807354	-0.2836928424729273
88	0.03938775122583488	1.0726162288595886	-0.05440388223325262	-0.0943521192599518	-0.90239036245261794	1.8020372171497123	0.5403225864427603	1	not_pregnant	-0.616547702741398	1.3986566496812531	-0.2821410580258055	0.3117554936917617	0.8038438116226212	-0.43621128444590473	-0.8231598183464157	-0.3120370797413617	-0.1789817917260252	0.07603865586531265	0.02458134033634375	0	-0.9987696960967548	0.8200169914484613	1.2568749233577912	-0.6495028202212763	0.26077436858205033	0.366579870856618	-1.0136120454704554	0.5743990862412062	0.10930915930069231	-0.9144029861145435	-0.6587215612915285	-0.90239036245261794	-0.020536763672042106
131	-0.6282869737268011	-1.0743757228977655	-0.09547815492405848	-1.1262583730743132	-1.2126850759370231	0.6455959719866441	-0.5969651394157394	1	pregnant	-1.1501586191313995	0.7170804793183296	0.07199185684302234	1.0724378596047432	-0.3649101358977943	-0.8297085381301897	-1.613575776895064	0.3654737850781232	0.7705151248392837	0.523554922617645	1.3698721555552114	0	-0.3841266671218469	1.1357244827444324	0.6694391140698082	0.7629857509456112	1.36291955222234	-0.7608539552576714	-1.4737291213221455	0.05019011172709486	-0.5709321355765228	-1.0613711412104125	-1.486767133870114	-1.2126850759370233	0.3936833489626707
661	0.05683713497940589	0.031752904160222493	0.15175826303073758	0.7067737040024393	-0.5871559502880893	-0.7632892170868456	0.25508051927765	1	not_pregnant	0.8208559732576578	-1.0863448213855622	-0.4741408403634274	-0.09312385620948464	-1.794321471859429	1.0748180245785006	-0.9142024974287484	-1.7980442930228355	-3.1280549709859455	-0.2476115052435074	-0.3117413709978184	0	-0.3841266671218469	-0.2971033443658485	0.45536844604106175	-0.9695698957696444	0.2687388955515954	-1.151127300868018	0.7653378016560642	0.13039742061141016	-0.15034927852062357	0.13953338513646532	0.641962355155229	-0.5871559502880893	-0.331139988449685
599	1.172767484612278	-0.19223659413341737	-1.6353988804482291	0.07696230328093794	-1.0529393688799396	-0.3950730227594588	1.1236886205805838	2	pregnant	-0.7538591208919382	0.01433726068305859	0.5967912228250795	-0.5879763738175583	1.0813177754567902	-0.7116593510307188	-0.0741268931164898	0.8758653151606687	0.5049778525151676	1.3107041218039983	-0.7299888364683924	0	-0.3841266671218469	0.7875591668257766	1.9027488167898536	1.2896906438656943	1.1259129225355786	-2.227440799704154	-1.3634318435255488	-0.2145290607652564	-0.4985010096435226	-0.8729940706055402	-1.1696087449439931	-1.0529393688799396	-0.16641952238714883
536	-0.6441398930604473	-1.1177062518474576	0.01840725591247165	-0.466289333846732	0.2843350303183121	1.0404730202463264	-1.5833506103868482	2	not_pregnant	0.11481801811652596	0.37840904746318266	-0.1285412341425269	-1.7412691061409578	0.4506951410575538	2.1372606351791696	1.5273966514454156	0.8984489720946919	0.6417697738694408	0.7313303172297047	0.26173195815336525	0	-0.25472818774817496	0.27098834121820053	0.07868447944852602	0.1680097099609529	0.8188976203252656	-0.5285113688982609	-0.3487138386186382	-1.2084354270723676	-1.1228213969875225	-0.7795132751437345	-0.7480849454631674	0.2843350303183121	0.7351414895114966
704	-0.819746658888979	-1.3241023176095712	0.00364907903830595	-0.287808119172327	1.4698454529353857	-0.36800568727107424	-1.7949818215093962	1	not_pregnant	0.8177462355869259	0.19213975008621623	0.3962581517077211	-1.001035119048425	-1.357089728558573	-1.4947188195308605	1.3080665469139934	0.01316813616071751	0.1750679047061294	-0.11974971607186534	-0.9240211610495246	0	-0.4164763229581171	-0.617242763235807	-0.20938843493475423	0.8254093122378703	-0.34062668670874036	-0.20609498654055455	0.2026329408937863	-0.6024448710243955	-0.47983939613955473	-0.07098230417487757	-0.4487345831165108	1.4698454529353855	-0.2719071971197657
515	-0.04935908774832925	0.824065517760602	-1.1649717074261028	-0.1249827163413036	-0.3812919683106034	1.596494637741607	-1.7287320510710391	2	not_pregnant	0.25023747835173793	-1.0355441164639256	-0.00480805013156904	-0.968317575818154	-0.7432837087064946	-0.29061732000578044	1.1301194853365328	-0.980514481787238	-0.7905221526280399	-1.714026401840845	2.072700394531845	0	-0.28707784358444527	-0.8344281307896271	0.05199986068875324	0.5207771379308724	-0.3648026715076198	0.7382200251092432	-0.0337702776932325	-0.017265096019852745	-0.12292188964855488	-0.6177258913801934	-0.9642338152136279	-0.38129196831060347	0.25692601565969636
320	0.9017433818283176	0.6434544746232495	0.9211851111147764	1.1703074177806612	1.9287807630697984	0.2857183212593991	1.005911250912404	3	not_pregnant	-0.8627633301402449	-0.967809869519438	-1.7328059322246363	-0.236263012621398	-0.5372803469091942	0.20125421961411188	1.672237263243325	-1.8748288107293352	0.452675070076718	-3.1484759046385	2.3270983115725534	0	-0.11454639378147334	-1.456600763009512	-1.5077903334434026	-0.9273221582012532	-0.222522355837822	0.38822980372225824	1.634149865220297	0.36164489593840105	0.4896186756693238	1.084539935801061	1.755386154415408	1.9287807630697982	0.9510024731708104
788	0.03971710498466606	-0.20548172508884455	0.1332430472485777	-0.24553582709041272	-1.6719262628867015	0.4019553725818231	1.508305343403262	0	pregnant	-0.3447667693408054	-0.3074005872585368	-0.2437410896373665	-0.03995788416799006	0.5768196914299254	0.6498410829506309	0.02933069379353069	0.921032713159536	-1.9975098086028624	0.6953692492050602	-0.5747629928663033	0	-0.23316170253352492	0.9061811284752772	0.736365290605517	0.8254093122378703	0.0354339823390063	0.01133946376080146	-1.3134851600365824	0.3120705809190939	0.139956759532362	-0.8473056179360408	-0.7207660330115089	-1.6719262628867015	-1.0393286757689464
645	-0.9356365209142524	0.8394697528308633	-0.11799337461599042	0.1102687678009234	0.7981602106962571	-1.068250060363672	-1.7968220929105303	2	pregnant	-0.15995635627824512	0.920283299004876	-0.8752069825981441	-0.7638331020259003	0.6062487375217958	-1.1995958884294675	1.134257781923738	1.0158842405440756	-1.888880883594095	-0.1796849317811407	0.01164584834987252	0	0.02383806111021546	-0.8633458763197839	0.07182473420204057	-0.05014796731473828	-1.6235154509745866	0.2709094041766508	0.7572785063180312	-0.09590312874445	0.3282451647496426	0.8237166500152454	0.10820176634262589	0.7981602106962571	-0.7402490524413902
533	0.7599775104749514	-0.6030031389616516	-1.064529059673147	-1.6372317309694744	-0.2737496549158571	0.2623304706559977	-1.351476413852628	0	not_pregnant	0.25019376722910763	0.7848147262628173	-2.1978721277371047	0.6430204189351593	-0.6129550927943	-0.33390199628915374	-1.8867038141420616	-0.48367314586510657	-0.4847519909119461	0.35174063324290894	-1.751892487555502	0	-0.5674412875464391	-0.38029477359060665	-0.20266297800341468	0.09254973732362576	-0.22955254573244052	1.221319860443279	-0.03915657906356439	-0.6490035908993201	-0.13930740574595366	-0.40350651881623223	-1.000300945934236	-0.2737496549158571	0.050638881789185436
768	1.0470579919990368	0.6492896044968656	0.9123692348329518	1.076504795147744	0.13759320964708402	-1.725966128528406	1.3334795603020622	2	not_pregnant	0.14112788113934574	-0.03223006119702414	-0.06880797147211343	-0.4407475435459656	0.37922457817489297	-0.5227806736599364	0.492820693219248	1.4449743953370846	-0.13472557967200602	0.2358658946556576	-1.4543761869255587	0	1.1578726345976424	0.22555874432175765	-1.6328439412770068	0.35073578501939007	0.9480861527104292	0.6189747720886059	0.22140687842104903	0.10200220505509616	0.5669667757942396	0.27767902124557864	1.0070936331184155	0.13759320964708402	-0.28542385604197035
178	0.2869330133510834	-0.00583089353877192	0.5548891466867962	-1.2345651808831477	-1.299683186730909	0.4948191817833298	0.7206691837472293	3	not_pregnant	0.10722501401440108	-1.4927506184648225	1.5951900035606723	1.3750749630878107	-0.0580071259717552	-0.6447647896859809	-0.5252020015761876	0.6997124545520035	-0.7623591562825344	-0.2516071794684678	0.03751682730318429	0	0.9314251877151596	1.6358444005382196	0.8591130553153763	-2.5535717210749027	1.4783041686003062	1.6899385261678137	-0.951083533191374	-0.05517398853542942	-0.27206769838203226	-0.3703051746753525	-0.40419803824439154	-1.299683186730909	1.2324379743764882
513	1.83404421048374	2.176372683862457	0.5438184936412177	0.0801440697281571	0.5742363337187311	-0.24106229196943688	0.19619183444349564	3	not_pregnant	1.2210541353519917	-0.8492748388002302	0.4005248060316848	0.05819468600999645	0.5263698477884525	-0.03090914721016198	-0.02860555839294306	-0.3391375101276001	-0.10253925129700188	1.586406015453066	1.982152045999524	1	0.9314251877151596	-0.6930826849254514	0.6398272335263295	0.5712920364472703	-1.069304917870468	1.238056124289477	-0.712721624221385	1.5891136013780323	0.9626026543247979	0.7048765890746995	0.014612263972494806	0.5742363337187311	-1.4293597419621513
128	-0.8330042568252193	-0.04132294738294903	0.38272432330485046	1.5387546897771467	0.4831774986478523	-0.8385546238470117	1.5598329426330824	1	not_pregnant	1.1536258782688942	-1.132912140801486	0.2085250236940631	0.7370832890678232	1.5395703163072485	-1.1287664348054411	-0.2231058304073209	-0.02748251599136042	0.9193769017702024	0.6793864778798595	-0.191010145921624	0	0.9314251877151596	-0.4081315924110897	1.0914763065034816	-0.73950869952555	0.30923255719899617	0.2798092213787096	-0.01065315297812461	0.06239516579845382	0.306586653194584	0.7768397899556932	0.8419768463545513	0.4831774986478523	-0.19582227795697832
769	0.257377860556229	0.14090439828383158	0.4549027986147081	-0.17235828749770882	-1.3802892507643951	1.0978339795106722	-0.5638402541965953	0	not_pregnant	-0.7792888897167182	0.31067474137888224	0.6565244628333375	0.066374062295512	0.5473906061838479	-0.6093500628739679	-0.5707233411173537	-0.4881899193173214	1.2171005305716929	0.2358658946556576	-0.544580156479473	0	0.8020265643700784	1.4283193233147284	1.0071913674518629	0.23356368985308695	1.738939773966492	-2.3910522946868733	-0.9988547988952836	-0.27296622451272246	-0.8982614495402318	-1.2447602378472589	-1.254557356602568	-1.3802892507643951	0.7703194420326805
529	0.6619065629409393	-0.38815248589782553	-0.6516390277785848	-1.1967949851261317	-1.84890550076191	0.02636365291984684	-0.06512670450780289	0	pregnant	0.8467682649391938	-0.049163632789781427	0.07625852110108149	-1.5572329730809438	-0.09164033548896684	-0.5739353360619543	-0.8976493110799285	-1.2831359894880747	0.7463753387463398	1.082950244429098	1.8398616692857548	0	1.0680125914746543	0.9368921676971816	0.4737808769628056	1.019912819245817	0.6342015884562853	-1.727146296237146	-0.900381352122934	-1.1534044627658826	-1.0565997013981652	-1.7729674770031	-1.582622045143276	-1.84890550076191	0.7871556083253084
545	0.9936662559789364	0.7178063931131309	0.5641660667203726	0.7089459224064516	-0.7838465363081853	0.8495332825287735	0.00848415153482384	3	not_pregnant	-0.8349401218648603	-0.5910378892597925	-0.1029412634953141	0.18497508032882695	0.534778174639135	0.2838886249306421	-1.563916217848604	0.9300661759331456	-0.01402682309070086	-0.05581881799735568	-0.03147244990564686	0	0.7660826622980107	-0.7374803195318209	0.29661956201918466	-0.35076926045829837	-0.7540986414420852	2.0276594130052565	-0.11910506714478458	0.02152631018935286	0.4830486097134645	0.046136062978545465	-0.12436199124678993	-0.7838465363081853	-0.12390190930025054
188	0.6509898810529207	1.4983378086645314	0.3640706752754002	-0.7449901932271009	-0.7502268648034646	0.5391463720658497	1.0629596643454264	2	pregnant	-0.40805273712012374	-0.7180396515638843	0.6522578085093739	-0.2035454884352314	-0.3943392211438722	0.4885072012441444	1.1963323078137242	1.5443426541084289	0.5532573497614021	-0.6551709832303853	-0.5618274858209413	0	0.8541453663459859	0.9454241518933416	-0.8680256506514002	0.7600749989353288	1.5552415711529022	0.12877241500604614	-0.705248436740531	0.4502552530529067	0.6064431591226618	-0.050870363588479066	-0.0858778425691014	-0.7502268648034646	-0.6374663572965504
732	0.6886801392799948	0.6240420070153138	0.9582261997078402	-0.6935635467818204	0.2553244036197596	-1.0212651422216108	0.00480360873269142	2	not_pregnant	-0.1888203027022109	-0.3709014881238535	2.1071894761095074	0.692096695692357	0.08913816077176995	-1.0421970455914098	-0.7652235890436342	-1.847728422408507	0.6779794155390301	1.3306825673541591	0.917130091637264	0	0.9314251877151596	-0.0471171675124267	-0.23612888632374415	0.19912037387730971	0.2082587335245793	-0.5691042066974669	0.19095065079207812	1.1006457403550771	1.1029202975057641	1.0315398993209985	0.6205837590652263	0.2553244036197596	-1.3072218795127017
408	-0.37205755106906824	-1.1637696277430762	-0.09968669912330186	-0.9888071521178624	0.6042581696968634	-0.5312797147860803	-0.5270348261752474	1	not_pregnant	1.109421408632248	-0.01952988250245611	0.6010578771490432	0.7329936056860913	0.02607589782127393	1.987731650194259	-1.0300750331162225	-0.9217968896279566	0.18713777901768824	0.4236629181429152	-0.7644834951513292	1	0.9314251877151596	-0.4660826834751191	0.08834718303757741	0.8483833285923253	-0.08282131296818124	-0.190745942788898	0.04214028412229138	0.034425856458422235	-0.03983055357951044	0.34163870111112293	0.23083707309867155	0.6042581696968634	-0.5204526084650974
69	6.115212600213094	7.734516316550683	7.139663598331699	2.4002332236917807	0.1553916094534296	-4.874605466382862	0.7317108121535669	0	not_pregnant	0.2782295882327044	0.2048399263166256	0.353591528995318	0.4957915505753572	0.723964961043485	0.3153684228160817	-1.2618200274092597	0.5642103026208115	-1.361829699077731	1.0949373415293375	-1.6096021108417329	0	1.0500403524958015	1.6752266221744434	-0.6183593296495787	2.107436437821109	3.487948384974495	-0.15338453321801757	-1.959953270621867	9.595868236426437	9.766540366153528	6.937618205564894	2.768538934796268	0.15539160945342959	-6.671515361739782
646	-0.7781686769913316	-0.5016356720618848	-0.6563152681072314	1.4890226417141486	1.6836271009387682	0.8707979969900519	0.6249750708917245	1	not_pregnant	0.2490351988003779	-1.5520180155448011	-1.3616064497304312	0.2504101287011601	-0.5877301513964601	-0.03484412022800044	-0.0824035055613776	0.6138944320064837	0.275650203125727	0.9950452626292496	-1.5492364380680714	0	0.9314251877151596	1.3516866367103308	0.2068675773417449	-0.9903733307168952	0.5532564111355482	-0.9068152827341932	0.03030353374577381	-0.29436906301317517	-0.4886626033735498	0.04513972621431983	0.5695773519841373	1.6836271009387682	0.021775526397199416
25	-0.5639967754009175	0.7278390601663728	-0.9210638396654371	1.650377257872809	-0.13518847255623764	-1.0722047634578145	0.8366062820142726	3	not_pregnant	0.858251888659671	-0.972043255025151	1.4373235551557169	-0.46119599854283294	0.6230653520689537	0.13042471101915756	-1.3983840460327586	-0.11781729358547796	0.1388582817714537	1.838134012603088	-0.8420964571094165	0	0.8918866074930664	0.10855712235610916	-0.4482828263657863	1.379779960112343	-1.236789460220716	-0.4249409649422585	0.00762238900337382	0.8373460183274115	0.7711298347581673	0.9468227301974329	0.5906881386163796	-0.13518847255623764	-1.7149841359825784
42	1.450614139236882	0.2392056272034805	-0.41753421276511943	-0.6486949987353828	-0.987530086421422	-0.8986174223570658	1.609520270461833	2	pregnant	-0.6684012672450228	0.8610158230718139	-0.2394744353134023	0.9129399791879556	0.5852279791264008	-0.40473152320775024	-0.93075576085948	0.4829090114620967	-0.5129150247272783	0.17992636247451232	1.8614207004522016	0	0.9314251877151596	0.2883035446479307	3.0117338988527296	1.5503000172320165	0.6730162963881496	-1.7151497863360174	-1.9591754725232753	0.583957780490549	0.1869736312884353	-1.3792000556032007	-0.9906068573530307	-0.9875300864214219	-1.6337322442751978
10	1.4096099021166657	0.15575116628617505	-0.27292980255075505	1.4247490243137584	0.09475063890251366	-0.5765311233376753	1.186257848216742	2	not_pregnant	0.6190932565417363	-1.0186105744410747	0.4346580803597776	-0.16673828086733333	0.4296743826621589	0.29175859272564447	-0.5045104800992067	-0.8540457505642446	0.7544219840704236	0.05206457330287028	-2.872968212081231	0	0.9314251877151596	-0.585473246306216	0.6292229172419728	-0.2109576543315267	-0.8820596997937756	-0.22891307772040148	0.22608046242280944	-0.2049311776383195	-0.2583452865778458	-0.38023820497700683	0.7864936533168924	0.09475063890251366	-0.33003888041900176
537	0.1049805106694844	0.6033616130856696	0.6653920352783703	0.756831050292674	0.39715214842435065	0.46389862420733985	-0.565680525597596	0	not_pregnant	-0.28704833257498774	-0.22273273915138547	1.2538571013342132	1.146052312828749	0.4843283701518692	-0.3732517253223106	1.643269110050978	-0.42043882231902024	-0.8911045072523778	-0.15571083991552867	-0.3936661351734903	0	0.9314251877151596	-0.1457464000610635	0.2245268155915273	-0.8997930208720022	-0.5192030880161012	1.0262219710205682	0.31564397923154064	-0.4127181028394254	-0.23446481684587958	0.13360729297593002	9.72696932837014e-4	0.39715214842435065	-0.34743025724072724
189	0.4146034039275217	0.7526129385549328	1.3994713112677968	0.3507178518591267	0.17703940404093327	-0.05429083286973029	1.548791314226678	0	not_pregnant	0.8333848004988255	-0.6249050521585782	0.6778578139259214	-0.5716176402906318	1.06450120006384	-0.4834309446267792	-0.9555855403827096	0.35644032230451417	1.3981487389196396	0.2718270371056611	0.6109901464151078	0	0.9314251877151596	1.2375917745318483	0.5694446321069062	0.40734690091647224	1.056575757652639	-0.3307280177718551	-1.3289872880572209	-0.2562831323927435	-0.2594850241785078	-0.6957245340973809	-0.22015296634472178	0.17703940404093327	-0.192142308429693
257	-1.0954760308024811	-0.623429429314541	-1.0722436125741333	0.8476906764189871	-0.4759305631357853	0.5903729663845595	-0.6926592522711104	2	not_pregnant	-2.1655176064382946	1.2250876073877794	-0.73014049716508	1.4691379093968926	-0.5414844907574318	0.8938093150027207	0.26107569892621113	0.7313296583904569	0.2836967922450705	0.5315463082802453	1.361248510962998	0	-1.8075106600892843	-0.17252698632347657	-1.1849884672142796	0.10881662254323976	0.8983152097797779	-0.7077027533445127	0.6284461916672676	-1.619799024133087	-1.0523694895602924	0.336151664626318	-0.5431094961970336	-0.47593056313578525	1.6024804532077683
366	-0.9008364796270044	-1.3893060044954535	-0.9166444387473748	-1.5241216660900747	-0.4343038930083178	0.5168819043588876	-0.7000203378753824	1	pregnant	-0.4361500842204954	-0.37513487362956616	-1.161073299140308	-0.5838866904358267	0.1269755214786331	0.7875650979193954	0.5135122146962289	-0.8450122877906356	1.2814732435264415	-0.5792530241054187	-0.16945099428404886	0	-1.980042037906552	1.316126337091809	0.8722263805859125	0.5500992696688481	0.9036686870323142	-1.7656633649514044	-1.0510631953387437	-0.9296349262441503	-1.2529171872710447	-1.490488859398875	-0.4523562639603392	-0.4343038930083178	0.43564013243893607
301	-0.33622181651468164	-1.243541650008874	-0.8558157883252576	-0.7235333949626961	-1.9103447422367223	0.01587227058006198	-0.4313407133198787	1	pregnant	-1.7874166884522793	1.2885884688265543	-1.2805398586295893	0.4957915505753572	1.644673990821603	-0.45588614896248336	-0.04515876882986041	-0.23525251996945143	0.7624685544548538	-0.03983609435090043	-0.5963221445038784	0	-1.980042037906552	1.6114415846945775	0.9423145133371992	0.6196088711660606	2.3794693647312593	-3.4300410131074366	-0.8545113610767292	-0.6717255198087481	-0.6087268696498895	-1.2603756779105788	-1.5872726662693184	-1.9103447422367226	0.6970041105439897
307	6.440663200461462	-0.6183013055475637	-1.68619878546013	-1.7597750457468613	-2.752815836505071	0.1747043586759523	1.1972994766231486	1	pregnant	0.20741907444573152	0.7636477987342536	0.5071913230763098	-0.16673828086733333	-1.5715014563607634	-1.144506297100876	0.03760730262520394	1.4404577480811014	1.007889325878241	-0.6551709832303853	-0.5488920189326217	0	-1.1389514900634563	1.0185706995982493	0.4899716213310304	0.9394682438347288	1.6455307315463896	-0.517745209093692	-1.572425693870493	-0.7393287811454456	-0.4172443681593656	-1.5777379906449196	-1.4443118041736251	-2.752815836505071	0.05857886703022043
68	-1.1329118768393651	-0.4620718976194378	-2.05673429804024	-1.990788787658193	-2.0777658574175413	-0.7863121461321098	-1.5888714245900528	1	pregnant	-0.9539308187013168	0.99225101030816	0.7845243309705462	1.6490842828987566	2.2879091742281736	-0.4086664887816089	0.24038417744923032	0.8261811857749964	0.7785616952237141	0.19990477081199423	-0.04440793812739517	0	-0.9340705283956234	1.6111838653883377	1.3903440696114813	0.8254093122378703	1.161323699494028	-1.4956676357629026	-1.554501191094477	-1.3663220146812793	-1.4044647856224273	-2.3216971592627385	-2.635409467850915	-2.0777658574175413	0.8000801068642152
8	-0.40060007030034145	-0.38050853329345175	-0.3909173711602136	-0.16739774650122682	1.338989538885215	0.9385742260399924	-0.3540493144751124	2	not_pregnant	-1.0021948369232456	0.7975148827799557	-0.700273877160951	0.2095132187074258	0.8416811845651744	0.33897825290651856	0.3645333063111145	-0.1855683905837791	0.6940725563078903	0.7872699052298691	0.7317214116483446	0	-0.7399727373494109	-0.9013335160719846	0.3668223202934335	0.5975663215491173	-0.3154894166279831	0.8745844591240246	-0.18240243881679527	0.40381072822761893	0.43663155601111714	0.19156387791048826	-0.2847153851409346	1.3389895388852153	-0.7903789601383701
293	-0.04710772288439707	-0.04118824094323634	0.8194472544873783	-0.22886564631788928	-0.6709673965055983	-0.04030317953881444	0.2550805192775832	4	not_pregnant	-2.040235200299782	-0.21003256292097608	-1.3616064497304312	-0.9151516156792244	0.9341725058432306	-0.09386870232545938	-0.5045104800992067	-0.02748251599136042	-0.8347783646820595	0.8232309732545137	0.27897926741631257	0	-0.9340705283956234	-0.18007179390037031	-0.722150572994421	-0.4366733092916456	-0.5272883503447874	2.578012093480929	-0.14499424178543352	-0.1673576169961846	0.18091609902950384	-0.026601930564145754	0.3270413999402491	-0.6709673965055983	-0.12139462630324592
31	-1.4741621122149242	-2.0073394783381917	-2.031590897107535	0.44892068882904007	1.3211515122635464	1.8816515828739024	-1.13984520273008	0	not_pregnant	-1.7960933442423008	0.1244054735718222	-0.9136069509865832	-0.01950943155163591	0.9509890812361812	0.6655809452460657	0.6004165971913566	0.28868922530621294	-0.3399134617034158	1.031006405079253	1.714818581756411	0	-0.9340705283956234	0.04021013612366308	0.13311015196988651	-3.3972538438417264	-0.4073826940737123	0.4978044911635374	1.2863558579294343	-1.114740435657888	-1.5107835122644175	-0.4656043150145727	0.9923047750238119	1.3211515122635464	1.5696288492577337
436	-0.982393008487102	-0.812296198190787	-0.6609910208734535	0.45841780934694343	0.6298698322795333	0.7617618803373901	-1.461892697916536	2	pregnant	0.1651801811692505	-0.5063700608659122	0.8442575709788044	-0.1585589045818178	1.4428747728725402	-0.577870301635813	1.2625452073728274	-1.63995844209221	-0.01402682309070086	0.10001274773092506	-0.4712790569745348	0	-0.7291894227563812	0.12557867839406145	-0.38264726197322085	-1.3672858116081503	0.9537947808353796	0.6940929629097449	0.32821595570306145	0.031622769134227756	0.31653468052314443	0.541829381549058	-0.09348632698616545	0.6298698322795333	0.8257631731473775
473	-1.624076413234644	-0.8772124352731103	-0.884304178189344	1.3251605448130614	0.8918952093150161	0.9421917801217504	-0.322764700656969	0	not_pregnant	0.545409275802405	1.961697947031136	0.02505857980665541	0.8188771090552918	0.7197608171952475	0.9252891128881602	1.142534375098148	0.035751831216519	-0.7663824414747497	0.3996888355804728	-1.1611717889058069	0	-0.718406252134761	-0.07465453616069033	-0.8176851723824583	-1.3377155057953936	0.11208022378650762	0.17327475833792605	1.039747255598786	-1.800085230435861	-1.427957453270314	0.08514952638863692	1.048485436009336	0.8918952093150161	1.735715939001245
588	-0.5651220392656351	0.7212007611751143	-0.6497030099874034	-0.7166779601333725	1.2267539884811525	2.4031886535936984	-1.4582121551144012	3	not_pregnant	-1.4606554669520515	-0.11266451887014474	0.5327913284928573	0.02956685472761394	0.4380827095128413	-1.144506297100876	0.07899033594392638	-0.4565727154788682	-2.7579121337849304	1.1149157126541405	0.04614048193465795	0	-0.3913154475362603	-0.9067647685399808	-1.5251256149664083	-2.4246892094986574	-0.6915484456688985	0.8974427201855864	2.384870347482965	-1.2855576540235476	-0.7027004343568933	0.9061446341816739	0.793252292900852	1.2267539884811525	2.374031867735369
218	0.880813686142872	-0.34098616102064633	0.4975243340119763	-0.8946374784044312	-1.3626955208337768	-0.5815979008673278	1.4218125875531635	2	not_pregnant	-1.4560739951678714	0.11593868284712588	-1.6858726551882697	-0.2117248742427991	0.5179615600919775	0.1422296260643764	-0.2934569880126728	0.04478530976465698	0.04632255842001472	0.6514167583051362	0.3393449000329312	1	-0.9340705283956234	2.9995931622422405	1.4367045446120277	-0.24225004874255932	0.7482762394836918	-0.04519539198030196	-2.0001011653942493	-0.10951229888951072	-0.8708697197917779	-1.0148396625972658	-0.23838653330069887	-1.3626955208337768	0.2722806094166629
206	-1.7836732327657865	-1.804241547766394	-0.813762397650299	-1.0839920126988714	-1.0454200436108156	1.4149865704814917	-0.8656447639713098	1	not_pregnant	-0.7234022186352033	-0.3455011356630352	1.4458568638036444	-1.471349545888162	1.880106516173396	0.980378704216752	0.45971428198065256	1.61209370904132	1.748175075219926	-0.5872444097680186	0.7705278926273881	0	-1.83986024393985	0.3719959572060485	0.5245682479912497	-0.9768523171857794	0.13930053124499356	0.1919193223950528	-0.08372046681082575	-1.1372792326640977	-1.2609630402878647	-0.9450108200284344	-0.44443588970433384	-1.0454200436108156	1.4474798329330534
246	-1.1624301034535045	-0.8567233389238547	0.41950636229536514	-0.6525012627227601	-0.43361022106391867	1.4179703448158452	-1.5741492533815138	2	not_pregnant	-0.645117328609569	-0.01106309639805758	-0.956273573698986	0.7820698824432891	0.6398819274619042	0.30356348944722034	-0.4796806620350211	-0.912763342723526	0.2595570436219532	1.4265788976039286	-0.3634833389437024	0	-1.5055807309126408	1.1896284561081274	-0.07579430827254063	-1.1724321007359446	0.12919248965404048	-0.10501830044259595	-0.08990068041610617	-1.1576894903027681	-1.3668517670955325	-0.977349364913805	-0.6113236367634912	-0.43361022106391867	0.895765854832466
683	-0.00133629756531951	-0.5674397226886738	0.02246096314392218	0.2465815376259712	0.48804632383692226	-0.06750631736032817	0.3434135465287515	3	not_pregnant	0.04321818414199088	-1.4504166057015278	-0.49974080604359267	-1.2505061862161448	0.6482902543125866	0.12648974544529895	-1.13353260196017	0.5777605388466358	-1.2008979916305136	2.7051967335013303	1.1111624162183966	0	-1.5055807309126408	0.9763731783762224	-0.4875621609105315	-0.5721197783234527	0.08637349517947383	0.25157553099734814	-0.10891578450551764	-0.9313150149839887	-0.9187161291268829	-0.46040255329471014	0.08292623861158553	0.48804632383692226	1.326294204276719
130	0.40425448748600934	-0.00175161451795811	-0.17655333490131248	-0.6251959444699485	-1.627976160037253	-0.14110601603719838	0.9286198520675756	2	pregnant	-1.5233676781934775	-0.5868045037540799	-1.9717390512031987	-1.1768918091685574	-0.7180588456170691	0.13435969491665875	0.6293847118427472	-1.6806089404426308	-0.4042861371883373	-1.0467476898920625	-0.3936661351734903	0	-1.5810632132068017	0.7612284705759083	1.0956061102300847	1.2850071416953648	1.3211776918097229	-1.7397440986756108	-1.2316042242214815	0.3714401822357029	-0.09111089123246478	-1.2732763536512892	-0.8694346183180945	-1.627976160037253	-0.37616308276832305
322	-0.04141954770845609	0.520516077793034	0.9193747753643908	-0.02652949637577382	0.3302838383583267	1.178690279640734	0.672822127319477	0	not_pregnant	-0.9953543246333204	0.4376765233962446	-0.03894133936080533	0.9579265725634216	-0.13788599612799515	-0.20798289636560768	-0.5665850445301488	-0.5152903497035598	-0.7502893007058895	-0.4753653081930489	0.35659222937439955	0	-1.8614267291545	0.5551036081284646	0.553930582222094	-1.1921884422410671	0.6392493080766488	1.1904086877318285	-0.45143795891090555	-0.0026216385377796645	-0.24977106355807194	0.026198893545661402	0.5888665577084647	0.3302838383583267	0.2345645072105047
775	-0.4554284279537622	-1.3828355707708135	-0.9296837213530372	0.7716527623444954	0.04504087116633552	0.6576079856775017	0.2348375338658442	3	pregnant	-1.533657646659708	-0.9508762486435032	-0.49974080604359267	-0.7515639757042868	0.07232155846030204	-0.8769281983110643	-0.18172278745335924	-0.23073576754994157	0.20323093852146204	-0.01586200946266565	-0.6135694336883044	0	-1.7104617645661784	1.1536075171035376	0.610316997443262	0.1095318377700863	1.5432073270331317	-1.902102924501081	-0.6163479664443405	-0.453168528282725	-0.4930335331254389	-0.3772874191227888	-0.5689123358317295	0.045040871166335525	0.4761267691771144
504	-0.7798265364161502	-0.14652471753308327	0.15851126641350902	-0.14477370482477395	0.7816794095900376	0.721545520260403	0.2366778052669116	0	not_pregnant	-0.44081114469580057	-1.1879462312288354	-1.0757401331882672	-0.5920660952874992	-1.794321471859429	-1.6560526279427772	-1.4025224197018753	-0.5785246732496462	-0.00195694585181202	-0.8389723324926821	0.4988826060881691	0	-1.8614267291545	-0.3062717081276079	-1.0536037236283622	-1.7218807292305418	-0.8368369802313331	1.1652495074469782	1.1812548176945268	-0.3723675509795527	-0.11356523017416006	0.41628763102600697	0.7767760569370508	0.7816794095900376	0.6483314704998994
101	-1.0438989767514	1.0407532341638794	-0.5203793340480335	0.4370036387688931	0.7324416114334138	-0.6493815604196135	0.7372316263567691	3	not_pregnant	-1.155622395910595	-0.8027075193843063	0.5626579484969864	-0.2403527150472342	0.7660064386800682	-0.28668233610827926	-0.4176060976040789	1.0023339622528404	0.42048871359934376	-1.562190632441629	-1.260343862344426	0	-1.9153427262340113	-0.06346901174166819	-0.02166316932469361	0.8254093122378703	0.4098698360120172	0.958702014978266	-0.7081431112146525	0.5173993838379605	0.4732693248216296	0.17505267464822122	0.5381581985365452	0.7324416114334138	-0.9519062762224367
523	0.4852945294945127	0.09815238426576464	-1.261218800190993	-1.205597120731478	-2.030775210099841	0.1768297859073	0.3691773461436951	1	pregnant	0.44362448948822514	0.302207970367457	-1.6645394630412154	-1.6799237792385655	-0.7516920747113846	0.27995365935678307	0.3976397175497105	0.28417247288670305	1.1285881064636545	-1.6021473746912342	-0.6739350663049231	0	-1.926125968841336	1.0508368548427125	0.5556820810023173	1.139914030768581	1.197931044111134	-1.3061274134777463	-1.3575802750151644	0.15494656554864916	-0.18710986581720912	-0.8464062282545941	-1.3042355153598837	-2.030775210099841	-0.12314901364684017
472	1.8162554303455385	0.6412463644580834	-0.6686621475792625	-1.5223738594527685	-1.7602602147149335	-0.7775398432654514	1.4935831721947228	3	pregnant	-0.6108546159709408	2.4316044478430037	-1.9589390087585423	-1.2873134128281478	-2.4753938715917236	-2.903438986987655	1.0059703564746487	0.6229278947800928	-0.7905221526280399	-2.2654304868404154	0.8352053073830706	0	-1.8937763130050655	1.7607521914127036	1.306284852832199	0.8254093122378703	2.235533861126467	-1.2059491333419514	-2.08633793270951	0.37217260342262903	0.16240599362147234	-0.7774393455693366	-0.8392194177017838	-1.7602602147149335	0.13791342107646817
563	-0.36978532652168994	-1.4035011576507632	-0.9925300295364948	-2.392711010991202	0.09545231780689092	1.363454428234252	-0.8196379789446893	1	not_pregnant	-1.432450950921056	0.8229152746673157	-0.8965403336907278	0.5162400055722246	1.1401759459489456	0.4767022678752834	1.225300461006071	1.3230224796317174	1.1768676037098889	-1.2265533277167198	0.4816352767467003	0	-1.5379303147632064	1.8829666348697351	1.4714099012548316	-0.6357467861809857	1.8170864511557203	-0.4116992508499252	-1.758350822131444	0.044546724073467964	-1.088206163608515	-1.3913216894563956	-1.4069957002534355	0.09545231780689091	0.5230229149350477
791	-0.19646967249446845	0.1433782302762155	1.3723887402478032	0.6548788221889587	0.2870147879519276	-0.4680867257857083	1.4935831721947253	2	not_pregnant	-1.6331909660894652	0.564678325126878	0.8015910277391665	0.090912210196163	0.36240798320483886	0.952833945199741	-0.5500318196403733	-0.7140268251808377	0.9555865434397915	-0.5033351021931313	-1.415569705946515	0	-1.5379303147632064	0.06796407793674422	0.04113202787701982	0.26995359352756626	0.5152812419334651	0.7457864163609215	-0.4580536366365012	1.3663428263138129	1.437703574976543	1.2826181781657804	0.5343279766903004	0.2870147879519276	-1.4821433811326998
637	-0.7427908685791367	-0.08780080404138813	-0.7209339368203121	1.2822188030769572	-0.09594478939214038	0.02574312130919772	-0.3945352852985283	1	not_pregnant	-0.6406959973271142	1.9743980246951904	-0.11147458704438488	-0.64932173880816	1.2620962741646653	-0.6447647896859809	0.09968185260328738	0.2254548807274217	-0.1266789999201191	-0.10376698893672148	-0.6092576113921979	0	-0.9340705283956234	-0.9128666686005596	-0.31223952972496005	0.01757273478446899	-0.35407246263453246	-0.4404999225352513	0.951185678209254	-0.14746766475703818	0.32235214622491304	0.47680785921530694	0.09622660170155196	-0.09594478939214038	0.4048090532522745
811	0.39475238223672815	0.44391864566092265	0.08800969190552146	-0.6160925554518625	-0.5593351824738155	-0.03042068562342312	1.4438958443659724	2	not_pregnant	-1.206324244635274	-0.13383148582525045	-0.4656074919791173	-0.4407475435459656	-0.3060520437140534	-1.1799210605601742	-0.23965903602661845	1.1920370170219197	0.4888846742764806	0.983058239954368	-0.6911823956463914	0	-1.5487135573705313	0.9098530106513012	0.358523876986454	-0.25595432739095275	0.7673099208705182	0.8298320193002797	-0.9053148607422964	0.6831439187086579	0.597090913523558	-0.06944601172429228	0.595052198792934	-0.5593351824738155	0.03949232683057699
393	-1.182528662012318	-0.9003641577276392	-0.7330297750188576	-1.0012774471984998	0.20087865600528912	1.6006994867560278	-1.493177311734615	1	not_pregnant	0.03019969820432391	0.14980582603264053	-0.329074335062172	0.00502871158798904	-0.10845693045902104	-0.747074114490017	-1.8494592219391288	-1.5089729794824125	1.0803086092174197	-0.8469636809426032	-1.6484085918207765	0	-1.5487135573705313	-0.05281334775433706	0.242622843440498	-0.9746394945266252	-0.6085559277259128	0.5511386779381611	0.08651414474602967	-0.8743363644660831	-0.9282562295291783	-0.683088614376416	-0.5739383170584497	0.20087865600528912	0.5552434756031204
263	0.2266950979423651	-0.22943289455498983	-1.131881285383302	-0.6496472951823274	-1.5056452523948032	1.1084640074885703	0.636016699298129	2	not_pregnant	0.25893174390578866	-0.10843113336443212	0.25119164640646585	-0.7065773823288211	-0.49944297396664133	2.7865310542844055	-0.11964823265765635	0.5054927104615301	-0.6939631581355709	1.3546566127039223	-0.8248490876109054	0	-1.5487135573705313	-0.626942700225625	-0.06380369646201556	-0.03029804156968009	-0.7705417763639559	-0.5657945757550723	0.7072053967696968	0.37487817793920053	0.31411072748479885	0.05127310441119645	-0.2750148185958127	-1.5056452523948032	0.15511394150786142
46	-0.8507928377547576	-0.5635700979409104	-1.059276227257517	-0.9172419690883852	-0.20650521514804143	0.9842195006418264	0.6673013131162747	1	not_pregnant	-0.7474055199618397	-0.00259631121771862	0.11039181529736553	-0.22399394343209875	1.3840166806887988	1.3935507491230454	0.4679908751550623	1.4856250619491476	0.7021191266923202	1.5983931125533062	1.5078507902869591	0	-1.5487135573705313	0.6850034508673947	0.6405603139321139	-1.0487791414864611	0.4317006241430283	1.831846252213556	-0.9201882725782592	-0.8059721951651315	-0.951340799424726	-1.1650131704052424	-0.309412652886511	-0.20650521514804146	0.6126215265874202
682	0.5797204940164022	-0.04516410802126421	-0.04074326954274471	0.23123147471889505	-1.1151723564372158	-0.38815257043350265	1.423652858954231	0	not_pregnant	-0.5790791155972135	-0.7561401999683827	-0.06027464854392338	-1.156443316083481	0.22367099149920264	0.8820044182811444	0.02933069379353069	-0.01393229751188104	0.07046231172686028	0.5834901476300904	0.13668891078106446	0	-1.4193150060111548	0.38415498153193306	0.1672905391562724	-0.2730649271042774	-0.5850337452173168	0.3811406402021331	-0.10290339198514704	-0.008300030861237748	-0.3206695942341628	-0.5131756619810118	0.7363571028273324	-1.1151723564372158	-0.3369490845360491
83	0.8689826012286823	-1.257376909779527	-0.5765305546119239	-0.6843466249802385	-1.4098236025005448	1.578158396017555	-1.3017890860238752	2	pregnant	-1.4516026692290551	0.42920975238481934	0.04639189116285701	-0.4775547320697593	-1.9751000488757184	0.03598538149558748	-0.08654181178382167	1.2823718130196549	-0.7382193701895904	0.8911575839295593	1.8829798922468193	0	-1.5487135573705313	0.7789183368672472	0.8875023274671802	-0.3736491164014609	0.7117192825076433	-1.387944431573601	-0.5487377115497738	-0.8228738555102766	-0.6879407007651884	-1.1410565292146275	-1.734506344535331	-1.4098236025005448	0.4194606252802522
506	-0.975872026688098	-1.7177348434607056	-1.5531298501946746	-1.6591844132564564	-0.05569355583388764	1.361553616861129	-1.5134202971464232	2	not_pregnant	1.6503628086896385e-4	0.17943957385580728	-1.0032068507353529	-0.8987928821522985	0.883722701355965	-2.1636641397999594	-0.8976493110799285	0.16222052563227754	-1.6997862547410258	0.6554124325300966	-1.6440966892105844	0	-1.5487135573705313	1.3197551575719149	1.118306182189491	0.2784676315537492	1.5446241310993247	-0.4660902086893749	-1.4454979062116953	-0.6923182017474557	-0.787323250107129	-0.9338604306456743	-1.733474316254002	-0.05569355583388764	0.573500630079285
551	-0.7593399967876127	0.20466995955280215	-0.6034773083405163	-0.30029552975499674	-0.7145266902429137	0.10445769526638315	-0.1516194603579038	2	not_pregnant	-0.3055879446787446	-1.031310730958213	0.21705835221018177	-0.8538062887768323	-0.39854336499210974	0.08714001641214207	-0.8893727179055183	-0.5469075114766028	-0.08644607774204321	0.8392137445797142	-0.6868705331932421	0	-1.203650801735997	1.2992024470878818	0.22660400350435156	0.23874387011701792	1.342266554077503	-0.5548193612577117	-1.012963699711765	-0.4353400963475047	-0.26181084360130724	-0.852572320172284	-0.7218886157655605	-0.7145266902429137	0.01773350340064367
438	0.20069465283894208	0.2471853992981724	0.6503668122486151	-0.19783446124507087	0.6079764003810393	-0.33127862206427033	0.6212945280896566	3	not_pregnant	-0.03075416332365615	0.1540392213949889	0.9765240934399768	-1.471349545888162	-0.4742180717230084	1.04727326556149	-0.7817768524743658	-0.7682276859533145	0.5090011377073824	-1.2585187959417623	0.5506245539555321	0	-0.718406252134761	-0.1429733142307712	-0.8762787469650257	0.37035998699145894	0.5852362451649531	0.559567028059159	0.3596927344797312	1.2721391869248933	0.8199032448960636	0.6042506006659352	0.6627458209066299	0.6079764003810393	-0.33282956869925917
502	-0.22192874134967175	-1.8139442530385317	-1.998988991213492	-0.27506073096962125	-0.6514809150142646	1.5104277890188262	-1.59807278159539	3	pregnant	-0.4871828958191608	-1.1244453697900607	1.970656219851606	1.141962629447017	0.1269755214786331	-0.11354356684203762	0.9811404998695074	-0.8179118153389864	0.2112775276408055	0.00411639887481589	0.09788243984128148	0	-0.718406252134761	0.12623153496161954	1.3689963295149843	-0.7945291100873959	0.35348850255646624	1.5260424384448166	-0.9195251840729454	-0.5594520440363228	-0.828408075245208	-0.9306257420849784	-1.1246227280171193	-0.6514809150142646	0.9205310803689601
669	-0.5634497035364523	-0.5856807739893712	-1.425930512913538	-0.8642755448247588	-1.0161035325940138	1.3498023227929086	0.31764974691380793	1	not_pregnant	0.38828606322306575	0.34877527007011	1.5226568005805226	-0.5675279188206912	0.04709665132239352	1.0669480934307831	-0.10309501740311965	-1.5044561639647869	-0.1146091256085603	0.2997967938930639	-0.7386124810606052	0	0.01485222956360794	1.8111087863405193	0.03404604219268141	0.8410891595396857	1.1415545359870332	-0.4198942554926537	-1.4304145900500194	-0.23549760240619028	-0.8864718332907113	-1.982116370648618	-1.4797963291151626	-1.0161035325940138	0.6020170472717201
114	-0.5013390439380274	-1.1710430184829357	0.1562075094095891	-0.7885353440674658	-0.14999693769003833	-0.264256653340473	-1.4011637416813787	2	pregnant	0.22923517693387777	0.3741756225309279	0.8954575818118998	0.4099080472061568	-1.874200283284358	-0.3142271500962177	1.241853647354891	-0.05909969090984415	1.0722620388329898	-0.339512161268316	-0.9671394643246743	0	-0.718406252134761	0.38079008956135335	0.5938975177209341	0.8254093122378703	-0.2087755967036428	0.9218622303466308	-1.0492095171835352	-0.9583603416931267	-0.8547150991164781	-0.8935727229497767	-1.5066250779954502	-0.14999693769003833	0.056853472469084204
72	0.03991955146509807	-0.8278242587963736	0.01608170259822781	-1.7084688511411126	0.1181397870984228	-0.6871923320897293	-1.4103650986867158	2	not_pregnant	-0.20051410535893244	1.0218847088481493	1.2538571013342132	-0.21990426005036684	-2.0003249119651443	0.10681488092872032	-0.5334785947505973	0.39257421546436166	-1.031919713798866	0.08403001361840355	0.0676996335722331	0	-0.718406252134761	-0.22254235640230569	-0.492657880235327	0.03419508620464653	0.2439691959018989	-0.1292543723899789	0.33964594107632134	-1.3366662083246215	-1.566709291868303	-0.3623231515287685	-0.7561195736080928	0.11813978709842281	1.3381158119948553
555	-0.3587665401766977	-0.24101404073752625	-1.3491187151762305	-1.10814593309377	0.13358262031628712	0.920616135234948	-1.721370965466767	3	pregnant	-1.436216572953965	1.737328120962942	0.06345853826099904	-0.1953661216717684	-0.3859308942931897	-0.13715339693247486	-1.605299183720654	-1.2695857953276612	0.1106952292212079	0.32377087645550623	0.8438289519752834	0	-0.7723222492142718	-0.17020129057609465	-0.06185984589964502	0.20096898417728695	-0.8045524289814194	0.4191714167666796	-0.11641455587184872	-0.8139642130877356	-1.0372005196981633	-0.6479585890338678	-0.7614931283081393	0.13358262031628712	0.4938425983803031
453	-0.8182259827613482	-1.402223538854203	-0.8692501260402271	0.1705249296385043	-1.2126137023186094	1.0100119664759024	-1.5336632825581646	2	not_pregnant	0.02719395554776581	-1.1075118277672098	-0.06027464854392338	-0.3875815453188269	0.2362834426210193	0.7521503344600972	1.1301194853365328	0.49645920562251034	-0.9152442184056678	1.270747230703676	-0.40228977976570346	0	-0.8442103413012261	-0.14362021515781426	-0.28823183153282556	-0.17188219425910134	-0.02432685955453154	-0.22674417375114067	0.2391626810130646	-2.0060100958418103	-1.6779813599491742	-1.320313126817457	-1.3308734463961576	-1.2126137023186094	1.7967888499142861
724	-0.20259112562717144	-1.3367142815273358	-0.9885901118435828	0.2762019197537507	0.5376639436267944	1.3397430590078718	-1.0809565178959235	1	not_pregnant	-0.1430574181994062	0.6239458010599405	-0.04320800113534084	1.0151822160840822	-1.9708958267190664	-0.10960859210635791	-0.25207394505871156	0.30675617188613646	1.6194297991897362	-1.1386483459168717	-1.221537461679468	0	-0.718406252134761	-0.3365760878524222	0.2231922992607058	-1.538358083473236	-0.04258703782177595	0.20831478033319636	0.7308819551541292	-0.7530688702469079	-0.7652747218719761	-0.6326865833459269	-0.006762862209561623	0.5376639436267944	1.5719652663496146
56	1.6001117026867977	-0.4913701998108416	0.1370844758569474	-0.28948264342391444	0.20139023238837228	1.007866620024861	0.32501083251808227	0	pregnant	0.00847502810910853	1.2335543783992051	1.825589813891307	-0.20763519086106763	-4.384078624261833	-1.3333850111189436	1.1218428150802116	0.7268129270036522	0.2796734883179419	1.2467731853539126	1.011990342779777	0	-0.718406252134761	0.5392064881821813	0.6749267827254458	0.2467233142716351	0.8499070049824465	-0.05943463997479262	-1.072999935847667	0.2949276567357332	0.1595508950990829	-0.5568257742809822	-0.5674461881394368	0.20139023238837228	-0.5562416657520941
84	0.26744124648901474	-0.09075079208098533	-0.8515110309775035	1.359905449139736	1.329099558962076	-0.9394677945105672	0.7464329833621061	1	not_pregnant	-0.6394511216280836	1.157353281590208	0.23839166356638336	-1.6431165526265628	1.0687053439120773	-0.19617798132038927	-0.9514472437955048	0.11253639624660568	0.2917433626295008	-0.5273091847555735	-0.29018221936024324	0	-0.718406252134761	-0.13633228290847502	-0.06961957822389468	0.5529100250752832	0.24021631177468272	0.07229869228209987	0.0039900684770149	0.5291910720148083	0.3752744002849006	0.6442236433877299	0.5959762136186689	1.329099558962076	-0.643804791035614
360	0.6086328389714396	-0.4626476957183048	-0.9380419856599276	-0.321081840571975	-1.6297808579299324	1.6372893201569492	-0.7754714653190742	5	pregnant	-1.1581336861623597	0.4588434903513503	-0.30347434951381586	0.5980338255596936	-0.13368183270265394	0.4767022678752834	-0.7114256563280578	0.7403631211640663	1.2010073898028328	-0.7830327444925179	0.5851191724814263	0	-0.5566581169248187	1.0656013115275649	1.9058363513023688	0.24160448272988436	2.19263479946526	-1.570266202795369	-1.598913883288148	-0.22422446883260108	-0.9649910261656613	-1.1449514576198705	-1.8415791568091924	-1.6297808579299324	1.36034786311233
203	-0.5750756251926322	-0.5728504009112874	0.4810458112438872	-0.05420726904649541	0.4216469944425032	-0.22180376705988047	0.2661221476840568	1	not_pregnant	-0.08680020878913222	-0.4894364794165195	0.01652526122463213	0.7002760624558203	0.1437921262372389	1.7398283059791713	-1.3818308596839388	1.033951166091294	-0.5491246663968676	0.28780973400550275	-0.08752623512800725	0	-0.8478047315084328	0.06120639720538493	0.2507785744290208	0.2657291394301635	-0.9751197681263368	0.456677909686781	-0.082308079233765985	0.17826929764680663	0.1250978634226141	-0.23073045639649392	0.21972363413032442	0.4216469944425032	-0.5048301169492877
276	-0.968824706442329	-0.7439339644291232	0.5345302866901114	-0.14423359111046022	0.773033196937251	0.7021217067014036	-0.3614104000793843	1	not_pregnant	-0.01676809253931692	-0.9043089292275795	-1.1354733731965252	-1.5326948727905545	-0.0622112698199927	-0.3142271500962177	-1.3321711464736554	-1.969680253983054	1.1004250351784948	-0.6391882491178641	-0.2686230878011896	0	-0.8478047315084328	0.21724322160194215	0.3316632529504352	-0.7485163152177965	1.1440810029578046	1.4092739652720137	-0.663787460998738	-0.7990937342839878	-0.4884417713998291	0.11382538784610671	-0.12364412548091594	0.773033196937251	0.8414973381981194
638	-0.765478616264373	-0.9628487756362668	-1.1798694668773828	0.3053847322151271	1.056230459927075	1.1087248015704327	-1.6348782096166683	2	not_pregnant	-0.9286202140224352	-0.0618638090201904	-2.7440046759321204	-0.32623619937232995	0.6272694959171912	-2.336802918228022	-1.5515012510050776	-1.7167429597987098	-0.9957100721292768	-0.8989075202924484	0.9300655585255836	0	-0.8478047315084328	-0.3707783390640422	0.16370967948969103	-2.3206266444792703	-1.130436203360715	1.6241919591673943	0.8948654489310183	-1.3093510948427127	-1.129718776539207	-0.797782994669069	-0.08108446618673888	1.056230459927075	1.4473928323495096
514	-1.4293983281326217	-1.4334505949708447	-1.3522075097670194	-1.0227777067316193	-1.516777817258385	0.5259556181006013	-0.4847085839507641	2	not_pregnant	0.07074928265855641	-0.9805100260365764	-0.670407257156822	0.3362936320703606	1.3798125368405616	-0.8021637058186092	0.11623506785782414	2.190236336122166	-0.05425974234144661	0.17193499541825177	-0.945580352844142	0	-0.8478047315084328	-0.1747070429221447	2.2582926485664303	-0.3776570580666374	1.8307201026701148	0.20946976273873305	-1.1049868828069074	-0.5710860860853395	-0.4231910163506423	-0.7720232083881591	-0.9964413955218498	-1.516777817258385	0.8533616886767339
648	0.11790113367356445	1.3402404421159897	0.8147741339780482	0.6936246026580773	0.434916613206799	-1.4685454109244256	1.074001292751764	2	not_pregnant	-0.9997795083936736	-2.8389694171678177	-0.01760803297165191	1.0928863526898198	0.6987400587998525	0.4885072012441444	0.07071372831665801	-0.5514242428634079	-0.6456836608893367	1.4665356398535336	-0.9369567082519294	0	-1.2899164546517785	1.058474907649602	0.11647421720154946	0.8254093122378703	1.852256687436329	-1.021796736622126	-1.0589697448730662	0.9148616748556574	0.6798338628430265	-0.11402070559603643	0.08954673965316765	0.434916613206799	-1.0377599401666293
756	-0.8529578587722996	-0.3380931548098938	-0.8281414523906903	-0.950168909813576	-0.8304625387503985	1.0911458813806922	-0.324604972058034	0	not_pregnant	-0.9589864954922452	-0.29046700580914375	0.23839166356638336	-0.2321733292396665	0.5600030768827678	0.3311082851115162	-0.4672657337324504	0.5100094418483351	-0.2795640901456228	-0.46337828551816734	1.1585925417896528	0	-1.1173851488202158	-0.19979716201554476	-0.3138756086874999	-1.0084124553203733	-0.02028543995703832	0.4395498875301528	0.5291263661617913	-0.5550048102735665	-0.7282432409232237	-0.14971401784344016	-0.4120965639625669	-0.8304625387503985	1.430296166572159
154	0.678785408136837	-0.8242637216499205	-0.04777290937759323	-0.1251373351063916	1.3253552061965597	-0.17899861262070957	-1.54838545376657	2	not_pregnant	0.23080198113156752	-0.29893379653384006	-0.9605402280229496	0.7534420225947496	-0.3438893775023993	0.492442166818003	-0.9886919901622612	-0.17201816487430724	-0.6456836608893367	0.3757147158053514	1.3483129637605935	0	-1.0850354929839454	0.18683535050939343	0.5879879419717006	-1.07612154395405	-0.3558234005218028	0.9428993100996116	-0.27074165482102797	-1.2070819805013668	-0.9696981258500552	-0.713033495944366	-0.553237144055915	1.3253552061965597	0.35027201078854353
432	-0.7265711387116685	-0.3360446193042959	0.23113388705662055	-1.017545251847097	-0.4317272816496403	0.9323084902213568	-0.8030755363350851	1	not_pregnant	-1.10873353718571	-2.0642585291199635	-1.2378732359171862	2.2584480970702048	-1.579909744057239	-0.7706839079331697	1.6598222963997975	0.690678991778394	0.452675070076718	0.7353259914546654	0.2531083135611525	0	-1.2899164546517785	0.7622509584865411	0.6148600880239643	0.9963151030033748	-0.7696129191639554	-0.9067524884384316	-0.552609816583508	-0.40813134387340744	-0.7777641285826781	-0.9485275691139602	-0.8064192269742065	-0.4317272816496403	-0.22498660910846188
684	-0.6719478579217677	-0.7887087978417152	-0.42383769631831064	0.593081098917099	-0.6978488269826648	-0.02908233904103329	-0.07248779011207487	1	not_pregnant	-0.992692612630892	-0.5825711182483673	0.2895915949267136	0.7657111489163627	-0.0790278843671506	-0.17650311680381064	-1.5846077778665404	-0.9624474721091982	-0.44854234924235686	0.2918054454431427	0.516129895272595	0	-1.2899164546517785	-0.05686687147069028	-1.1273629402640175	0.8254093122378703	0.5861714873617558	-1.2690047197867331	0.5846518703308143	-0.6224813439985029	-0.14811116991613094	0.16640364608233632	0.3585434357397457	-0.6978488269826648	0.041073941110802765
292	-0.27893597585942564	-0.4496302000804262	-0.2983807251526167	0.5980846817029157	0.7547199198095635	0.9124944191948522	-0.4589447843358205	0	not_pregnant	-1.9479252769292468	-1.5604847865562266	-0.6320072887683825	-0.2035454884352314	0.2026502428923593	0.15009957553573622	0.17830963228876623	-0.4791564144783016	-3.180357753424395	-0.235624463962286	0.27897926741631257	0	-1.2899164546517785	-0.45017455526085787	0.4165946169742078	-2.93398958911842	-0.4190766624946782	0.8521266190725629	1.2835027404736188	-0.1681746906595612	-0.10248155487127607	0.6791624755837522	1.0057628474112617	0.7547199198095635	0.6654248572550778
691	-0.3963723477130683	-0.318818625227884	-0.05038959426449983	0.6388201696735836	0.6730640186201794	-0.5448844551274583	-0.727624408891391	1	not_pregnant	-1.168387231201188	0.11170528748477793	1.49705687463674	-0.722936192032166	-1.2730066949769925	0.3507831496280948	-1.6549588969309366	-0.7049933624072287	-2.017626309503592	2.928954787800553	1.7794959965120936	0	-1.8657399686088665	0.10493516530093272	0.28926634661556044	0.5349679594077068	0.7501847401780187	-1.032861328159406	-0.17934023373457844	-0.49825237332907923	-0.09924129629589758	0.11705928662154678	0.10544813756577835	0.6730640186201794	-0.6387979048806005
581	-0.993578763272914	-0.4842982104799555	0.6538879675277894	-0.2156120612235067	-0.4263266623936749	0.8225379540329927	-0.3595701286783146	0	not_pregnant	-1.0616230734253602	-1.2302801651390467	-0.0645413100080184	0.53259877718736	-0.04119052121314937	0.7836301323455367	-1.3735542665095288	1.1062189524109896	-0.21921471858782943	-0.9108945429673296	0.3522804070782932	0	-0.4596091494160078	0.38678066358138624	-0.36464628901149815	-0.26764103141794665	0.08837877443403633	-0.21021302397082697	-6.187660185095468e-4	-0.42860355439054504	-0.6154081415398347	-0.4060392733301846	-0.09097719611970562	-0.42632666239367484	1.008552203434221
641	-0.5179878401657926	-1.6184277863277472	0.0042113233329031	-0.02331659016797261	1.2804308658781385	0.16020777038066591	-0.2528343874164747	1	not_pregnant	-0.37419860602949984	0.8313820456787413	0.6650578509540298	1.2851017763368786	0.7575981509835934	0.27208370988542324	-0.33070171510895113	0.541626603621378	0.5009545673229525	-0.3874603263932007	0.12806524611033032	0	-1.8614267291545	0.11603807965717208	-0.5955537228899346	-1.3693302760867572	-0.1917999100294829	1.6550386520785088	0.41057512417473097	-1.0357532825815863	-1.2390802731682486	-0.36492724905807333	0.5901176188785716	1.2804308658781385	0.8986533198687009
261	-0.46922382288633147	0.4969673451654945	-0.13404077325903155	0.4895613144674747	0.313616669402041	-1.133331376449337	-0.5509583543891236	1	not_pregnant	-1.1533008401953186	-0.663005561136535	0.31519156060687886	-0.30987744680129925	1.2116464696773994	0.33504328733266	1.1921940112265197	-0.47012295170469254	-0.8548948655827885	1.838134012603088	-1.1611717889058069	0	-1.8614267291545	-0.9624340542066973	-1.263931613996964	1.310650352553364	-0.6584671641707268	1.7878755081374225	0.12800092805837052	-0.030656922625169745	0.3653796850931164	0.6058840873269293	0.09906295759146143	0.313616669402041	-1.0601718118183476
525	0.810376813025386	0.4497373646445004	0.15451605304369362	0.5002821506668687	0.8826567110262028	0.0557485871437631	0.8642103530302835	0	not_pregnant	-0.6706472618597035	0.467310261362776	0.11465846962132968	-1.7003721199708048	1.005643107880099	0.13829466049051736	-1.6177141505641803	-0.7095100937940333	1.0521455379322606	1.8461253610530088	1.6673884561851549	0	0.2305165058244705	0.4290200347126203	-0.5450020347069423	-0.03052235472481282	0.0083641784851827	0.6187553547072638	-0.12967676442955378	0.19264163052409453	0.4479496709200802	0.35800329552120064	0.6748980341240627	0.8826567110262028	-0.10252580821232399
723	-0.6985775610166973	-0.02106785936168256	0.14607255576406597	0.7876554458984081	1.3146803431469298	0.09539420032732264	-0.20498733098872232	0	not_pregnant	-0.22836576943697467	-0.8027075193843063	-0.0090747094225809	0.5857647373262892	0.21105854037738636	0.6026214227697567	-0.7279788426768777	0.1260866114397247	-1.5469011176782386	-0.5712616756554975	1.6285819752061113	0	-1.591846383828422	-0.5824041752766895	0.01179303388639915	-0.992414843169556	-0.02676568039015301	0.2965360283690629	0.572967526896751	-0.38263798583729536	-0.023107805334308732	0.23643177105671515	0.6721837877826847	1.3146803431469298	0.1208373495542272
748	-2.057949732123634	-0.23706504135561893	-0.460839854266207	-2.1679735207042854	-0.8135274590303523	1.2773724447579815	-1.222657415777977	1	not_pregnant	-0.836251890589215	-0.5063700608659122	-0.1370745576915979	-1.9866504137505276	-0.6297716681872505	0.06353018632170483	-0.13620144791219313	-0.4023718547063914	1.4343583805892288	0.6634037809800174	-0.2556875807558276	0	-1.3653989369459392	-0.24337679854557465	-1.0890034046151338	-0.05498076710006589	0.7726140690520635	0.7386066150839217	0.265342432930027	-1.0987209155721345	-1.1324445944673769	-1.5126548640516533	-1.4462932657918317	-0.8135274590303523	1.3322167418613324
144	0.3507006952869384	-1.2625767029770132	-2.178356717891589	-1.2461715401637898	-1.1049043593666537	-4.940670597858599e-4	-1.2060949731684374	1	pregnant	-1.2768996259359795	0.9710840039265126	1.4458568638036444	0.1277194177640615	0.278324949623258	1.4329005514507724	-0.9597238369699146	1.2101040266999594	-0.8267317942976292	2.693209785251807	-0.152203674981841	0	-1.8614267291545	1.5507174040789469	0.8259433701332282	1.7020611374354302	1.022478634810328	-1.516741684865454	-1.7316953992043158	-0.4222247262118776	-0.9185659588977793	-1.9379847884486694	-2.1865225071536734	-1.1049043593666537	0.081099202811897
761	-0.08336440860712528	-0.953205743828618	0.33910339147733864	-0.4766726183150792	-2.147764453213411	0.01678849658060397	-0.696339795073312	1	pregnant	-1.245407720469353	-0.4259355785512029	0.00799193767556111	-1.6103989332198732	-1.100636562274007	-0.7824888779493153	-0.7238405460896729	-0.8495290191774401	-1.5469011176782386	-0.8549550293925241	-0.8636555685899489	0	-1.510972316223451	0.6504113357322916	1.4115112697016998	0.43559770215709626	1.0966346136496194	-0.9901200695035242	-1.182502334732926	-1.2294944167765687	-1.3962496069354946	-1.5126829710332412	-1.7652681383104039	-2.147764453213411	0.6112550668884063
182	-0.7274499423580746	-0.2194893791361022	0.7818593463992093	0.5475093028531274	2.2633688167707304	0.8688182536849349	-0.565680525597596	0	not_pregnant	0.4201622643045824	1.115019347679997	1.078923956160638	-1.3282103989983007	-1.86158793004806	1.3266562610728774	-1.2287135776297078	1.6075770617853362	0.9757030443405208	-1.9497715532403084	-3.2049789304518557	0	-1.7104617645661784	-2.2043240775623008	-2.5840950423265987	0.32370015872335123	0.4929787154580045	1.9205019455033785	1.1244060124333504	-0.9528361330357993	-0.6265779587194221	-0.2094968982295928	0.8857207880357727	2.2633688167707304	0.8720120080986298
573	-0.880335337068394	-0.7267742319359523	-0.99126082832271	-0.6399029027306775	0.4735074975339969	0.3076886516602812	-1.4398094411037272	2	not_pregnant	-0.5797861328478584	0.6239458010599405	-2.168005467996593	-1.0214835359570833	0.278324949623258	-1.6009631099087551	-1.208022094693683	-1.1521505268782777	-0.9796169313604164	-0.339512161268316	-1.5664837272524974	0	-1.5702799705994768	-1.978473620170584	-0.619388960849747	0.13393884679707896	-0.6339571129690511	0.7648663686420065	1.0313091339561768	-0.9532846000565312	-1.0255084010018032	-0.09593884984455049	-0.03209190614528854	0.4735074975339969	0.1859959635730266
422	-0.3003942726322575	-1.879179290233856	-1.727191677832935	-2.480948400070254	-1.4450564132125765	1.417743700622498	-1.640399023819871	1	not_pregnant	2.2340699405335913	-1.5774183285790777	0.3791914946754832	0.3281142653068972	-0.7096505579205937	-0.14895831197769369	1.1839174180521093	-0.10426707839235898	0.05034584829595837	-0.7111105340178704	-0.7472362059669035	0	-0.202609241800858	2.831221068819093	1.3250870905317584	-0.06248197857289775	2.569574831457099	-0.591486486567616	-2.407499986739533	-0.8794527644470036	-1.369146536309553	-2.224925507123708	-2.5985879548037496	-1.4450564132125763	1.7322420197231263
210	-0.4399375096381607	0.2787989178454212	1.4263540614638006	0.47356067899249826	0.6935339760602084	-0.00487291728716465	-0.16634163156637616	0	not_pregnant	0.21724989348734053	1.4325238914331224	-1.161073299140308	-2.3465431607542557	0.7197608171952475	0.00450560193379061	0.5093739181090235	-0.2849366493551233	1.1849141740943183	1.710272139702917	-0.41953710910717185	0	0.8559427054209987	-1.3893297411584973	-1.132118290666053	0.27425258469123687	-1.7521257009798212	0.9901717980581448	1.2548803354703284	0.05038046637506442	0.2220445426557674	0.977618497566875	0.719762340549888	0.6935339760602084	0.5542487954116097
164	-0.15408540584240815	0.01356854734112701	1.4024685081397357	1.9460566083858624	1.703005180207246	0.4009585374883526	1.4586180155744424	0	not_pregnant	1.0047987032299528	0.7721145697456789	-1.1738733415849645	-0.6452320554264284	-0.7180588456170691	-0.6841145187191382	-0.5252020015761876	0.8261811857749964	-0.25542434152250554	-0.2995553631996922	-1.4328171557591116	0	0.9206420170935392	-0.3095991049304044	-0.6775006774755175	-3.1173771303308593	-0.7105116249003638	1.383587378005683	1.7592339556303442	0.19136919872605865	0.7715997912145929	1.2462046519434054	2.826556400607315	1.7030051802072461	0.39182351330382553
407	0.1331437373948665	-0.1945326895719734	0.02021451725203074	-0.08149099332019558	0.380985331923555	-0.08317335555912767	-0.4975904837581666	2	not_pregnant	0.974227802649956	-0.3031672017528238	-0.700273877160951	-0.21990426005036684	-0.6760173288262787	-2.761779933150462	0.1948628379080642	-0.5604577056370169	-0.4646355274810438	-1.4223416624412184	1.0421730988525224	0	0.14425056496587044	-0.18432493103891448	0.21730255057098077	0.8521275143641798	0.7824978618519549	0.5154507690426605	-0.7826584348996849	-0.15361223235361504	0.19520570677527208	0.009163056141260846	-0.4698122025792443	0.380985331923555	-0.5894119606794362
680	0.5016641118522178	0.39592520931047454	0.3374913839058388	0.3185339056744231	0.15691155976240928	0.7460457500342106	0.3434135465287515	1	not_pregnant	-1.2790624420505845	-0.3031672017528238	2.1413227107012176	-0.3875815453188269	0.4086536438438671	0.13042471101915756	-0.4341593224938549	-0.8540457505642446	-1.245154203684533	-0.01586200946266565	1.7061949371641985	0	-1.8614267291545	-1.1618738757866875	0.10702301763211382	-0.9607241253357096	-0.3842484362543647	-1.2686198116713685	1.4109974877767344	0.744053341575088	0.578443255085535	0.21714899851445793	0.8212897390348809	0.15691155976240928	0.008379865434922825
696	-0.5908325801314211	0.4400268550410441	0.9598399851085444	-0.570724104459146	-0.9242165641148158	0.8905593693237605	-0.4994307551593032	0	not_pregnant	0.41299378794448954	-0.663005561136535	-2.432538512918938	-0.9110619322974928	-0.5583010661503822	-0.581805267209672	-0.285180375567785	0.15318705234231556	-0.01805011501577544	0.32377087645550623	1.309506643409721	0	1.254921458135044	-0.3996734926587921	-0.5716170152018438	-0.44621852488859176	0.6136105026735732	-0.18432440742702183	0.6113235727284748	0.8618820017248139	0.5938638145199057	0.9537363059481894	-0.14826396748552587	-0.9242165641148158	-0.2077196927381363
651	0.754814150695061	1.4355596848953964	1.8565096592095645	1.1731437207435125	0.9665652402834218	0.01457346360868287	1.377646073927546	0	not_pregnant	3.1350137489587304	-0.4428691600005955	0.1359917809775308	-1.2709546793012214	0.9047434205971528	1.4604453837623532	1.0225235428234687	0.7539133153244805	0.2595570436219532	-1.410354714191696	0.3867750256041874	0	-0.13611273502471397	-0.5354866135052304	-0.4790851713921699	0.8254093122378703	-0.3970987442750683	-0.9895521756595697	0.2575316395343966	0.9287844156163035	0.9585636170304758	1.263608782519017	0.8997274549663137	0.9665652402834218	-1.1173259180085129
376	-0.41860091175844066	0.2821037271603135	-0.8481603325878586	-0.25385320261924416	0.5939156352552903	1.5313975888704228	-0.6650551812551638	1	not_pregnant	0.7742495274296098	0.9287500700163016	0.029325244064715	-1.810793799806813	0.6861275881009321	0.1422296260643764	0.6335230084299521	0.02220161602339981	-0.5451013812046527	1.0749588959791767	0.6196137910073206	0	0.7588938818835972	0.23679873871529697	0.30958131746401146	-0.838839696897218	0.9493479859551184	-0.4855437212710035	0.0843151634491437	-0.43362287941288336	-0.37789070997627267	0.013451904445056955	-0.3361295192329558	0.5939156352552903	0.6705899462009616
233	-0.14004537265331174	-0.4773055522545779	1.250138330846253	0.5935106154552131	0.5478456611945178	0.8234396522319453	0.6286556136939285	0	not_pregnant	0.4206047082577492	0.47577707180074336	-0.12427456988446776	1.8044924037573944	0.6356777836136667	-0.08206378728024055	-0.4879572552094312	0.39709094685116614	-0.504868454342848	0.9950452626292496	0.27897926741631257	0	0.17660036477355015	1.4562122195659812	1.3407305563436591	0.2358564021454909	1.2365440260496556	-2.244751188470419	-1.162625048138972	-0.6099954559323505	-1.1360071487317223	-1.3206036300787019	-0.5790293525329008	0.5478456611945178	0.622372808798681
316	-0.5483016517414728	-0.18626029861644977	1.235077326257467	0.2518667543766604	-0.33783140787037874	1.8651164926589576	-0.26571628722394647	2	not_pregnant	0.292261371622332	0.6070122196105473	0.6479911541854098	-1.7412691061409578	0.05970910244420976	1.9798617190465415	-0.3969145761270985	1.3365726737921315	0.8871906202324819	-0.8349765838423631	0.7446568785366642	0	-0.13611273502471397	-0.33061613817810565	-1.7538501594783744	-0.2074323851333551	-1.0595600495017652	-1.4305633239603863	1.6386021083618294	-1.3482222884684232	-1.0120617634111744	-0.042314858067393726	0.20057287136967672	-0.33783140787037874	2.0087011919582833
535	-0.8230804863813118	-1.388933096968578	-1.3560853625285576	0.5808472069961653	1.058947572120336	-0.4503029169089264	-1.561267353574042	1	not_pregnant	-0.6017829936400326	-0.5106034463716248	0.5967912228250795	0.07046375519929608	-0.4574014571758505	0.02418046645036905	2.2722912704528975	1.142352887636248	-0.06230632911892594	0.3877017756929121	-0.7472362059669035	0	-1.3222661104880489	-0.8964633803651901	-0.6676459510914377	-0.1222264737484599	0.5591149055746139	-0.00835675942701238	0.7164893334389483	-0.6770787441657156	-0.49122555240512555	-0.5402363506492366	-0.49581880336366513	1.0589475721203359	0.6848127471319786
743	-0.16064743282290195	-0.980301792323401	-0.08467377111870873	-0.48690707899497854	0.6896414868666748	-0.856391962702545	-0.880366935179849	1	not_pregnant	1.425253237891452	0.463076875857063	0.18719173220605276	-0.06449602492710171	-1.6345636923927422	-1.061871873460703	-0.4507125088426748	1.9463325047114317	-0.21116812946848593	-0.5512832673180155	-0.7989781538342662	0	-0.8478047315084328	-0.11741593262700824	1.388314379713581	0.21740987859152108	0.8389146538176323	0.4933392499592969	-1.1200864130325532	0.4279996231732447	0.002590602973854879	-0.19524841321735784	-0.27793210609780994	0.6896414868666748	-1.1431886411131829
725	-0.3439927521942412	-0.897207894921029	0.3612273426708027	-0.06393348571664127	-0.09461157712869396	0.21844727837878164	-0.8950891063883858	0	not_pregnant	1.2706443690903937	-0.6503054046193966	-0.23520778098943865	-1.35274849928869	-0.02016976281775396	2.267114719000217	1.241853647354891	0.541626603621378	-1.6555300426870063	-1.446315856641699	0.00733401601450565	0	0.6402784291601361	0.29961066210725784	-0.8093648910364345	-0.31190224526201793	-0.4749218236063974	-0.2545926609371852	0.6271073836891504	-0.34980203985441694	-0.4876369019738623	-0.07197739583157951	0.31445582910529174	-0.09461157712869396	0.535512326878003
50	-0.8171621832671415	0.5745990228915039	0.690171688993559	0.8777615116936639	1.7465490380226327	0.966026260509242	-0.21786923079626333	1	not_pregnant	1.6771799011055093	-1.518150931499099	-0.6192073257964914	-1.4059144594276192	0.32036646641404837	-0.475561013479062	-1.5432246578306676	-0.5920749094754705	0.20725424244859053	-0.05581881799735568	1.6242700725959196	0	1.1470894639760223	-1.3813784880055844	-0.8015845754664678	-1.5280208675541207	0.8608179893703447	-1.9966521500024976	2.1904106325781196	-0.10106583725214541	-0.19931225139014913	0.5702807537808858	1.0704712616195347	1.7465490380226327	0.9804908158341071
752	-0.2244933018463555	1.3494361095932204	-0.35933338819803295	1.3178879401939751	1.661567939786207	-1.178326251695184	1.051918035939022	1	not_pregnant	2.1064131822213334	0.7170804793183296	0.2597249749225846	0.5080606388087612	0.4212660949656834	0.03598538149558748	0.33556515311876833	-1.1160165916530191	0.38830239459179655	-0.48735236808060967	0.2703556228240994	0	0.9206420170935392	-1.4464384202626082	-0.39475855618151434	-0.5464138297304414	-0.3839313025531699	0.7551439882094587	0.9572382181602184	0.5895612238868617	0.962910173381886	0.9074799830892507	1.4044262632643372	1.6615679397862073	-1.137610222918818
796	-0.283842263544132	0.7924258783297292	0.43696477097393094	0.7494852834325785	0.5772888298350262	-0.608111267478403	-0.534395911779517	0	not_pregnant	-0.1772645325774574	-0.7688403564855206	-0.7898738166461029	0.42217713543956115	0.534778174639135	0.5199869624822989	-1.4066606392071683	0.7764970563893246	-0.3680765329885751	0.4036845098054333	0.8955708998426464	0	-1.106601834227186	-0.02893312129691261	-2.0283711001166997	0.8254093122378703	-0.6147797903130926	0.05150231211976428	0.861375523819701	0.13356205214087186	0.5280495741315372	1.358835821133716	0.7983370023403167	0.5772888298350262	-0.41742683892504395
55	-0.452835368392997	1.7103477109163168	0.2387607402205808	1.3458010038420096	0.7673307399320412	-0.655224528731192	0.7077872839397575	1	not_pregnant	0.9306705055220584	0.5265777767223797	0.5711912571449143	1.865837883012624	-0.6970380480674667	0.9646388419213172	0.31901194749947037	-1.003098138721261	-0.971570360975986	-0.5792530241054187	0.5247535800218506	0	0.7588938818835972	-0.38641841986184694	-0.8353454371547393	0.5422242435707859	-0.31391947219810745	0.0738629200240103	0.29364927037171545	0.42600666632818257	0.7352000113587187	0.5280297046181153	0.6656919900776328	0.7673307399320412	-0.9176173358738973
174	2.1943905022977352	1.5446625631666318	0.369463452212676	0.3525189517093745	0.28414794709345464	-1.01981605495484	0.2606013334807878	1	not_pregnant	0.23078260485046223	2.228401628156457	0.01652526122463213	0.13998848695336072	-0.982920377906525	0.7600202656078147	-0.6990107665664431	0.7448798525508709	1.3740088778870414	-1.562190632441629	-0.6609995592595606	0	-1.5702799705994768	-0.8869744763665148	0.19411546599721227	1.610510616502777	-0.10496232607570127	1.180069271737572	-0.8844538048284387	1.358079277649383	1.0676780087046285	0.2676327783237022	-0.46078938610079956	0.28414794709345464	-1.4504835324390977
329	-1.889040278825537	-0.8466665741639101	0.28227112874565813	-0.00710923997867961	1.4547373026289858	0.10836998667593677	-1.3680388564622323	1	not_pregnant	0.9568013815461622	-0.5402371843381558	-0.8026737796179946	0.11545034857476189	0.5137574162437396	-0.723464247752295	-1.5349480646562577	-0.34817099393391454	-0.08242278786609955	-0.3994473862807615	1.619958330613898	0	1.298054428564344	-0.06857999503151478	-0.7542625102473022	-4.13822529391106	-0.4447626198683391	1.2010186137351757	2.080425467585351	-1.5117456546314876	-1.2200861785375952	-0.46881143570965794	0.9482037194200605	1.4547373026289858	1.6550451059463305
251	0.582861543624226	0.6823180153733377	-0.03933141888325481	-0.2411461588520645	0.00825459542879965	0.7797445054416771	0.6084126282821872	0	not_pregnant	0.9962126682268562	-0.6037380852034725	2.0346561141838277	1.0560791260778168	-0.9072456320214192	-1.01071724770597	1.1301194853365328	0.08995269724717182	1.253310172241282	-0.31553807870587364	-0.9671394643246743	0	0.98534132876608	1.3724276302175984	-0.45896115378181385	0.2945972978110686	0.0634155976435826	0.9224042543107764	-0.9083764948250654	-0.5271581994564728	-0.499940265876438	-0.43940397191411174	-0.3560185667293726	0.008254595428799655	0.8490287887276898
656	-0.6465457389559117	-1.2774549868886913	0.5702668280279358	-0.1495986300070959	0.04884018162749379	-0.26832879972141277	-1.2226574157780463	1	not_pregnant	-0.3184519374970601	-0.1888655959658708	0.08479184961720021	0.6552894690803542	1.169604952886609	-0.7273992133261536	-0.6865957997229165	-1.8703119952117095	0.8469576933706777	-1.614134471791474	0.24017282659431155	0	1.298054428564344	-0.8862751947537787	-0.9629225120005672	0.17091610079326924	-0.5002265603010896	1.118951829656836	0.4436180893096831	-0.3834618567855459	-0.554310651350057	-0.01917849936089525	-0.5104015112289024	0.04884018162749379	0.2879581965414299
116	0.10131671034040804	-1.251966388472025	-0.32245235949654155	-0.46618455229727906	-0.0183719428296319	1.077249106189357	0.6728221273194793	2	not_pregnant	0.06086669184098736	-0.1846321907468871	0.2127916978862181	-0.11357231120635158	0.963601591089308	0.02024549171468895	1.2211621644188655	1.1830035542483106	1.337799236217452	-0.4753653081930489	0.17118354938548017	0	0.14425056496587044	1.014504831919765	-0.06112711445908091	-1.3886867405245886	0.07544615416763346	0.279175914237075	0.30379881823497323	-1.1079722730790793	-1.0843416346999837	-0.2200661397178961	0.15575599785793304	-0.018371942829631907	1.489119589557029
766	-0.17573968904679454	-1.204570899160277	-0.4034119951587362	-0.18900034742567923	-0.7824450464251966	0.34188184339865996	-1.055192718281049	0	not_pregnant	-0.7333387222542689	2.2072346217748096	1.5823901200615451	-0.09312385620948464	-0.00755731169593771	1.1928672116779715	0.26107569892621113	-1.2018346562639493	0.4848613890842653	-0.6511752717927454	-1.3983224167620891	0	-1.5163639015342611	0.5388786829966948	0.9496576894888784	0.6463875184104719	0.643634709884453	0.156893922463238	-1.222242391996346	-0.845592686781238	-0.6517432083817624	-1.0261589769991981	-0.9946276081807611	-0.7824450464251966	0.34224629275202184
558	0.7511949648477279	0.04480793144324574	-0.3427017659342864	-0.05355231305897028	-0.3120086163719484	0.439506847655984	0.5550447576512995	0	not_pregnant	0.01161908785566124	0.8821827506003777	-0.4570741833311895	0.6716482026072805	0.29514156417041554	-1.0146522132798288	-0.17758449086615435	0.4874257428489012	-0.6134973418817892	-0.15571083991552867	-1.1223653079267637	0	-1.5702799705994768	0.28276259447636437	0.9221666714327884	-1.365891515828706	-0.03699373302921838	0.2659723228817567	-0.13366235765027767	0.3305972507517859	-0.17412903778973451	-0.5381173152373995	0.14861671122078005	-0.3120086163719484	0.6739079531224279
574	-0.4930899429980472	-0.01121283056885281	-0.6010249936341623	0.06895440541598535	-0.03950497155166639	1.390189098151273	-0.6043262250200089	0	not_pregnant	-0.8126837441524493	-0.29893379653384006	0.31519156060687886	0.11136065567097822	0.29514156417041554	-0.1843730662751704	0.4348844639164668	-1.6896425714778818	-1.3738994797147224	-0.415430120393283	0.8740117883621141	0	-0.13611273502471397	1.2181245531560383	0.5280837959221637	-0.2750498589100261	1.1081442400655768	-0.25780544421187535	-0.9477074760468068	-1.189418361861227	-1.0099972059452575	-1.0491202202874976	-0.5340634481217698	-0.03950497155166639	0.7868493816011206
701	0.04891901514152099	0.5504761974409151	0.4022418794513769	0.24663977752689908	0.202379113670847	-1.1473257319418408	0.9746266370941938	3	not_pregnant	0.8765730039771759	-1.031310730958213	0.7247910909622882	1.3341781292704948	0.39183702929670927	-1.1327014003793	0.8238849983099834	0.4467750762368385	0.15495144127522753	-0.11974971607186534	0.39539867019640057	0	-0.7831055638073016	-0.6737379668719967	-0.15464541996858405	0.5405714142473141	-0.07028066858113832	-0.2110159262982644	0.14383188124046617	1.3970261378377657	1.0237493311221908	0.37139254540290306	0.09593597159444042	0.202379113670847	-1.5863354545035413
397	-0.4953961224995278	0.17946455825269317	-1.3041967057486763	-0.6844177708009683	-1.9609678720242136	0.5512156780079283	1.3445211887083997	2	not_pregnant	-1.4422506040184175	-1.9033895644905443	-1.7328059322246363	-0.9315103492061508	-0.39854336499210974	-0.29848726947714027	0.3024587418801724	-2.7917268807362774	0.31588311125261803	-2.5930763686900455	0.8007106487001335	0	0.08674032165056213	1.1577646431472794	0.9656027392589772	-0.7871783301471491	1.0303792639396725	-0.8681326235308774	-0.6083762555062784	0.3184705380698369	0.1524107750795297	-0.7320376505321083	0.4484097338455179	-1.9609678720242136	0.11694120242347987
155	-1.171651448897745	-1.076537458922473	-0.5281441647175603	1.9010570340002484	0.8528090119206106	-1.177470159058798	0.4446284735873248	1	not_pregnant	0.6982052910833882	-0.7646069709798079	-0.7984071252940307	0.07455344810307975	8.509857890893631e-4	1.7713081771591808	-0.0824035055613776	-0.14040099258491182	-0.25944764544963406	-0.8749334005173265	-1.2646556846405326	0	1.254921458135044	-1.9878262445932	0.05883442152850665	-0.1508587210476264	-1.056211144240074	1.304257691292453	0.6140130863823948	0.5527973961884902	0.5882782551891779	0.6032279937054076	1.002555468028088	0.8528090119206106	-0.7385532014809942
186	0.5224291284836239	1.1420897563273922	-0.9120674344828034	-0.7452173234616104	1.3077095747098797	-0.37295992462172567	-1.121442488719406	0	not_pregnant	0.6529988707460913	-0.10419773800208372	1.1898572070019915	-0.48573413692143175	-0.4952388301184038	-2.655535642772567	1.9867482663623728	0.3745072478517327	0.02218280511316917	-0.2955596703683921	-0.03578427722138366	0	0.03641857080684856	0.5451964051814776	-0.25416970112113124	0.8254093122378703	0.6796312098016767	0.2269542884511496	-0.5040325133907443	-0.6569522849971409	-0.42085006595722585	-0.06378464099956739	-0.926343951868741	1.3077095747098795	-0.40374090131487556
326	-0.07147835572207742	-0.3068841129712381	0.834326230738016	-0.27310589402060326	-1.2579280729274211	-1.5748679385786517	-1.0110262046554983	0	not_pregnant	0.14976766477584671	1.5595256143106722	-0.3973409035865492	2.700134664061402	0.1942419356187806	1.806722940618479	-0.14861635694428574	-1.933546402888617	-0.26749421583406396	1.0389977535291737	0.787775181811814	0	0.21973304726003137	-1.0967179397231508	-1.0163135122036235	0.796535035411265	-1.1875228483008824	-0.4562647587872709	1.0008256723147653	-0.3487154262254481	-0.29268321047572704	-0.0022052087472375216	0.10163649895428542	-1.2579280729274211	0.11328141362369219
689	0.5904044230073121	1.1966321458404894	1.3872088437840768	1.8111469787611791	0.8865643481874316	-0.1703744506159472	0.11337962139559872	3	not_pregnant	0.6898733882871024	-0.04493023742743329	0.2085250236940631	-1.1196361656478968	0.7660064386800682	-0.4401462500197637	0.1286499768899172	-0.4068885860931959	0.2796734883179419	0.4276585923678756	0.529065402317957	0	-1.171301145899727	-1.2047956859359876	-0.43963909663035766	-0.5064628228549479	-2.3262599072757153	0.643302085653191	1.2109720916901765	0.9912327242760909	0.868475027269669	0.6598306106152582	1.10897882246095	0.8865643481874316	-0.5343905696695543
296	0.0336158498219782	-0.09333157524845737	0.03045892214715719	0.0756823529622689	-0.3530188018062263	-0.05634202038990897	-0.7644298369127366	0	not_pregnant	1.2097470251643072	2.059065892515613	1.172790510233371	1.6409049161352938	-0.8820206906235791	-0.2197878114108265	-0.3017336004575606	-0.4385057899316496	0.7423520535541249	-1.3743935717416924	-0.7644834951513292	0	0.6294952585385158	0.5061533669171014	0.3497539277599004	1.1008503507210226	-0.8320787707728714	1.2424947825371389	-1.059015529361383	-0.3405281944964158	-0.7503042865441346	-0.9075477036743336	-0.5499858977085765	-0.3530188018062263	0.13823640779851257
793	-0.1097595326999246	-0.8623975642481537	0.10408834083672867	-0.10668922985652687	-0.8453207559438409	-0.34630765997824653	-0.4258198991166741	2	not_pregnant	-1.787342615809054	0.9118165279934508	-0.23520778098943865	1.5877388036435274	0.6482902543125866	-0.8729932327372057	-0.020328948356865	-0.7320938348588774	-0.5974041636431021	0.8232309732545137	0.593742857230682	0	-1.980042037906552	0.9456825976783504	1.2982176089590771	-0.8367984308644852	1.109692840078497	-1.073370887197876	-0.7131414340235444	0.10198238685823753	-0.35095557708288894	-0.4884854001253605	-0.7808614307515718	-0.8453207559438409	-0.05776092874198908
284	0.1981141764061707	1.670834446836942	0.6134993608655126	1.7210307643439302	0.86403522040607	-0.15394126129216973	1.009591793714472	0	not_pregnant	0.6972145475911686	0.7509475633640316	-0.31200767802993457	1.2564739164883387	-0.00755731169593771	0.4885072012441444	-1.0052451765110813	0.03123509194244989	-0.21519143339561447	0.3637276931304697	-0.13064452836389656	0	0.17660036477355015	-0.25966189678835094	-1.044583383105421	0.03864385843181817	-0.3316707844683931	-0.38030037597491584	0.6289197667047842	0.5447925914512332	0.6647866711337279	1.143302902275483	1.4655238286356527	0.86403522040607	0.145675471201189
715	0.5163682348433474	-0.554959766058332	-1.6021095099466696	-0.38661778216186365	-0.4104023078170012	1.5045607892677104	0.5163990582288841	1	not_pregnant	-0.40388869007185096	-1.0694112793627113	2.5893221299723006	-0.3016980609937311	1.2747087057093778	0.14616460996187755	0.6252464152555419	1.2101040266999594	0.27162691793351207	-0.8869204976175667	0.01164584834987252	0	-0.3517770112855765	1.204952912282239	0.7510436327773219	-0.3924695137084578	1.2966104138959056	0.00280012780261871	-0.8032472608663102	-0.8038435132715168	-1.0992464889982707	-0.07441443771536432	-0.6924076052240759	-0.4104023078170012	0.6854475206565752
644	-0.7983849652720431	-0.12007567175737316	-0.1935716112338395	0.111457386575999	-0.05954409693323661	1.295205855862556	-0.6650551812551663	0	not_pregnant	1.0264146064917794	-2.1362261615701637	-1.3360064443138835	0.692096695692357	-0.0580071259717552	-0.00336434066620334	-0.15275467280196867	-0.221702304776332	-1.233084273168234	-2.6689941045389367	1.39574308933185	0	0.3886702508272059	0.21336191759592585	-0.7418166384848986	-0.9738297517999742	0.2819969107773406	0.30035240473080427	0.592657525429312	-0.6728873978240896	-0.6651947077149666	-0.006698737744005729	0.050392397864781675	-0.05954409693323661	1.1809584024293436
792	-1.0416232770042804	0.1094992485119825	0.01039550598642007	-0.1945448305074237	0.3439033877663547	-0.25938541034836543	-1.476614869125073	1	not_pregnant	-0.16218396406659327	-2.1573931679518115	0.537057982816821	1.379164722645961	0.5810238352781633	0.23273399917590895	0.42246953561389616	0.8803820465474733	0.19116106420990325	-1.038756341442142	0.5592481985477449	0	0.17660036477355015	-2.2256228292987856	-0.5786992250107238	-0.9111258614601206	-2.1096701480001405	0.7604522017045038	2.072580008993461	0.09526986826729412	0.14687941428696366	0.544252375621476	0.6048659820744823	0.3439033877663547	-0.31744883549449127
773	-0.1884602403567232	0.04876231098856268	1.167313081379682	0.5166401234953906	-0.15123307765258967	-0.44804138701814766	1.1696954056071995	0	not_pregnant	-0.2231053422013858	0.818681889161603	-0.4741408403634274	0.04183592391691316	0.824864609172224	0.3901328786612517	-1.3487244869862989	-0.7230603720852682	0.7383287683619099	-1.630117168691316	0.8653881437699014	0	-1.5379303147632064	-0.5175325549310373	0.4695838266462527	-1.2197216851470254	-0.7636696484946365	0.4719033200033225	0.517435765399115	-0.23021049571899754	0.013194946827277882	0.05762205085749145	0.731238911586655	-0.15123307765258967	0.353169403624697
138	1.3146256182739575	1.2683529002922014	2.0511095329318065	1.219544310698284	1.0389966191515194	0.3458141700160988	0.34893436073195366	0	not_pregnant	0.6882383616445581	1.6145597047380216	1.1215905788730407	1.473227516602206	-0.12106938158083728	1.070883059004642	0.3397034497059732	-0.9714810190136284	-0.9957100721292768	1.0949373415293375	-0.09614989226929602	0	0.4461804941425142	-0.8209198269660208	-0.6835423839695504	0.5242748632600245	-1.333719272804219	0.7394781435066148	0.4878648183509964	0.8075947650380302	0.7893219857792754	1.4134534263730993	0.951384351136868	1.0389966191515194	-0.9331261212195588
124	-0.8382796721644796	-0.8087635926074311	-1.4892587474938452	-0.4812332070283946	-0.43742097588907974	-0.9831471901812484	-1.686405808846556	1	not_pregnant	1.941615034717295	-0.4259355785512029	-0.8880070250428	-0.4243887719308301	-0.6381799558837258	-0.5503254693242323	0.11209677127061927	-0.2668696817424944	1.1768676037098889	-0.15970652344365918	-1.2560320400483198	0	1.2315577778167908	-1.3467417046775152	-0.29382215559690844	-0.5230536008720391	-0.6914137128231538	0.13535674636494008	1.222439797974879	-0.4149557875411572	-0.5331715584619999	-0.21537957180852352	0.12187530558013294	-0.43742097588907974	0.23715261070450985
821	0.10744665450434278	-0.7203437168209063	0.996202760675254	-0.5365048868424814	0.07716890911935231	0.3680642314909433	-0.4368615275230117	0	not_pregnant	0.5928252016597441	1.8770300792107135	-1.5493395578758982	-1.6635648933588023	1.2200547573738745	0.2996285238733617	0.1865862254631764	0.5958274643938544	0.01011292845974659	0.5435333309551266	0.24017282659431155	0	0.32756532936187205	-0.13912832367462347	-1.5544499987379747	0.8254093122378703	-1.3165991308995564	0.22704403765671183	0.5248046490636131	-0.08879294210073305	0.002042610386751277	0.41361417106865694	-0.05117590002694045	0.07716890911935231	0.2262521527367145
143	1.6857520938162331	-0.28380548676719325	0.9480155849905684	1.7839293898649196	0.6044093521974395	-0.45939566428211737	1.8689985380120664	1	not_pregnant	-1.3052941391724118	-1.4842836897472298	-0.27360772950968637	-1.315941272676687	0.0386883489430906	0.39800284645625406	-0.9597238369699146	-1.0843994719453869	1.8769205011294223	-0.00387496352985983	1.1240978831067157	0	1.2567187972100569	-0.3113892310308832	-0.08746771149826432	-0.7698297466834367	-1.2702040095900826	0.8286114241911436	0.6310722660111888	1.5421427397051226	1.7370603267508213	1.7117875832114924	1.9222938694657101	0.6044093521974395	-0.8655839445153574
458	0.3639432755709857	0.7928973597307123	0.7949306673813035	1.0956989233951226	1.829110602736068	-0.9763084659152712	0.6212945280896566	0	not_pregnant	2.3608493845608383	-0.10843113336443212	1.77865653685494	0.9006709290427609	-0.37752260659671466	-0.17256815122995203	-1.1873305346757466	2.515441500757026	0.7785616952237141	0.7553044370048265	-0.00991329826807193	0	0.01485222956360794	-1.3654362852547048	-2.719107402550043	0.2119650250427933	-1.133001711697479	1.1883580269414724	1.785984323189225	0.9527738827676625	1.3158736254576586	1.4411986103045498	1.8902105078530658	1.8291106027360682	-0.9273685306103104
447	-0.06503320507515863	-0.2699198060127395	-0.6436100831186485	1.1128493290645476	-0.08831727285055363	1.5407350437890064	1.405250144943557	1	not_pregnant	0.3948170858254717	0.8440822021958793	-0.43147421765102456	1.215577082671023	0.05550495370169642	1.7083485813883017	0.5838633723015807	0.02220161602339981	0.12276510353276678	-0.6431839233428245	-0.1608273396525752	0	-1.8614267291545	1.1220685459454864	-0.7063724509973832	0.6455918204434536	-0.5999782297974655	-0.24786447107092988	-0.3428852721079994	-0.42857656903628427	0.051657834043492584	-0.30081906251563256	-0.2346149118395527	-0.08831727285055363	1.7800292922361745
718	-0.27307744036197495	0.14637232302758105	0.882902671098559	0.5307342113426953	1.1970259369722365	0.8839237357274409	1.670249226697057	1	not_pregnant	0.39255295610886654	0.17520618835009463	1.0959906529292582	-0.30987744680129925	0.03028004656378768	-2.6948854451002937	0.7369806158148554	0.28417247288670305	0.9998427554938112	-0.7310889051426728	-0.38073064820664976	0	-1.5379303147632064	-0.5900237552193431	-0.6720767490841083	-1.3944691625642522	-1.409982212719443	0.5477897271169273	1.2906149963288611	0.3648277066516707	0.07064925549902269	0.33371749770624526	1.7204432264237983	1.1970259369722365	0.8803856949949629
431	0.578219424018651	-0.24069401163861548	0.35637732456423393	0.12239688445293356	-0.06434012329943356	1.281857074701065	1.051918035939022	3	not_pregnant	-0.3702619427335398	0.6493461535207588	2.4698556499557847	-0.7924608856980215	-0.7474878525547325	-0.03090914721016198	-0.6286595704201353	-0.32107056354767616	0.102648649469321	-1.7020394535913224	-0.20825746522383187	0	-1.5702799705994768	0.8705645653459634	1.339740151551371	0.8254093122378703	1.3367775685975338	-0.9799701944354492	-1.5181172707499024	1.1415545188462555	0.6881164959533999	0.2856297632136424	-0.2686575951842095	-0.06434012329943356	-0.1678317033497856
1	-0.6324540786372022	-0.6123971042418723	0.17796420029204918	1.223008588061996	-0.7221050159218999	1.7172022626702133	-0.16818190296751037	0	not_pregnant	0.12723038451304783	-0.12113130959484106	1.411723629211934	-0.624783600429561	1.766594397345737	-0.7667489423593109	0.0417456040300284	0.7810137877761292	-0.03414328359427281	-0.4074387347306827	0.3738395185588254	0	-0.3517770112855765	0.7540651078206206	-0.28923782013055377	-0.6847994415485826	-0.6641376720034097	0.5539881589474429	-0.14029303444306387	-1.040178249461994	-1.260676059528858	-0.8735799096645139	-0.5005706016209542	-0.7221050159218999	1.371083113077234
776	-1.0389201144950644	-1.3437674585142887	-1.073645248185314	-1.237082783867673	-1.3282933477366845	0.6808974034136158	-0.545437540185919	0	not_pregnant	-1.0767563946165355	0.24294047472112396	-0.8965403336907278	1.8781068569814	0.6819234442526946	-0.747074114490017	-0.9017876076671334	-0.8992131485631123	-0.8709880063516487	0.9311144006045228	0.5376890469101697	0	0.17660036477355015	1.1334681695363351	1.1466058005786524	-0.2021606576285223	1.673034216132028	-0.9157404658905088	-1.2556023621597023	-0.611421808403595	-0.7545308403760773	-1.4368714095990387	-0.8899909077239134	-1.3282933477366845	0.31242472254897324
444	0.6141862916685282	0.19325810377539523	-0.00672533095699816	-0.6967677087118501	0.377476326537603	-0.5211496228730936	1.71993655452581	1	not_pregnant	-0.13053338466653247	-0.049163632789781427	0.30665825195895147	-0.6534114221898919	-0.9997369532994752	-0.00336434066620334	0.5010973249346138	-0.04554947045854872	-1.8727877428252344	-0.3674819366620585	-0.6566877369634542	0	0.32756532936187205	0.45071898871400967	-0.8149206925736681	0.8254093122378703	-0.3253214534469995	0.25925503180665127	-0.1905778636571687	0.7408066117940542	0.6627652592556582	0.5657960437746652	0.9041132867300575	0.377476326537603	-0.7549792900047029
304	-0.9129352406762936	0.11006820889178368	-0.01540371299817313	0.24375290965383611	0.5907361705201932	-0.9969303339452604	-0.972380505233083	1	not_pregnant	0.11031239199096786	1.0515184862412223	0.9594574761441216	-0.923330982442688	-0.08323202821538812	1.6453889856174222	0.5507569610629852	0.5596935712340069	-0.4284258858114545	-2.221477995940491	0.2919147744616746	0	-0.3517770112855765	-0.8064358854310187	-0.612526623156461	0.8254093122378703	-1.3123019012688943	-0.6660333794994221	0.8338611243984295	0.5937911520485213	0.6487177751173605	0.6893411372318521	0.5240516376994323	0.5907361705201932	-0.6440638580248851
258	-0.8037524410076874	-0.19443414385298305	0.8235893772661409	1.4140913872954377	0.7098298761849587	-0.7392062065909621	0.06921310776998117	1	not_pregnant	0.24977345450284424	-0.38783503014670406	0.955190821820158	-2.6450905808555913	-0.1504984472498114	-0.7785539123754568	-0.34311664341152215	-1.1024663974926052	1.120541536079224	0.26383565144306076	-0.152203674981841	0	-0.718406252134761	-0.9779839373722334	-0.8781707661536461	0.6559312333306287	-0.4625879298670906	1.1751151742488035	0.42454125492941874	-0.2847208675740145	0.006660178306143557	0.2172516685831901	0.6672472770035001	0.7098298761849587	-0.14326971996535462
735	-0.9515411829620236	0.887143223425497	-1.0987169696962322	-1.12064389176008	-1.4959841445655078	-1.3249574030180655	-0.6632149098540988	1	not_pregnant	0.0264698867046052	-0.01106309639805758	-1.5365395154312418	-0.1258413803956512	1.1738090967348465	-1.144506297100876	-0.4176060976040789	0.35644032230451417	-1.039966284183296	0.3277665506804667	0.3781513810119747	0	-0.03906391148731239	0.6629790965612017	0.8556620160670464	0.7682116139391766	0.7038778872972284	-0.02478987134479243	-1.2305117308446545	1.2012598882835737	0.8215912585043437	-0.0532567526524298	-0.7523041905895632	-1.4959841445655078	-0.6156344917860176
111	0.1331140334279989	0.21793408233918415	0.21157476501926692	1.1423098457735	0.33029337820962446	0.49805565132492224	0.10785880719239652	0	not_pregnant	-0.901373038749155	1.678060566176796	0.3322582176391168	-0.5634382354389594	0.29514156417041554	-0.3732517253223106	0.6831826830992791	0.5145261732351396	1.1406579620402997	0.4915894916052814	-1.4241933505387276	0	0.9206420170935392	0.3153184160902943	-0.6737717424693718	-1.3792949401306984	-0.01660459622064777	1.196809545747622	0.6038411092948585	0.5010882063008025	0.42428412734238863	0.24836236744063828	0.70845420021139	0.33029337820962446	0.6190883357365943
488	0.21857624989584795	-0.2435015082427663	-0.9703879886787764	-0.810588965282697	-0.52957973520138	-0.4241406368340525	-0.6264094818328177	0	not_pregnant	-0.21178102719763295	0.01433726068305859	0.8613242677474244	-0.18309705248246877	-1.916241878383563	-0.35357686080573236	-0.690734173392033	-0.04103273118447961	-1.261247344453393	-0.25560287229976797	1.822614219473158	0	-0.13611273502471397	-0.3589018477211821	1.0909170558614765	0.797981793484553	-1.1503640702910651	-0.457177673679296	-0.30928474580764503	-0.3374196103999686	-0.4247370278027498	-0.7473650843460248	-0.41769550304095704	-0.52957973520138	-0.6587275832750727
382	-0.5984897483484952	-0.36610010534270426	1.141986923287361	0.20748370212501863	0.22539300066656817	0.99495477296112	0.4501492877905246	2	not_pregnant	1.0480360258015058	-0.07456398525059978	1.2495904470102497	-1.1196361656478968	-2.3030237388887387	1.0905579601685054	0.5838633723015807	1.2643048874724363	-0.1266789999201191	1.3067083731536793	0.8998827221387528	0	1.254921458135044	0.18333050998899747	0.17521593420698167	-2.565820059896933	0.22873332761515247	0.8754415687426185	0.8141708945694436	0.7139640689467406	0.6798182081721018	0.8846742695768864	1.5700692545774686	0.22539300066656814	0.26972026530978166
561	-1.1436190560273525	-0.01192024148743968	0.2664578908193411	0.1491484523247062	0.4281300765987032	0.00288735798286173	-1.603593595798592	1	not_pregnant	-1.2334806240089975	-0.24389968639322013	0.40479146035564856	0.7370832890678232	0.8879268452042024	-0.11747854157771773	-1.1666390517397218	0.6364781310059175	0.7101657720164043	-0.5792530241054187	-0.08752623512800725	0	-1.8614267291545	-1.4764237765903674	-1.2995462563506734	-1.5099520139862457	-1.7165329712039372	2.110800345549598	1.6845474829744749	-0.7064353683217491	-0.24013925504830352	0.3818335327120298	0.5039374954939003	0.42813007659870317	0.8150734465335183
217	0.6803665321091763	0.7046462304011594	0.7985002965923511	0.9700492462704892	0.1797848787519315	-0.7583509639079868	1.0445569503346857	1	not_pregnant	1.7708434451193849	-0.31586737798323317	1.0703906475127103	1.5263934767411351	0.06811740727065059	-0.3929265898388892	-2.106033918673484	0.6364781310059175	0.7584452692626389	0.5635117765052879	0.08494695287444094	0	0.14425056496587044	-0.2799595684549131	-0.2492193464792476	0.6205279328551381	-0.7842657986006041	-0.2771101689321062	0.2599284075649308	1.9042367557718436	1.4633928700266179	1.2371514920274476	1.1273652621401784	0.1797848787519315	-1.6784872089746237
434	-1.2249750230489744	0.3156344813361894	-0.00222098926851191	0.9838798020675702	0.17422339347524904	0.3177481613875857	0.12258097840086651	1	not_pregnant	0.8516068896230821	0.7170804793183296	-1.1952066132047834	-0.7024876989470892	0.48853251400010667	2.1372606351791696	-0.7238405460896729	0.7403631211640663	-0.31577373181521207	-0.9668340565421356	-0.5359565118872598	0	1.298054428564344	0.43439953586616153	0.49219405842415415	-0.2525259090061014	-0.27981069443655116	-0.6301280163499193	0.09416398718434232	-0.25521542537922437	0.25087808654481436	0.41382167867354075	0.4448096058623139	0.17422339347524904	-0.24399097958305635
468	-0.43658371367512255	0.5669555743164708	0.18433238072684996	-0.9747021214423356	1.401802728831005	0.6593285854566052	-1.3385945140451565	1	not_pregnant	-0.1416056469259764	-0.13806488118759838	-0.290674366673733	-1.2995825391497606	1.434466485176065	-1.3058401788073626	-0.8148832251720056	-0.00941555856644795	-0.5772877002121999	1.478522736953774	0.5463127316594253	0	0.9314251877151596	-1.027852797072113	-0.6818262382460393	-1.614331738183795	-1.4449998693475927	0.8337878054596803	1.44862619766032	-1.2068843715674582	-0.4210542614603799	0.225015215812979	-0.03521957372300623	1.401802728831005	0.7383599708659022
14	-0.03302957363815801	-0.5822545475113784	-0.9297968532748504	-0.335455280193765	-0.7908800374299748	-0.3530954615320112	-0.5859235110093374	1	not_pregnant	0.8527981808568005	0.36570885151950266	2.1583893279970727	0.520329688953956	-0.2513980562243431	1.3109163987774426	-1.369415892840412	-0.6553092330215564	-1.5066681158767803	0.8512007672545955	0.3091621038031433	0	0.8559427054209987	0.13367442687877823	0.5712958273118638	0.8254093122378703	-0.7031228630034942	-0.49894410668785777	-0.4832381580960194	-0.6942870893819892	-0.8098735749708096	-0.9221839906782346	-1.5305833139196185	-0.7908800374299748	0.20536512856750597
394	1.8782918352629565	1.3026335437584964	-0.6306335931518694	1.4214442390056	0.9888279351353804	-1.0573123533437432	1.7567419825470911	0	not_pregnant	-0.3611253973944145	1.1404197395673574	1.4629234810994998	1.5713800701166012	0.18583363813375348	-1.5301335829901588	-1.5349480646562577	-1.5089729794824125	0.14690485215588403	-0.4793610196306888	0.9300655585255836	0	0.7157609114542971	-0.5114852245976901	-0.9222647351205382	1.3339993774682508	-1.4499580718185106	1.2419234683796765	-0.04839883129112267	1.6125898430781251	1.3871911661785608	1.1057312697538078	1.586654706762214	0.9888279351353805	-1.9039533693651862
664	0.34924576543810276	0.24630002507499624	-0.3638485976305299	0.2692526302700307	0.38168303845425366	0.9134687904265288	0.2753235046893269	2	not_pregnant	1.2131499013805698	-0.4344023495626281	-0.0261413565207227	0.974285306090348	0.1269755214786331	-0.5070407747172164	-0.6576277236124815	-2.2452014574938843	1.792431287273945	0.02009912368416736	0.20999001028600223	0	1.298054428564344	-0.5522281444834823	-0.5202868546199725	0.09452783632795574	-1.1141265242754017	0.4623534104506989	0.5107458241718658	0.6963079534579331	0.4159497978610684	0.41366040399076004	0.5631895306529846	0.38168303845425366	-0.4285427217550074
730	0.03175438953473571	0.455722311738695	0.2630462671563449	-0.5505512817354253	-0.38302169340651826	0.23830272031744465	-0.129536203545095	2	not_pregnant	0.22306310341896823	0.1540392213949889	-0.1285412341425269	-0.5511691852937649	0.3245706102622859	0.48457223567028546	1.0970130355569814	-0.04103273118447961	-0.44854234924235686	1.258760282454153	-0.6308167630297726	0	-0.4290566886833409	1.0008118423697931	0.6697908800146208	0.11457975814756231	0.9719259187902024	-0.3115963985064337	-0.9947626540052308	0.07995656885719045	-0.37490758186499595	-0.3749916852616553	-0.7648150735484294	-0.38302169340651826	0.1100688353483767
354	-0.6482257366845859	0.743999847485587	0.735014403402284	0.22859381051746477	0.1343665407051345	0.1246873485376406	1.0592791215432915	2	not_pregnant	-0.4694952942251287	-1.3869157442627529	-0.27360772950968637	0.7411729724495548	0.8921309890524398	-0.959562621951237	1.3494495127860435	-1.319269924713333	0.7785616952237141	-0.9588427080922144	-0.7256770141722857	0	0.03641857080684856	1.0766920232521695	-0.5138388962396442	-0.10543943963906742	0.5132591224838847	-0.5317194159136562	-0.13682180768171068	0.04794240843973653	-0.2021164478360646	0.1145180782065754	0.10173916896323407	0.1343665407051345	0.3681224623284256
692	0.2366140322771605	1.095108106585383	2.0418834752636754	0.7072300485712779	1.046395518430921	-0.8428923845678524	0.842127096217544	0	not_pregnant	0.7017131035442202	-0.6968727240353203	1.99198957094419	2.1643851507611225	0.1942419356187806	1.5470147729763846	1.3494495127860435	-1.9245129401150072	0.8389111229862473	-0.339512161268316	-1.3810751275776634	0	1.254921458135044	-1.084770997772623	-0.1513292837343241	0.5235856487992725	-1.8534503459455225	0.3905519566853474	0.6761676994397594	0.41807941886580585	0.40287068051284736	0.5012876967517131	0.7214599510138006	1.046395518430921	-0.36730517267036783
317	0.1661097461159817	-1.148189442559474	0.4113590228833658	-0.3253773070031271	0.274334808982644	0.5468510528178568	-1.4361288983016594	2	not_pregnant	-0.4649463496122942	2.7067748999797505	0.34079152628704423	1.5550213365896748	-0.33968523365416137	1.5430797341079558	-1.2742349171708742	-0.095233605102397	-0.41635603023480927	0.4036845098054333	-1.1396126774252746	0	-1.5702799705994768	-0.8646756122390563	0.02747510585766005	-0.7405139795970734	-0.7513472096922751	0.5665644049404122	0.8324801770224993	-0.7657912907989372	-1.0262154542731639	-0.6177476053861594	-0.41376977828405137	0.274334808982644	0.9129837448928924
16	0.1916328130223773	0.15712627869570814	-0.26768575408561557	0.8572345020477596	-0.07838598999720839	0.42016530652886425	-0.6595343670519617	1	not_pregnant	-0.5000912359114641	2.25803540554953	-1.4298730778593818	0.10318127938546263	-0.4784222155712459	-0.12141350715157632	-1.1749156449141316	-1.7890108302492258	0.09460206034997756	0.6993649234300205	0.3824632033080811	0	0.7588938818835972	-0.846267761530141	1.0428991673183543	-1.962656180741634	0.40322870483987505	0.5518998109534846	0.7215834432675511	-0.6444495405623616	-0.3311027090335459	0.7547877992525018	0.23310876298294467	-0.07838598999720839	0.033492413781269895
595	-0.799841300442033	-0.9534967437866184	0.28815659192085324	0.6147938930664223	0.537218919813921	-0.5914725494923612	-0.26571628722394885	0	not_pregnant	2.1914338671831133	1.90243039224499	-0.2778743838336505	1.5836491964382144	-0.6507923874284384	1.3974857879914742	-0.7859151490615707	-1.165700721038691	0.8107480517010884	-1.5422121868914682	-0.5488920189326217	0	1.3825227424051123	-1.2562649540431725	-0.5591790099445143	-0.205056441508081	-0.769832921598966	1.086221454290873	0.8770678735674311	-0.5384252296877232	0.16501888043152474	1.290582809741215	0.6945231143050411	0.537218919813921	-0.4186677765164703
726	-0.6153987478833605	-0.01307854649052302	-0.48497419232081335	1.5040369618465652	-0.481345845893469	-0.1143599400442952	-0.05224480470033349	0	not_pregnant	0.9353791966331964	-0.6799391820124696	1.9493230277045517	0.7411729724495548	0.7449857194388804	-0.33390199628915374	-0.26862716994848707	-0.4475392527052587	-0.08242278786609955	-0.8070068642676393	0.4816352767467003	0	1.298054428564344	0.44131250252726606	-0.8805357394697375	0.45403960921373954	0.439944915813112	-1.1447587070443643	0.16610411592629334	-0.6760933910889388	-0.16491369545531706	-0.40470559946553214	-0.18079645793296312	-0.48134584589346907	0.7106115733942872
332	0.8322706429343298	-0.23835367891713505	0.8252022550744487	0.617558341505469	0.8727112679731648	1.375942530475615	-0.5215140119720452	1	not_pregnant	-0.7718163959388479	0.9753173894322256	-0.7728071198774827	1.1828595394407515	1.800227548131638	-1.329449972250515	0.3976397175497105	1.1378361562494428	-0.3881929964194771	-0.15571083991552867	-0.6609995592595606	0	1.298054428564344	-0.2612574415542226	-0.2500468299499037	-0.6169871771184002	0.7667235739786591	-1.9828074282083423	0.7861024778509863	0.10322357486089434	0.2110018590978698	0.5065561265786418	-0.04618566934226131	0.8727112679731648	0.6631850264342174
142	0.27746823186441383	-0.37296103997549385	0.29463149345497114	1.467122540564452	1.5833385174432109	-0.7023628130381754	1.145771877393326	2	not_pregnant	0.00718718414806513	2.3130694959768796	1.2794571067507612	-0.2117248742427991	0.70294420264809	0.00450560193379061	0.6169698220811323	-0.1539512077780308	-0.4606122422888288	-1.0587347869923027	-1.6440966892105844	0	0.9206420170935392	-0.2104118493083825	-0.20060551792857936	0.13667896725842357	0.3624486079282722	-0.56463760103518	0.3824900699992389	1.2271378603115048	0.7939140238252248	0.8390771881706645	1.1651459336354781	1.5833385174432109	-0.3559065261694084
690	-0.1405374780825149	-1.7599791024262272	0.06531467082202871	-0.1844220692704343	-0.05548618111388238	0.36832706231445395	-1.5060592115421536	1	not_pregnant	-1.629663847460984	-0.29893379653384006	-0.4272075633270605	0.4139977305878886	1.308341934803693	-0.25520257487012477	-1.8163526950776656	0.2706222576935836	-0.4203793154270246	-0.2396201381872468	-0.6653114217127097	0	1.0716069816818612	-0.0506946053493541	0.256649580614356	-1.4409061179157745	-1.5639791677280253	0.8192269549885979	0.7295404818164716	-0.8701688512548075	-1.0385678962465248	-0.6759846142738075	-0.1963749469483626	-0.05548618111388238	1.3654675328343617
248	-0.3609295789927051	0.8283214482474741	-0.3703676709896243	-0.45333206081413335	-0.3741889946706995	0.2253228133766778	0.5605655718545016	0	not_pregnant	1.8161951651628672	-0.21849933393240176	0.3877248033234111	0.7779801990615575	-2.689805599393914	0.3114334572422227	-1.6384057105821168	1.6437109128797731	-0.06230632911892594	1.3226910700535213	-0.14789185268573465	0	0.17660036477355015	1.2350399969426673	-0.7143183982378086	-0.3245670529506684	-0.1645676120109501	1.881532064843621	-0.5380797367087021	1.1388834998980366	0.8150127028815473	0.3966696755936147	0.4686918661276419	-0.3741889946706995	0.09833517870315782
576	0.03126753065054817	-0.4698761415681843	-0.4832153276034648	0.523969108777822	-0.08491705691207314	1.5258258913383986	-0.6540135528487618	0	not_pregnant	0.6999619772268332	-0.16346523364841675	-1.1653400329370365	-0.31396713018303074	0.5137574162437396	0.1855143206713919	0.8942361173743796	0.20738791311479235	-0.1146091256085603	-0.8269852353924422	-1.1697954334980196	0	0.8559427054209987	-0.4037007246134151	1.2901572769893097	1.0367548574586147	-0.1618019628337732	-1.146206361904641	-0.5153898338387264	0.49758434950672725	0.3433819063169382	0.014073520392846893	-0.38273738168379307	-0.08491705691207314	-0.5539191937410397
365	-0.4329149972943706	1.0939464899316214	0.3039949377294451	0.7385951748187333	-0.569243358195349	-1.573421947120346	1.3629239027190736	1	not_pregnant	0.03322299590221381	-0.1888655959658708	0.02505857980665541	-0.7188465086504341	0.30775401529223173	0.2996285238733617	1.6556840768945047	0.6816455290047849	-0.504868454342848	1.0629718733042954	0.6886031083731947	0	1.254921458135044	-0.07909237903636036	-0.1948208315032343	0.8254093122378703	-0.36800808752174663	-3.181375336093541	0.7142098305780079	1.1003510308724702	0.5272124353289347	0.6829177036774713	0.7374531922040021	-0.569243358195349	-1.0095534960942574
168	-0.399801911141274	-0.5038021107645752	-0.3800204324628509	-1.045892185833621	0.3351372865922382	2.234089474749285	-1.1104008603130018	0	not_pregnant	0.04950963077509934	-0.48520309391080646	-0.27360772950968637	-0.8456268458369507	0.2699166619267826	0.08320505083828306	-0.14861635694428574	-0.095233605102397	-1.3738994797147224	-0.00787064705798992	0.0633878012368658	0	-1.980042037906552	0.9450688194538104	0.2487504603921561	-1.349857233454446	0.7121996011508336	-0.1868566550375956	0.05639625091603204	-0.7914829429347889	-0.7865540658204461	-0.6312279133133972	-0.7274270437592978	0.3351372865922382	1.6638525180998822
18	0.3476150956429995	0.8096491902533888	1.4177468193052811	0.07261502292757371	0.4873548433268865	-0.7163010246893315	1.022473693521946	2	not_pregnant	1.918170955580116	0.9033497569820254	-1.216539964297367	0.5039709173388206	0.23207929877278136	-0.05058400771844369	-0.9886919901622612	-1.3147531091957074	0.49290795946869553	1.1948293460040675	1.214646311953122	0	0.00406905894198764	-1.5829366047598332	1.1074352891533656	1.0907028947145148	-0.36651432730981126	-0.4300847130874883	0.02633873942200516	1.5525529059629375	1.1101826004142825	1.464656436698983	0.7829711663598385	0.4873548433268865	-1.577425339022915
681	0.7454994561791154	1.6980278060498402	0.7282179278397971	0.7427895049059098	-0.06298570775881927	-0.6602133750467403	0.6967456555333531	2	not_pregnant	0.4060352278516935	0.94145022653344	0.5157246714606198	2.5897129842253936	1.4849163679717452	-0.7667489423593109	-0.9017876076671334	1.2010704797955292	-0.5491246663968676	-0.2995553631996922	0.16255988471474597	0	1.298054428564344	0.25710190417499384	-0.47149597367529217	0.7439209986095814	-0.27394260562377337	-0.3712635069191845	-0.03019041642186724	1.0852535307309499	1.0666448306266856	1.0098355760742221	0.3955404855182111	-0.06298570775881927	-0.8444375544574887
402	-0.2397718729326459	1.037684011418592	-0.2528444136949468	0.17620177980989704	0.5207596317326277	-0.3002128174224609	1.258028432858299	0	not_pregnant	0.47000698047505857	-0.2862336203034311	-0.1370745576915979	-1.5081567725001646	0.3455913686576813	-0.5188457080860774	-0.6700426133740965	-0.7772612328577446	0.5975135618154213	-0.03983609435090043	-2.5150862386776267	0	1.3825227424051123	-0.5986091334041971	-1.5520296532594582	0.5428050618919248	-0.8536371169068302	0.5862038941055802	0.8597691704468045	1.5467492490174526	1.9528757024393493	1.9847845241937305	1.3661753092934585	0.5207596317326277	-1.5457531706310104
234	1.056631459545351	1.3134504216746232	1.9021616041641871	1.3905132934007165	0.8181081427012717	-1.029322247788339	1.199139748024278	0	not_pregnant	-0.4845801529954703	1.1065525766685718	-0.3461409722262186	-0.6943083321836261	0.2068543867405968	0.952833945199741	1.4860135314095422	0.1983544293084779	-3.284963318301294	-0.10376698893672148	1.3483129637605935	0	-0.718406252134761	-0.09419418975507989	-0.34636529513398856	0.8254093122378703	-1.0931498412356146	0.15528361504415616	0.09605985100842986	1.2002277168259803	1.396730831342933	0.8361913826659463	0.8169873949884233	0.8181081427012717	-1.201957579984582
494	-0.2558818260037663	-0.1671910650412866	-0.9478345241612758	-0.9114064470568044	-0.05314130494984538	-0.00827761262383857	-1.4214067270931223	1	not_pregnant	-0.9286281816471792	-1.0524777373398604	0.01652526122463213	1.9108244763880895	-0.9955328094512378	2.3103994136072323	-0.1072333236255633	-0.2849366493551233	-2.7780283349270443	0.6554124325300966	0.9818075063929466	0	-1.2899164546517785	-0.6940644505781924	0.7432622672090493	1.2723738489203271	-1.8366737172169845	-0.6018766065649795	0.08692750928792174	-0.2598006495283058	-0.5587864479365777	-0.6422736300307631	-1.109034276740695	-0.05314130494984538	-0.6600144591455448
27	-0.09257624440262524	0.1579203273521487	-0.08299753427486645	-0.7223396283162578	0.8225721189304077	0.7135096514461977	-1.6643225520337446	1	not_pregnant	2.1514948785866745	2.8083764675291913	0.4218581173878864	-1.1400845825565546	0.47171589945294923	-2.0613548882904933	1.0970130355569814	0.6048609692328742	-0.07839949330642802	-2.2973958806400994	-1.4112579639644935	0	-0.7291894227563812	-0.9052494129334284	-0.5566248796411843	0.8254093122378703	-1.5081416382568142	0.6865908324771608	0.49352689116828585	0.4812641387546489	0.33210196893307986	0.7832432999388106	-0.06206282252628419	0.8225721189304077	-0.4562603278427891
665	-0.18396489391755097	0.5394574740493243	-0.8685196165169277	-1.961629322349812	-0.44659150997281855	0.6664874473637963	-1.1748103593503607	0	not_pregnant	0.953063120861962	-0.8281079112716667	-0.290674366673733	1.3832543298512736	-0.5709135760035097	-0.07419384238979128	1.0887364423825716	2.2760544848639173	-0.9353607193063967	0.2318702204306972	-0.21688111985530556	0	0.17660036477355015	-0.455490101114877	0.10677378043841156	0.058402637186515	-0.6722905353932006	-0.2918813058416175	0.36546112702938094	0.028089061580428072	0.11871285942431693	0.04036264742169897	-0.3748272439053725	-0.44659150997281855	-0.4253704863147407
564	-0.7540042911763578	0.1270595344168829	1.6054787393119183	0.6229365496238237	1.4018103319321225	0.6785060041548129	0.6268153422928612	0	not_pregnant	0.08550216071273999	2.3808038217744505	0.18719173220605276	-0.444837226927697	1.2116464696773994	1.0354683688399136	1.2542685371165054	1.3772233404041945	-0.8146619387209839	0.3916974499178726	0.24017282659431155	0	0.9206420170935392	0.23343651386332231	-0.7340345762708361	-0.14937700358452283	-0.9103095701254804	0.440651090230696	0.38457327928782126	-0.15100328004258126	-0.24986757551670719	0.12113241995474684	0.6889950703972887	1.4018103319321225	0.06260020141716584
118	-0.3945730685719866	0.6477372758506607	-0.3986009008052334	-0.41191318533655913	0.06138785618915911	0.238337029067232	0.8384465534153424	1	not_pregnant	0.8729336819299082	1.5976261627151704	-1.8693391884825377	-1.7453587133462711	1.2074423258291618	-0.41260145435546786	0.559033554237395	0.2706222576935836	0.7624685544548538	0.06005593105596119	-0.1651391719879425	0	0.5270547057188948	0.4422852964620904	0.49337397003997385	-2.4239660728877213	1.2498811150368556	1.0110825595504742	0.01661459497457506	0.19591205777352075	-0.10209696239006329	0.43652920570515436	0.7562233133552093	0.06138785618915911	0.6132447504943637
626	0.07635610517168737	0.03799733772865575	-0.9609402337917092	-0.5519587070027135	-0.36014916845206446	-1.1398825061647375	-1.522621654151691	1	not_pregnant	-1.308939283714685	1.5425920722878212	-1.6560061543932876	0.3240245438369566	0.6651068297055371	0.05172527127648601	-1.878427220967652	-1.3554037758077702	1.2653801027575813	0.28780973400550275	0.22723731954894957	0	0.7696770525052175	-0.7305731702815309	0.18026955913968432	0.6327684415881084	-1.007291161208871	0.509044692210836	0.03307557480159095	-0.6272826508197331	-0.3655772387232562	-0.42027869837880877	-0.9447930385048905	-0.36014916845206446	-0.15735084117382944
733	-0.17866530782907486	0.9847129399521516	0.373387240867567	1.4569919706008412	0.9974904988315502	1.535758247384898	0.02136605134222881	1	not_pregnant	0.583016377038295	0.5181110057109544	-1.6474726867998306	-0.7597434186441688	-0.1000486427625456	0.00450560193379061	-1.2576817308220545	-1.5405901833208655	0.7624685544548538	0.7273346430047443	0.9688720395046272	0	0.7588938818835972	-1.585346922409084	-0.907796029966296	-0.5953968554794656	-0.47126719497409153	-0.29313741677443866	1.6632527764440532	0.6663486747715641	0.9099599947964987	1.4176371607359246	1.292956648169136	0.9974904988315502	-0.0427651904831441
508	-0.01117410923658238	1.4845409365751656	0.6183403183584384	0.2732409602559223	0.8636662750106896	-2.071529826261889	-0.4258198991166073	0	not_pregnant	-0.17039061755302803	-2.043091522738316	0.7759910223226184	0.35674208706722754	0.854293616109887	-0.3732517253223106	0.20727774694015683	-0.4610894468656727	0.8590275489473226	-0.19167197306236208	0.3264093929875688	0	0.17660036477355015	-2.3419967308969496	-1.9432516274311935	0.4866968241590652	-1.405870827039764	0.8076553600936203	2.0788382926424944	0.5607373216884022	1.4635708199024111	1.8544481612216972	1.2570269617012626	0.8636662750106896	-1.4590578337803044
369	0.40952596677818515	0.0444489828151562	1.078504418622871	0.7917093866173283	1.256801578294871	0.21312493961509765	1.6426451556809794	1	not_pregnant	-0.912670517742094	-1.8949227934791188	0.56692460282095	-0.5061825919182987	0.5053491285472647	-1.0028473165582523	-0.1403397541346368	0.6590618300053511	0.4245119987915587	0.13996954579954884	0.9128182693411576	0	0.9314251877151596	0.202586401989364	0.6203630113420575	-1.1713718200506544	-0.02088173236914191	-0.13561267712712582	0.2797282667324774	-0.16849544093851607	-0.4128762408757963	-0.10396348121549537	1.1300546581879194	1.256801578294871	0.3043059319631724
383	1.126041140607439	-0.5575461975030743	0.02789938612151179	-0.7739526279693166	0.625381163893165	-1.763691043550386	0.8494881818217443	1	not_pregnant	0.35347554354966143	-0.08303077104697845	-0.329074335062172	-0.2976083776119996	0.7744148046849583	0.2445389142211274	1.3742794464730963	0.4648420438494673	0.20323093852146204	0.4276585923678756	1.1370333499950351	0	1.298054428564344	-0.55817842719481	3.879115119648328	2.5847412558984337	0.4631800490580265	-2.7035494395296267	-1.8792441079099835	0.8149800250522778	0.0591070496510313	-1.1791503100869545	-1.3292422773976311	0.625381163893165	-2.2115724760204554
266	-1.770970030593801	0.471666052505236	-0.1603087442207225	0.24631464153608176	0.7425060946339723	-1.8416167456245685	0.580808557266243	1	not_pregnant	-1.7125260941239524	0.33184172804725903	-0.5125407690154838	-0.37122281179190086	0.6440861104643487	-2.679145582804859	-1.369415892840412	0.11705313814976268	-0.5652178446355546	-0.4114344461683222	0.7834633595157077	0	-1.667328866122583	-0.8874126585036135	0.3524007614391881	-0.8057581804377771	-0.35898911951996987	-0.2524915829176769	0.9335015445486412	-0.2833877172159225	-0.24323692800559635	0.7013999696431805	0.6047468321170734	0.7425060946339723	-0.6468022456210735
655	-0.3746913933616888	-0.4136133640546363	1.022349032020479	0.10636674262238507	0.5443279257628281	-0.1924164569619894	-0.8085963505382873	0	not_pregnant	1.7411795404154788	1.9701647180425617	-1.0586734364196473	-1.315941272676687	0.39183702929670927	0.6616459796722072	1.2501302405293009	-1.319269924713333	0.5130244228995975	0.07204297233718257	-0.8291609099070116	1	-0.13611273502471397	-0.16286829872868935	-0.13130909113173808	0.9790892468268156	-1.186712354692653	0.7119138489385488	-0.2901351252342332	0.5284890339242674	0.5485021962550662	-0.1603197098894673	-0.6763905474574947	0.5443279257628281	-0.6016627338997773
169	-0.4718554186432344	1.3933023249285648	0.48464768113343454	0.14335860739570297	1.2538886553261754	-1.339268637356945	-0.7552284799073328	1	not_pregnant	3.023721791420351	-0.5698709223046868	1.0277240248003074	1.6122770562867537	0.17322118211766097	-0.47949597905292063	1.9163971472979764	-0.7230603720852682	-0.5129150247272783	-1.3104626352916076	0.93437738082169	0	1.2441382875134237	-2.1995590711593187	-2.267467247583021	0.8254093122378703	-1.0923336867469606	0.2995454476840839	2.061903405438812	0.29095596211917696	0.8697649789662265	1.6094094561005703	0.7161803220595109	1.2538886553261754	-0.804708199463417
269	0.15852991046597942	-0.4935128543759342	0.2904516875648593	1.5756617897478769	0.822916452103215	0.0938371844626782	1.1862578482168062	2	not_pregnant	0.40981375349665405	-0.2650666533483254	-0.9264069139584746	-2.632821606886815	0.21946683786241344	0.4452225066371286	-0.9266174642722748	-0.00941555856644795	1.3699856676344804	-0.8749334005173265	-0.32036503566855257	0	-1.5702799705994768	0.6170186282414608	-1.021362679499001	0.23847756928911332	-0.7202918768215244	0.7263370989495588	-0.01310311343282636	-0.30462551028736334	0.05059498650079788	0.3554715396257276	1.2568959752520044	0.822916452103215	0.5949958329470465
720	-0.8840221835993934	-0.6562095664143458	0.0595120255380055	0.4350100818761967	0.7887119952994875	-1.4130786263499011	-0.40373664230386536	0	not_pregnant	-0.04213567449075067	-0.3116339727642495	0.7418577082581435	0.5571369155659589	0.02607589782127393	-0.621154996242829	-2.3212258036996127	-0.23525251996945143	-1.039966284183296	0.01210775662790678	0.5420009093633189	0	1.2117887756485628	-1.251161564999815	-1.0275763587181654	0.03456762477871716	-1.0342625399693095	1.31981205569506	0.8713307276530821	0.5621427337951085	0.46058066289198546	0.8371105754629901	0.32930996220970254	0.7887119952994875	0.0011131830315798058
719	0.2210009493683059	-0.7020207020126931	0.2159593753418014	1.9374812599731368	0.05775127439439929	-1.442355667588694	1.4917429007936578	0	not_pregnant	-0.8460407742597249	0.687446701925257	0.6735911596019577	-0.13402075668116675	-0.05380297233496562	0.5986863839013279	-0.574861637704559	-0.2081520685505077	-0.8911045072523778	-1.8219098291908544	0.11512975914348932	0	-1.5702799705994768	-0.9455824094391668	-0.4626869865435883	0.31790502617223576	-0.5634175806954718	0.9118590046232268	0.2797865970636121	1.8248862092772198	1.5042083350763686	1.638984448030451	1.501704988026435	0.057751274394399296	-1.4502651906072614
4	-0.43833053147945666	0.3713489607417674	1.3226094144948557	-0.3983975012610768	0.2537090873339648	0.0960119267536194	1.5193469718096688	1	not_pregnant	-0.37566740700636625	0.7213138648240427	-1.2549398532130414	0.7779801990615575	1.3209543663484062	-0.15289328671337338	0.1948628379080642	-0.1765349067774647	-0.1226557053604472	-0.7390802535925937	0.5463127316594253	0	-0.5674412875464391	-0.6402331627650953	-0.1708628304248202	-0.9382077401457756	0.41738606912292736	-0.21412315105534163	0.7483270174127572	-0.06289834841772388	0.3705100517292194	0.45996020057237014	0.6877607133616171	0.2537090873339648	-0.16136913567805541
797	0.1007368302432532	1.2863727616581186	1.4643432336827111	1.7047430380155422	0.3920713170623618	-0.04870377557894003	0.9838279940995284	0	not_pregnant	0.00712935320143342	-0.02799666829883479	0.2767916319548225	0.24223074289359237	-2.3030237388887387	1.0000536053806153	-1.1252560087857602	-1.003098138721261	-1.832554890903084	1.1348941582043015	0.5980546795267883	0	-0.718406252134761	0.11336107989271137	-0.9922838751619054	0.90337645924910015	-0.8630526228514701	-0.8615356095150953	0.4864348586513197	0.52273545037431	0.3958475860529678	0.9509984096417567	0.9376606879633013	0.39207131706236187	-0.19542795690807496
697	-0.7671402275554928	-0.5208269357676157	0.15051290947703855	-0.28870898677811774	-0.00614236804563257	-0.4661120989335096	-1.6183157670071289	1	not_pregnant	1.9125286514728628	0.32337491760929166	-1.3274731356659557	-0.18309705248246877	0.6230653520689537	1.1181027191855164	0.28176722040319196	0.767463593615715	-0.16288863222225142	0.295801119668103	0.4859470990428071	0	-0.5243084610885484	0.5212417278005763	-0.6965908681638746	0.3502910187733711	-0.5864338745123959	-0.7442283058782952	0.23586684646878697	-1.607302674598369	-1.4685699173602464	-0.7520714628119182	-1.1449474301704354	-0.006142368045632579	1.015086853313397
161	-0.6096509764765173	-0.6991985425616415	0.9716942205870164	1.2173518668055454	0.23205531600366927	-0.00532762557993158	-0.6484927386456265	0	not_pregnant	0.16377028370388524	0.467310261362776	0.8058576820631301	-0.436657860164234	-0.14209013997623268	0.18944930456889308	-0.15689296938917352	0.6364781310059175	-0.6376370905049062	0.9950452626292496	-0.3289887003392868	0	1.254921458135044	0.8480176674485992	0.12382581972058314	-0.8292475194292556	-0.00510912892346743	-1.8299462918076588	0.6206635471860974	-1.5839847914447782	-1.290002994024504	-0.40098265504376523	0.5539060154998624	0.23205531600366927	0.9847407102081378
522	-0.29329693281540253	-0.01194141589737675	0.3383832737384201	-0.17062675126355317	-0.8533022980936138	-1.2664470917303772	1.1696954056071327	0	not_pregnant	0.5082294712770363	-1.5308510091631533	-1.1525399904923803	-0.1422001424887345	-0.5414844907574318	0.17370940562617346	-0.6493511304380718	1.2643048874724363	-0.3761231033730051	-0.223637422681065	-0.8722792131821615	0	0.14425056496587044	-1.3110467747817538	0.3025424062818751	0.06113806748896337	-1.1405109831946945	-0.27876562345632716	0.8348646863689516	0.8282869550045647	0.7925070371114806	0.49127221432302987	0.8638024908229974	-0.8533022980936138	-0.8895244406014309
467	-0.4583512742968677	0.6542348804721666	0.11484574607004767	0.4712268045735121	0.642222722864194	-0.6281694546537423	0.8090022109983284	0	not_pregnant	1.2623969143607636	-1.120211984284348	-1.10134005913205	-0.40803000031569425	0.9972347418752092	1.04727326556149	1.7301734154641943	-1.0527822681069332	1.0521455379322606	-0.16370220697178925	-1.4328171557591116	0	1.298054428564344	-0.2343586970887125	0.18013578233614044	0.8254093122378703	-1.251396429651035	0.16239835092829208	-0.08372841351501958	0.6641020911621999	0.5251662790816509	0.7323680465387257	0.47852060114267664	0.642222722864194	-1.0118035667597711
414	0.49153400925937	0.2613839345566268	-0.8162946067756677	-0.4163725797176773	1.5137793692022792	-0.3646684874385932	0.9433420232761148	3	not_pregnant	-1.189039927432136	-1.251447171520694	-0.11574125130244448	-0.6084248288144256	-0.20935655901065597	0.2563438292663462	-0.8976493110799285	0.8171477230013873	-1.6917395344772883	-0.17568924825301063	-1.3034621656195764	0	0.2305165058244705	-0.3727992883776837	0.38085603457639794	-0.0950656300954799	0.931892802570878	0.25390691516326075	-0.2685431682906683	0.3852449511530234	0.1310209341695224	-0.2291132287013216	0.2881690224510574	1.5137793692022792	-0.46263151120128926
714	-0.696332095415397	-0.6357714585678298	-0.6390995570059648	-1.7361179727928229	-0.3695934918552457	0.7873065978626885	-1.277865557809999	0	not_pregnant	-0.7302961402778088	1.90243039224499	1.3434570010829832	0.01729778077728844	-0.43638069878045554	1.480120138337077	-0.9390323540338898	-0.7862946956313542	0.43255860664581575	-1.038756341442142	-2.4245378901453054	0	-1.963867209988417	1.560675416115593	0.2028450176414007	-0.45771616101331314	1.168039517865712	-1.0568792825297368	-0.6030590972609448	-1.4731349309547053	-1.1605999310080544	-1.4509734745037435	-1.303834660102029	-0.3695934918552457	1.186631676090174
242	1.13637330755385	-0.792090489083391	-0.05535827344898192	-0.9280126113725604	0.6560238319154055	0.99361346166709	-0.3393271432665732	1	not_pregnant	0.5495502517614461	-0.4090019971018098	0.18719173220605276	1.6613532568675329	0.883722701355965	-0.5936101639312478	-0.6245212738329301	-0.9082466113367216	-0.5531479515890826	-0.18368060600610153	0.4557643028130188	0	0.17660036477355015	0.11390114524527592	1.2037994327971666	-0.8749807091015828	0.06876292083116146	-0.6440632431485277	0.01611657988292208	0.5564209176820771	-0.14209909572124502	0.32925342773293814	0.21664460120131057	0.6560238319154055	0.39225771902659995
180	-0.1414029018326732	-0.7915832688550015	-0.5956512009895486	0.15569016094572172	0.11258563864214692	-0.571762351630004	-0.37429229988678697	0	not_pregnant	-1.1905267212319135	0.3360751135529716	1.014924061828416	-0.06040633678434414	0.1185672178757612	-0.3142271500962177	-0.7941917422359808	-1.3870209796462238	-1.245154203684533	0.13996954579954884	-0.3548596742729682	0	0.01485222956360794	0.5231336747830936	0.3850996325621516	0.7758880880835359	0.7309119516392977	-2.2072620054879226	-0.24887241078070305	-0.6494224496563216	-1.0546146101121938	-1.3361622851049189	-1.0111952377594762	0.11258563864214692	0.3884467768943642
196	6.1048167487844625	1.5176606724369788	0.7957371706597941	1.6554958859074265	1.242853043986871	-0.851777690877304	1.269070061264703	0	not_pregnant	-1.2219631159942792	0.13710564980223158	-0.8837403707188364	1.6449945233406065	0.6819234442526946	5.706317790212912e-4	-1.1004262292625304	1.6933950422654451	-0.10253925129700188	0.1359738715745884	-0.781730784335755	0	-1.5055807309126408	-1.158880572928776	-0.6796583804088894	-0.04853858199006485	-0.679040410619559	1.4930021842612116	0.6302506309634258	0.6477543063166875	0.9482965571002432	0.8746748608911438	1.427414315197136	1.242853043986871	-1.4962706008161952
