# Supplementary material for: Pregnancy is linked to faster epigenetic aging in young women
Source: Proc Natl Acad Sci U S A. 2024 Apr 8;121(16):e2317290121. doi: 10.1073/pnas.2317290121 (PMC11032455; doi:10.1073/pnas.2317290121)
Supplement: Supplementary file 4 — Dataset S03 (CSV) [file pnas.2317290121.sd03.csv]

random_id	DNAmAge	DNAmAgeHannum	DNAmPhenoAge	DNAmGrimAge	DunedinPACE	DNAmTL	Age	ever_pregnant	SES3	urbanicity	numbpreg	icpc1	icpc2	icpc3	icpc4	icpc5	icpc6	icpc7	icpc8	icpc9	icpc10	smoke_now	CD4T	CD8T	NK	Bcell	Mono	Gran	PCHorvath1	PCHannum	PCPhenoAge	PCGrimAge	PCDNAmTL
960	-0.11729287724695574	-1.5928758999572883	-0.7341402471868076	-0.4655396764861092	-0.7251257216832296	0.4919453236141707	0.22431753522221362	Yes	0.29497012047955834	0.7998531844421845	2	1.6600565302347934	2.03229385469897	-0.7724148879458945	0.18396826515282974	1.3497550495159698	-0.4677206338149318	1.0741345870537375	0.1259672140738358	0.35353263334825014	-0.3800771765011789	0	0.27946457621504706	0.5377771023959744	-0.08258871640774183	2.993057729500004	-1.8994034958827815	-0.8865931902230236	-0.9873046909210513	0.030357890279786012	-0.42683958215469603	-1.1140902624894937	0.6286863062499902
1588	0.9330159768908863	0.1942371541300605	0.3621366742058713	-0.7856815478876521	1.4292883584077614	-0.5910939985715017	-2.012429398084155	Yes	-1.6922773588359956	0.8017611031233038	2	-0.6965556877840624	2.2862945026415056	0.9331079956120094	-0.03233613304885952	1.1117686472684136	-1.2365833342025578	-0.36464783858027133	0.029551277349646684	1.1886130405927522	1.3019616296572025	0	-0.6328309294551953	-0.13027571745454233	1.2592748993920986	-1.4937939648529315	-1.0758788630886158	0.34940954781872263	0.13249232583467133	0.05781956756690461	0.5111385100599295	-0.224004919825139	0.2604529427427943
915	-0.4104942255575424	-0.03611248845455436	0.12436143276780817	-1.5676353992716212	-1.141431172657365	-1.2928804666973328	-0.2949272885812287	No	0.4324172237024785	-1.4762938021337952	0	0.2864162516433731	-1.9359464654076513	0.040537080020137325	0.6717135385994013	-0.22847063087870148	-0.11445938969644993	0.057064251359827005	0.14692720421702202	0.3364902060200408	0.4051400279841344	0	-0.4651756570789308	-0.8022038046831687	2.1279153856381527	-1.2236569796314583	-1.1354067216372485	-0.2431538650349562	0.32111302515782575	0.11842940974435016	-0.3071624931245353	-1.0987032938391703	-0.41395285905287804
1082	1.1404828493874637	1.1363539153891218	-0.6625472127740537	-0.5126657891066332	-0.45498629609151114	-1.9327460645924577	1.1989001275911448	Yes	-1.5799177557281383	-1.7395865801283343	1	1.2189794198086328	-0.9824029540010001	0.20815604550489877	-0.30377696879390303	1.2871270734831917	-1.4901003453212152	-0.6168481978828636	-0.012368695006519041	-2.096320461488211	-1.0736193205529727	0	-1.004149426683927	-0.5306055161499228	1.6488487931751559	-0.574901692169818	-0.6177241316578659	-4.024813227467046e-4	1.3056759136363458	1.8500859710357864	1.3623051026637443	0.27330542498170823	-1.6604426626662354
1202	0.1265956568050962	-1.0789190035915426	0.5115937288553553	-0.14844852818483836	0.6623286369323659	0.136156171303631	-2.020417779988828	No	0.048012088666021774	1.271109098678787	0	0.8955228408648682	-0.07466274880435946	1.9346313607278194	0.10762554421764271	1.24119987032071	-1.3238597279782442	0.3795499637988815	-0.33515251051473444	0.1745868488015972	0.3094790259570769	0	0.2052956424382954	0.3813156732797323	-0.1280549365353556	-0.371171014147709	0.8960326286058525	-0.4046561773162762	-0.0344988805921535	0.10903269060570832	-0.1785590255740742	-0.2270234218233065	-0.07641026316718985
1030	0.1124095897875589	0.17605313037843517	-1.5237331066902746	-1.5395088393789926	-0.5145695772200147	0.674137353259564	-0.31889243429524755	No	-0.12804865676402505	1.2272269690130302	0	1.1139609931163994	-1.1281410408610824	-0.2863198782833789	0.7947101116340036	-0.007185015475588738	0.001909026477444477	-0.46800862200507287	-1.8191196252554338	0.12772010420891536	-0.3800771765011789	0	0.48327297488798715	-0.4352671834668497	0.5142482785673599	-1.369416469487978	0.6994774579504168	-0.23783290427179357	-0.2287355911444706	-0.4960050406948983	-0.6276246685243511	-0.7715123371925658	0.15778624716987763
1118	0.7453646258800254	-0.9119913440254659	-0.9871018418365965	-1.7188323540737314	0.889500268911446	0.1329432462264241	0.25627106284061546	No	-0.31547655591429796	-0.22851498468141415	0	1.2735889578715156	-1.7860445174162032	0.8744413820841115	1.1806650905003258	-1.5895859528828533	-1.0204706245508643	0.4829107857285835	-0.04590467289145162	-0.47302648087202576	0.36528128023297257	0	1.0574506546195899	1.3183261599841485	0.3511539823338745	-0.8094079155756476	-0.4354097066276663	-1.1319300252517073	1.2976485566603049	0.927927383121177	0.4935448473081567	0.1391992723388655	-1.0130336030373177
1217	-0.5273681251025085	0.12902562162985856	0.5173707241356759	0.8559080659162938	0.06455336013679096	-0.023884965502125755	-0.9739397504775502	No	-0.18015944132610656	-1.7510340922150534	0	-0.860384380217494	-1.1864362600932086	0.828346169014979	-1.4913305767294471	1.46666077068471	2.9859277579791685	-0.22821157673600495	0.12177522385340206	-0.3153837701656951	0.1859169339134171	1	-1.0215761992219814	-1.3525748805676852	-0.7725229087677216	-0.4037357723752851	1.0380752919977896	1.676264006010755	-0.42374393276092187	-0.26556871415811045	0.09288856968981032	1.3680973523765163	0.4467902881047959
1587	-1.7551236261464187	-2.0220544161858984	-0.17146888875743277	-0.26246398772680124	1.0794276022383895	0.8870892228856859	1.0471208714026485	Yes	0.4097462912556164	0.8704461756436187	1	-0.17146384774083234	-0.7492219995129616	-0.10612951233985209	0.9898081894127613	-0.46645703312625786	-0.19342366164611413	0.6441535986300978	-1.3328478227006997	0.9628004816933718	-1.9026810658976039	0	-1.4201603000802703	0.5694034658812023	-1.2584377488182257	-1.0833606973505103	3.5596196973997056	0.5901565009133781	-1.4989539777895882	-1.1621599302958523	0.1387418662255726	0.0016107311544580306	1.0787597566470302
1085	0.4569379679515192	-0.9079232493084612	-0.5136854148591836	1.0229358645116515	-0.12228187899810097	0.4156580020489842	-0.7103231476236428	Yes	-0.3602792604341343	0.6186009097357984	1	-1.3434688456715915	-0.28286005175711776	0.2877750516709836	0.4850979327025461	-0.8756266683710182	1.5105423177662052	-0.9434683643768015	-0.3016165106692295	0.025465361679386383	0.8236568051286426	0	0.11633995849962094	0.43237846873355074	-0.338269938825863	0.12662014881718575	0.6175687005046357	-0.19022277761944067	-0.7523058211694165	-0.2779108767370832	-0.5790955964424692	0.17147297536201836	0.4432124045640969
1117	0.10397206886901926	-0.4490318621584267	0.027738425830249058	-0.9716244903043582	0.3354310600386438	-0.7152880915258697	0.2642594447452884	No	-0.18975165634078583	1.271109098678787	0	-0.7805703978399359	2.8827366607315965e-4	-0.6383197155580854	0.23910468788374442	-0.34955142861126676	-0.7918898144101829	-1.3610460002620164	-0.26808053034423335	-0.5838024569056898	-0.8663538470954695	0	-0.6150453734282624	0.08678452420353387	0.9054136754192967	0.6142304494786834	-0.5705652215186824	-0.4048522477467904	0.7408428895466594	0.910275178456995	0.4986112877721017	-0.48697431700318417	-0.3784110062873431
1209	0.6889722931348983	-1.3526322044881327	-1.643520592828541	-0.6748728638392362	0.0015966972257874415	-0.21139971434019858	1.2148768914004906	Yes	-1.7481262598622445	-0.5604928351962678	1	-0.9443990120285842	0.10855086383335176	-0.8897481150016904	-0.05354244853431135	0.2809037971261704	-0.14770749961797786	-0.2530181662981533	-1.0477920192189953	-1.4742707529668722	-0.7706928821897575	0	1.7522988062533702	3.0298502310613067	0.00727031979742834	0.9228265602457703	-1.5618655901795837	-2.6301332081053013	-0.3415237105328906	-1.085347313031897	-1.2509710331326942	-1.8727926837450504	0.25102179594541246
856	-0.7461656664248332	-0.5490635021255058	-1.019126701133413	-0.048588499249998376	-0.2509284338802654	-0.6253627697016108	0.9672370523559188	No	0.2525108529477991	0.08056784166000107	0	-2.011385720195481	-0.753385938203861	1.8214885224379527	0.2051745831070215	0.47713822831340225	0.683495470979166	-1.0137536693821383	-1.458607841641852	0.46430860938191415	0.5964619577955583	1	-0.01845827326585263	-0.39582980046788674	-0.999648859425503	-0.4941577346650394	1.2675841369597538	0.9182788295919766	-0.10255243713286671	0.8765750497894906	0.32871305168184567	0.6177121181871477	0.13220515561685794
1126	-0.07519763456036646	-0.12647696725725624	0.39973127733581587	0.14379594004901294	-0.21542806699007858	-1.5790530233661613	-0.7902069666703724	No	-0.9089242965132952	-1.8769567251689632	0	0.6896867934034999	0.7789461370712876	-0.6467006491972623	0.743814964343879	-1.631337885058595	-0.2765439703175996	0.24724812713082323	-0.41899243204646175	1.3292133041308432	0.014524350136564895	0	-0.9771487302031385	-1.3584774365310122	0.2509418461054526	-0.6590453882276082	1.2673916332316904	0.9782769026638514	0.9874610522257445	0.6388087895553065	0.9974469140424634	1.7490437422448675	-0.7269047863979795
1618	1.1067545150366396	0.4165415618854076	-0.2558960926589348	2.2684194095297623	1.257007467521042	0.543343104611341	-1.2615214990454868	No	-0.7530762152181057	0.8933411998170568	0	-0.04124105986900577	-0.38279473545777226	0.1662512992553547	0.4766154213208049	0.6190950310184212	1.1323450758757416	-0.3729166889326873	0.0714712533659078	1.0565339907187659	-1.2529835740691646	1	0.7050521014341823	0.5371898505063252	0.2832547559023392	-0.23003457065407304	-0.6606050268992356	-0.5766542019681669	1.6861743711724215	0.9649140986883483	0.812335489963467	0.28654987641407853	-0.6591686881191945
1525	-0.4708146283798464	-1.01446800673231	-0.9004344808658388	-0.49615443364386913	-0.8439594067468567	-0.45228477531949746	0.9113183790232081	No	-0.2932125665235051	-1.7739291163884914	0	0.1897993585525536	2.9941651659278863	-1.036414687848265	-1.1774771026072803	0.15564779645488525	-1.3571077895173926	-2.5145525496690677	-2.347311173850435	1.6658017993838266	0.9472189157329751	0	-0.7834617862340714	-0.29966549690608485	-0.9077989742361805	-0.23758301993023276	1.6521941146894823	0.8283897811998506	0.3024326571807542	0.0657335494266767	1.3078385525114717	-0.09637559723035609	0.37291577837004986
1032	-0.06502841441795706	-0.4973402578486481	0.18445154774325395	1.7567069651808898	1.6049531028216968	0.6765614723408118	-0.5665322733398195	No	0.6227370822238552	1.271109098678787	0	0.04697437297488409	-0.35781106453260864	0.5140606501970578	0.38330763812229673	0.1639981926111793	0.44660260674779384	0.3671466497653571	0.3229910862828704	-0.6221479580742214	-0.1090377511874313	1	0.2505897364830881	-1.0828183942229233	-0.956248560444235	-0.23021145363887158	1.6770850593441307	0.7506871456943564	-0.7291506933395326	-0.37775820380228614	-0.35212187372512616	1.7419513434050637	-0.16932527912511566
1091	0.8059205772837351	0.488250124898717	0.6920883321945158	-1.3924711917884403	-0.952718805361144	0.153339578171596	-0.32688081619992054	No	2.2413120405033964	0.2522805229607877	0	2.0675278192344315	-0.19541718412916162	-1.0657480336390437	0.8540878493055472	0.6817230459357825	-0.21004773112159195	0.7805898604743642	-0.4860643926964541	1.8830931446191022	0.0703265858517878	0	-0.32773170926728024	0.8624464537505683	-1.248760900956993	1.1800991052579122	0.0701628974352042	0.23579275207283246	1.2388686629955268	1.5696307753770036	0.24775002472167618	-0.9474756681858562	0.34598332461788334
1461	0.48099426127195655	-2.38416071319608	-1.0187634684311802	-0.3935987325982512	-1.919733309703877	0.9418232560883883	-0.7103231476236428	No	0.1930560528887666	0.08056784166000107	0	0.08058025308499431	0.04609167955220332	3.6275827657732984	-0.20198665446373423	-0.3370258489585443	0.24711388915977087	-1.3569114980760077	-1.5298717534712605	-1.0993367168652959	1.6686621683620442	0	0.6469832696534521	0.705788259810957	-0.0926649920731782	0.1781835409716016	1.3753829088432745	-1.12985526911037	-0.11365762746473052	-0.25396144216285604	-0.32969433303071527	-0.9135833321504372	0.3509650193843842
1616	-1.400857702285559	-1.11387896415034	-1.4916291045736214	-1.081558861585185	-0.8417624182010669	0.23959689676523194	0.25627106284061546	No	0.6415522826636151	1.2253190503319107	0	-0.12105501779506911	-0.008039613410667475	0.7654890886674927	0.5656819488284426	0.2725534106910221	0.5421909384964599	0.8260686144224529	1.1991185649532048	-0.20886842080411375	2.23864216468816	0	0.3806046351182411	0.28241965259715285	0.536076031463408	-0.6826572840494827	-0.5610397610308268	-0.42677200121403197	-0.7030890928098765	-0.7460823424904726	-1.4492069103231928	-0.42072580117611097	0.23455819722532242
1515	0.31315309279716635	0.7170409023323965	-0.09775074663644412	0.08355865012008673	-0.15414019491197628	-1.254548764532698	-0.3029156704859016	Yes	-0.29060847769077713	-0.01101225503375134	1	-1.032614449762773	-0.07466274880435946	-0.5377483167538136	0.052489121486728026	0.11389579623112354	-1.52750433714095	0.04052652177631971	0.482286987946475	-0.08104998768219494	1.0468657479895342	1	0.5578644830995284	-0.004557286265976292	0.39543310536397774	-0.26836749660699066	1.0603687243692415	-0.8310016184205018	0.38901979355441046	1.4623706964722005	1.5814604585307572	0.36076154992673903	-1.1133202535187368
914	-0.753951976022528	-1.3782956351406366	-0.9843761318754422	-1.0548116472524158	-0.4413855462156993	0.9595972640342151	-1.501172956185676	No	-0.25191881593103255	0.03477779331312486	0	-0.6251431998855266	1.0662583721005527	1.5407266991499093	0.2857585992329179	-0.4915082702008688	-1.3737318202869668	-0.8979896104287127	-1.051984009439429	0.2299748368184292	-1.2131249005606937	0	1.5543776705073409	0.732373208275804	-0.5963433875608538	0.3373193121300745	0.23021334810223554	-1.0096245851254737	-0.5679376406890263	-0.6309494516503982	-0.4191127908128302	-0.7111114319225814	0.3474264700237002
1578	-0.17800077409568077	-0.07161035457268629	0.1837421061135762	0.6316356454774885	1.0874036375445093	0.3471100234373631	0.34414326379201804	No	0.4868907420663288	1.271109098678787	0	-0.28488367110610907	-0.4744015417766279	-0.3868912770876507	0.7353324529621378	0.46878780299367095	-0.05627518039994324	1.7852568725085252	0.17207918458064195	-0.6093661375780645	1.2102866063450286	1	0.3146046301363817	0.6588388112219298	-1.3255128207388065	0.9038542655637627	-0.5565373733531538	0.2839832496530145	-0.3640253929523878	-0.573407202403891	-0.0428993560137435	1.3092175079911146	-0.0886662422830927
1535	0.6803244853586982	-1.7650619742422902	-0.5884380294357088	1.3758722625036055	-0.6748423182941171	0.44531478886000525	1.9897499361531779	No	-1.0042109161613952	-1.377082030715563	0	0.756898592746112	-0.6867627640304022	0.05310849999231757	0.6505071811453708	-2.7335907609581533	-0.5840890427314692	1.3924857876805583	-0.13812861878519112	0.02972597595145009	-0.8304809666951547	1	0.4564759861026398	1.1644011316907126	-0.8811202867349155	0.694765125387014	0.8838055371889307	-0.8162103787900115	-0.5253166459620175	-1.0773400252501821	-0.8782472783156413	1.2042159389468217	0.8573540092989164
1650	0.16495684600316954	-0.6544495142035449	0.0029843556202983645	-1.6019672536237588	-0.8865434433497147	-0.9550122814366347	-1.013881660000915	No	-0.33530203797742836	0.24083301087406833	0	0.7526977868230134	-0.44941787085146423	1.9052980149370407	0.3493775135956544	1.0199142409434503	-0.7170815211234846	0.5283895396766722	0.7379988598851432	1.026709663534278	-0.1528823662894402	1	-1.4354236466660415	1.6723278600504645	1.1898061895865855	-0.97949848275242	-0.2403458667550591	-0.6727705241602913	1.6011537516043364	1.345165067457202	1.0300587556255925	-0.8339101083916646	-1.7400745650678129
972	0.7766720681922471	-0.00507699089596483	0.06503360290500497	0.029433724614007107	-0.35381250449205986	0.5988813116893273	-0.4546949266743979	No	-0.06047246379059238	-0.20561996050797607	0	-0.04124105986900577	1.1953407041970372	-1.5979381783170323	0.8710528720690295	0.9364102210536355	0.35932629038391484	0.8260686144224529	-0.8801121761555408	-2.633157874648261	0.843586141882878	1	1.3195967727021374	-0.5852225230546794	-1.1131075098895828	-0.9277355421784798	1.282977417105309	0.31123505489792447	-0.7049060761186224	-0.9886266575798424	-1.5916452246644701	0.07237972288411158	1.1924343248200373
1446	0.6250546125545242	0.6352228510992219	-0.5155168744986824	0.1981888906413011	-0.3677566744734818	-0.6239740226292398	1.3027490923518934	No	-0.7455088604098995	-1.0069458065783123	0	-1.1166291598186464	0.4583223149552929	-0.23184373157506946	-0.4310148370192147	1.4541351132628215	0.24711388915977087	0.0860052757244085	0.8763347714055617	-1.3081068484364669	-1.0736193205529727	0	-0.010517292233349762	-1.305076129398459	0.9952412980148266	-1.1454986565877034	0.13795789536717867	0.2640324613852847	0.2761462580612844	0.9662781994423347	0.41824023750655337	0.002824131225289791	-0.5702242216948754
1428	-0.12298467446445344	-0.22331530028836186	-0.41250687145628673	0.41781714784285834	0.03959186638081063	0.37944523671701086	-0.8221604942890642	No	-0.2129812386107094	-1.0069458065783123	0	-0.08744914746555679	0.016944059938231584	0.49310827707228577	1.1170460971379117	-2.316070817047411	-1.382043835671754	0.17282835844437805	-2.2760472620210264	-0.4176385126952241	2.4498935054965103	0	0.9579530813420049	0.2863202343911542	0.03033662955085756	-0.2230671357479116	0.01765066933732141	-0.7522194836415119	-0.8403252855832417	-0.05183299909586016	-1.213841826603999	0.06813768234338967	-0.2713371537961479
961	0.008029293102938897	-0.5326856572952952	0.19764135478124228	0.0986832532375007	-1.5253677004521524	-0.07921082984430504	-0.5745206552444924	No	0.11979863841936852	-0.5147027868493915	0	1.4794250053328837	0.6956672081342308	0.9247270619728325	0.5105455063476084	0.665022273065486	0.09749737032170547	-0.4597397716526569	-0.23035255979880342	-0.8436999101415493	-0.5674132760831013	1	0.6963517382095729	-0.07540996793602092	0.8019563177614876	-0.7811935851436409	-0.13443021128946003	-0.6062404486983153	0.9639842197301343	0.22561026489869968	0.1564291613807586	0.6369224538462226	-0.6605145507306976
1600	-0.1904518293257971	-1.2672164478904855	0.03374612596624556	-0.7609796772619218	0.0671014806507294	-0.21444758274088155	-0.8780791676217751	No	-0.7056877955584534	-1.0069458065783123	0	-0.08324841000664354	0.38753524087070146	-0.16060566880486898	0.9898081894127613	1.1201190337035618	0.7915518258050127	0.18936607840166025	1.9285260345392006	-0.08531060443426244	-0.7228623997369015	1	-0.40622422652202556	-0.695653412390541	-1.2943697958377647	0.28356318089721566	1.4288441547372774	1.1410697400617806	-0.7455391079189227	0.052872182128042844	0.5207240797225591	0.7950649519849604	0.3699567536318122
955	1.2359242467252722	-1.2491527908241709	-0.7418689163239475	-0.39056455880238905	0.7502065545348141	-0.5271871340143498	0.711608831406674	No	-0.16875382922013424	1.2253190503319107	0	-0.19666825293311607	3.285641339648051	-0.23603419839465792	0.6674722829085307	-1.1136130706185745	-1.2074912803558029	-0.9517372147292175	0.2517271354124443	0.9414973681729888	0.3174507792194438	0	0.004965781353681979	1.1234159179148746	0.2998713710702143	-0.34080223558211215	-0.27715694749220765	-0.662099585537967	-0.04282172457370573	-0.4208772206981628	-0.6175146520603944	-1.3673377991442874	0.1309247115861635
1175	1.4655407861928016	-3.1299931510519774	-1.8169119326907779	0.036805247955390634	-0.9449681470236533	1.3838383915288757	1.37464452949395	No	1.220459064601214	1.1566339778115957	0	1.2819904132281463	-1.4029613822581155	-0.5167959436290417	0.98132567803102	-0.3704274335837205	0.5421909384964599	-0.21994270713113875	-1.5759837239780667	0.11919887070478037	-0.16882585425350127	1	0.7164194589886527	3.296103823990451	-0.8046865077260719	0.1306567433351486	0.6023219253679405	-2.123786040195618	0.9400551483068671	-0.38006020655374295	-1.1182394827161908	-0.37923238214169935	0.31574445522987876
1681	0.49142746799647996	-0.3112011678477829	0.13965259648387468	-1.2092645023241357	0.3188039246044671	-1.2699100888969117	-1.3893356095202543	No	-0.537913677726647	-0.09114483964078499	0	0.46284710755055486	-0.49938521270179154	-0.6844149286272179	1.019497058248533	-0.8965027122280549	-0.0022469872627465136	0.10254300530791578	-0.9094561076985769	1.8532688174346146	-0.9978876924014962	0	-0.4955105325962126	1.0512851001602388	0.7623691691719395	-0.016432262574101117	-0.9516671136771022	-0.5783161088347035	0.22260231500143876	0.015232988235114766	-0.5248043511486639	-1.1504314310893096	-0.777477218530844
1413	1.9684241627895849	1.6086776213382936	1.7942051263137622	0.028267782527873733	-0.9183839391518384	-0.16030688142805022	-0.5745206552444924	No	-0.639427500577525	-0.8695756615376833	0	-0.6377454220428643	-0.04551512949335464	-1.8912714801175003	0.19669207172528033	-1.639688271493743	-1.5898446847622747	-0.8525108564806239	-0.3435364909556019	-0.47302648087202576	0.2616485435042209	0	-1.011629489713267	-1.861497316597949	0.19092477908440444	-0.32056410357371035	-0.44770806528319257	1.7864596794832428	1.6929589628394903	2.0357609270956853	1.5748719967311842	0.21646974846942188	-0.3668723282061595
854	1.6250598277055806	-0.3126817202374967	0.4172492549749441	-1.3653460110514568	0.851558750637222	1.417673637236599	-1.1816376799990473	No	-1.3105655741469622	-0.8695756615376833	0	0.31582140407516796	1.4326855973759751	0.08244181651297397	0.8583291049964177	1.2704263006128953	0.5920631082169898	0.2513825715594814	1.3164944472894193	-0.38781418551073643	1.5092271773573969	1	0.597763591122318	1.8950216174401615	-0.9862890350185813	-0.7605693854957603	2.3551411091243213	-1.2833520403412428	0.9632944438703653	0.6337328605234337	-0.4451405275203543	-1.3169424243319612	0.4822676365301072
1043	-0.39520644542742356	-0.9334232874432427	-0.06052181488433042	1.173856303798668	-0.08691198730003415	0.638373956901742	-0.6783696200049509	No	0.9877011906660106	-0.01101225503375134	0	1.5886440814586493	1.7907849452695987	-0.8436529019325578	-0.09171381393938471	0.6149198378008471	-0.4012243946189241	0.7309766813500673	-1.4627997537802506	1.107661352063515	0.3533236410590858	1	1.1004419310831448	0.6198669722408567	-1.0826244182851088	1.0026111347792477	0.4921406183614437	-0.5861813069320007	0.3439028606990475	-0.588593944438334	0.2029023846527898	0.5308234833236614	0.23647393722425336
908	-0.9505570890139103	-0.2846043283048636	0.002315622166925176	-1.51306976232193	-0.3022949090920825	0.38810038799973406	-1.7568011771349104	No	-0.026619593040504517	1.271109098678787	0	0.18559861131304242	-0.22872873243612415	-1.1579384597773086	-1.2962324989506897	0.8195046554232274	1.0367566667152683	-0.1496573636209016	-4.267246130418628	0.7710728568105315	1.4653825622553878	0	-0.15884367815414022	-0.8072449990167158	2.376010514522004	-0.7357267285496553	-0.34021776140777815	-0.9752314616559302	-0.96049459396619	-0.49827320845439127	-0.6026811334396246	-2.5924109755069846	0.5290384778814896
1341	1.037379335661971	-0.9824602708994064	-1.5489569324119798	-0.34907317883621986	0.592101979256422	0.41729383160336214	-1.445254282852965	No	0.8694927212682672	1.271109098678787	0	-0.23867558839985697	-0.2703681969046525	-0.4707007305599091	0.6801960499811425	0.0888445883199499	-0.9539743466489531	-0.9641404902578414	0.37748707627156153	-0.7925725487968	-1.6316416405838563	0	0.22300638006997195	0.9662087587950624	1.4351553034500413	-0.051424048138522124	-0.509323158810713	-1.7510044826904119	-0.2656006202637005	-1.05970150672819	-1.558492324582714	-0.09207772243275705	0.5804581773350083
1161	0.60875813210878	0.12967842001698607	-0.5842476495036838	0.22452360656726092	-0.4597504716424046	-0.003247105182549425	1.6382611323478575	No	-0.9068918260448509	0.2522805229607877	0	-0.9149939182803768	0.21264950561478915	0.14529892613058265	-1.6779461431264635	-1.2012922837259636	1.9095198303540584	-0.6168481978828636	-0.7585442255168573	0.9968853363497905	0.41311176268582855	1	1.0174103306513316	-0.9031200354125022	0.8424909284889126	-0.1588887273627785	0.6139136478722431	-0.9618997810643924	-0.725629015387696	-0.4299933600210974	-0.7097710576247417	-0.3067735028505712	0.5211772069661371
1623	0.8444165363558327	1.9847275373700108	1.3359569498956063	0.2042369049522353	2.7801117225346674	-0.7554141101324213	-1.48519619237633	Yes	-0.0496512477337493	0.8818936877303375	1	-0.6209424722072112	-0.466073664394829	0.1369179827346983	-1.1053756768628027	-0.17001782862120593	-1.8807656877006667	-0.1413884940160354	-0.008176697465894518	-1.7938168208916463	2.087178908385207	0	-0.9110497024284882	-0.7933000044312325	1.093007635088007	-1.62198793201973	-0.20400722599507562	0.8263250744495391	2.9514766693299155	2.378576120866839	2.069573306971224	0.7052588050202792	-1.446109202480274
1222	0.29571600945052884	0.28689102573332836	-0.2772738597485528	-0.987388480089732	0.09334003888119988	-1.1583213683043592	-2.012429398084155	No	-0.6531574687409232	0.0462253053998442	0	0.03437216548844328	-1.4570928179184097	-1.6440333913861649	0.9007417409048012	1.4332590694057847	-0.2682319355798607	1.0989411381109855	0.13854320425564576	1.2567828292657108	0.16997343666901965	1	0.04231875223153649	-0.3109665725782438	-0.3497358059099986	1.401021671323431	0.0026276512634759073	0.0288504807745948	-0.2790329919495593	-0.26288873469889634	-0.14275911815475154	0.4634442271373533	-0.21932864735221475
1380	0.6214965502563445	0.9695247414289623	0.5543219057893335	-1.0226492430676266	-0.7570568331767111	-0.39478894233925443	0.5837947209319065	No	0.5762972125003472	1.0536063690311241	0	-1.2888593076087087	-0.12046615196378725	-1.0322242210286765	0.010076495453304217	1.1743967010703578	-0.3056360628702581	1.7480469689128524	-0.9220321564419132	-0.7755301214685907	0.9193177700343546	0	0.5763287716402722	1.0646572692659075	-0.961459603800657	-0.4607297297903622	0.7809121781632898	-0.2619665501838273	0.4378229933469734	-0.13534603283632843	0.3241317265087995	0.5957289758890633	-0.35690647085545407
1388	0.06157795311104394	0.33895652686977545	1.4232549317235228	-0.018710538095978568	-0.5439741411977529	-0.10362630523738688	0.9033299971185351	Yes	-0.9922814098293634	-1.7968241405619294	2	0.3830331642953884	1.1953407041970372	1.8801552140195101	-0.20198665446373423	2.4770592402593055	1.0866289138476053	-1.1047111772783158	0.6625428797532659	-1.201591518914916	0.7598827790297072	1	0.7881047733250572	0.18891585040028577	-0.4714012871225374	-0.5878256939724301	0.28646642098827463	-0.1019697765435537	0.22652894769588974	0.6816334785425439	-0.32672818120396424	0.35490484838743996	-0.6272545728589451
1496	0.11517282400475161	-0.853660158928571	-0.7161625857944571	1.2331063459563854	-0.5328411277826881	0.3968622293501432	-0.25498537905786384	Yes	0.23120060277094667	-0.48036025058923415	2	-0.27648221574947834	1.3618985620711506	0.5350130233218299	-1.007826637973424	2.1221671168430087	0.19724171943924104	-0.038027688932227376	0.7841108303919494	-0.5241538422167751	-0.6750318430413546	1	1.5566036745722591	-0.5603072215660337	-1.3255128207388065	-0.5827613980101973	0.7064790787813209	0.5032065495093979	-0.6196895613873503	-0.8878444601471245	-1.397746444841227	1.3350564912693206	0.6085430938366793
1281	-0.5585344186153921	0.024635774575005907	-0.3491965007354364	-0.12879814607728854	-0.014057896184698165	0.5496126841976331	-0.9899165142868961	No	0.9563139820249156	1.271109098678787	0	0.748497059144698	0.38753524087070146	0.1662512992553547	-1.1774771026072803	-0.5123842362887395	-0.451096564339454	1.2684528783747167	-0.8549601567509033	1.0693158112149228	-1.424376241369044	0	-1.061351721074311	-1.02004319860108	-0.9812054139161734	-0.2618285394460918	0.686956634748454	1.7664807438689347	-0.004049719238946882	0.12099203809593778	0.5823021186526197	0.26920139162048995	0.9483171448462052
1044	0.5615103698657673	-0.24344315199625882	0.7729239071723149	-0.8129569565358625	-0.6060499607357864	-0.5783867480188671	0.17638724379417584	No	-1.0129221037088796	-2.083011942729907	0	-0.986406367056521	0.25845290877421695	-0.27374845831119865	1.4266582365695306	0.8696070518032831	-0.3430402095136072	1.9010210854815524	0.23076714526925807	0.2214536033142942	-0.21665635526703	0	-0.7836014325229044	0.1713279476922825	0.15322029705304407	-0.3979521112842898	-1.0010381672385378	0.8939587783559527	-0.17438081381991213	0.37501895567233484	0.825381534969244	-0.8166144088368478	-0.2448115960086347
1114	0.18311579826835825	-0.03586060191031163	-0.31741659409149986	0.35773391187944625	0.66999407737319	-0.01701416263800991	-0.43072978096037906	Yes	-0.08091580488258536	0.08056784166000107	1	0.3200221317534833	-0.8241729735086856	0.09920371306145012	0.6632309482179826	1.7422239896595997	-0.5549969501788108	1.99197859337773	-0.6537443138419438	0.9201943340127271	2.03934835168966	1	-0.749675778743439	-1.0950796171690536	0.19437102081975915	-1.6926781578640269	0.7550500628187662	1.3473387339635237	-0.44562876705699606	-0.10301494118578729	0.2602043577675981	0.0917076405884546	0.5105186002927672
1648	0.46097841339568263	-0.5156935079088272	-0.029114206816242764	1.335827515838188	-0.3117267299340567	0.5952826600784402	-0.32688081619992054	No	-0.8886718769723551	-0.48036025058923415	0	0.52165741241414465	1.345242729748019	-0.08517713921508004	0.11610807534930329	0.7652270658255974	-0.829293961053532	-1.0923079017496917	0.2810711255170067	0.9968853363497905	-0.5036392871055114	1	0.5659556988832194	-0.16589912037029989	-1.3255128207388065	0.4371958979912603	0.4887044115536647	0.41560753697869496	-0.3453120945611237	-0.7837155059918298	-0.5740035333384884	1.6188874613702144	0.3581578086920466
877	-0.22408928119218494	-0.4230268978251884	-0.026723638585173754	-0.1980985980871045	-0.7292920512956997	-0.7190603407492717	6.428418913706098e-4	No	-0.03058963216584282	1.271109098678787	0	-0.6881542324274317	1.3577345458207173	-1.4764145624953076	0.28999985492378855	0.46043741655852266	-0.858386014900287	-1.41892810674853	-0.5992483238532526	0.5324784377349334	0.8993884332801191	1	-0.10702070555320356	0.3419043791757159	-1.1757596309915246	1.4377160314990085	1.7360254357216307	-0.23874743034500565	0.4972767439277074	0.622790609960891	-0.2380926577475952	0.7826320364878133	-0.5310806186016364
1451	-0.8574373505079911	-0.692098224097866	-0.18447654768245345	-0.631280950778036	-1.0922043647166277	-0.8217428242136572	-0.9819281323822231	No	0.2593314261301769	-2.1402495031635023	0	-0.1588616353640926	0.04609167955220332	-1.0741289672782206	-1.0120678936642946	-0.44975626025596127	0.6003751623076805	0.3009957506837782	0.26849513533519676	-1.4146222573181393	-1.2011672242654614	0	-1.072738428635199	0.3718318798156398	-0.6289748381674845	0.09752688933644747	0.8160639118128549	0.5496751972871422	-0.7012033850027783	-0.3773158850812075	0.07829363323283799	0.4736207489101535	-0.5339548988078481
968	-0.47442816166317836	0.05517748488502141	-0.23955975122581702	0.828824839674199	1.9448183022761	0.2843933748192228	-1.788754704753602	No	2.725654696513297	1.030711344857686	0	0.6560808937321939	-0.20374506151096053	0.09082276966556577	-0.8933124973208851	-0.4330554485010817	1.4398901095837076	0.0818708409219754	0.2056151649056381	-1.073773075872982	1.226230075748417	0	-1.2269367851105886	-0.44831844523673936	-1.3042695026547693	-0.7800649010122634	1.5307828474546268	1.8603775075512932	-0.9022389409209481	-0.23077891470616374	1.1672305827489498	1.9183863549427118	0.15229192720126658
1502	0.6916285155100756	-0.8980581062452552	0.4591382545460782	0.0325189941502927	1.1652855321685618	0.5203431330686359	0.5438528114085521	No	0.49658373771931225	0.8017611031233038	0	-1.5871115204825814	0.3458957764021731	0.015394237636599969	0.9643606552675377	-0.4080042503110538	-0.3846003638493499	0.20176937318273444	0.6876948991579034	-1.2399369804033868	0.15801581605580564	0	0.5553905748716402	1.1422416845566408	0.5698094549447219	-0.3048277046405179	-1.9883082828303897	-0.6358667152668962	0.7356373531270456	0.5666447597024269	0.2627831507447987	-0.6894707151256663	-0.9356699844179291
997	0.23931263313674528	0.3468749557990901	0.4014481087436877	-1.101914947525979	-0.33840861555844315	-2.0683777115520665	2.1095756647229718	No	2.4196363970187345	1.2138715382451915	0	-1.6123158865524734	1.0496026173369548	0.09082276966556577	0.46813287043922497	-1.2639203375279078	0.15983759214884366	0.20176937318273444	0.14273520423633387	-0.42615972635932875	0.205846307788998	0	-1.495845663465444	0.6290466077144096	1.5128635918986233	-1.6535177795202054	-1.124457717619206	0.21691629598581547	0.5417411334575862	0.5936397870165205	0.5186869068861097	-0.17911238033898508	-1.637150031140581
1416	0.6768471736550811	-1.7199531033995163	-0.7207198306374342	-1.0113562413633048	-0.9446995120847738	0.8168436576657462	-1.3493936999968894	No	-0.6577564632882723	-0.09114483964078499	0	-1.007410083692881	1.012127091559326	0.31710835843493257	0.5911295224735049	0.46043741655852266	-0.4594086184301447	2.2607166148802538	0.24753514519201053	-0.17052287995552143	-0.5634274087322542	0	0.737699843492607	1.270810112644679	0.2282018031027538	0.13244657087564662	-0.92048361467429	-1.1670775680190286	0.7068851622152464	0.015687274431450647	-0.44901864836003047	-0.7891099081713586	0.07498725148778726
1505	0.8806694535732921	-0.6824061412340736	-0.5813897409289136	-0.11350142611352783	-1.3737436227047148	1.9038657924813653	1.72613333329897	No	2.708138703391218	0.8399194767457012	0	-0.34789470364801417	-0.1621056164323156	-0.2192723116028892	-0.10443760569939574	0.781927838695894	-0.7794217139211951	-0.3729166889326873	0.05470326076334612	0.34501141968414545	0.12612882156701072	1	1.0591580445628064	0.21936648247271742	-1.311325205142137	0.04465586349303778	0.5371070696525351	0.07248878021601363	-0.6341272301751691	-0.36922851461756734	-1.4827789167327936	-0.6270875416776422	1.984243475808359
969	0.28092241925365535	-1.2713019242315644	-1.88635724130696	-0.28069272193741535	-1.265809341437883	1.383052760423857	-1.3414053180922165	Yes	1.3503145480966048	1.2253190503319107	1	-1.641721058545464	-1.1489607343155797	-0.4665102637403206	-0.4861512795000488	-0.4163546367462021	-0.6630533437105611	-0.6871335413931008	0.482286987946475	-9.832178299254941e-5	-0.8264950993443076	0	-0.48055397688730467	2.202767925626154	-0.15677672948397794	-0.9128711553394905	1.3424059398756134	-1.1565105806250027	0.41853599052878254	-1.165876990489745	-1.1381979891737881	-0.7702286998463546	0.43477352894493876
1532	1.3875547012723335	1.5000124720813197	2.761080393165306	-0.3592695098860273	0.7066178552651371	-1.3064219380777236	1.0630976352119945	No	-0.10002064925990309	-1.7395865801283343	0	0.10998539573619127	-0.07049880041851828	0.39672738411443226	0.4766154213208049	1.383156750794895	0.09334135295283601	-1.257685216837215	-0.25550454016242335	-0.7286633669558936	0.10221358034058271	0	-0.3471759089692009	-0.9198308513390425	1.4740288180732029	-0.8909925302007213	-0.4361477658604839	-0.0742717320409228	1.7736908973428764	1.3158962641019096	0.9645895805430719	0.21837633516898547	-1.8033340854695283
1675	1.714192539861439	-0.15647993742590044	0.7438061846942761	-0.33985684733084504	-0.9008795930477088	-0.0076602618585390105	1.9737731723438319	No	-1.2921689360068138	-1.613663947174424	0	0.23600744125880566	-0.08715458426694127	-2.92212803491677	-1.5973622060002448	-1.297321883268501	0.30114208592564606	-1.265954067189631	1.8279181130847206	0.19588992264191954	0.58051848839217	1	-0.4033979164877218	-0.26686262228732155	2.4165679685558925	-0.8765478562237073	-0.514517531842512	-0.9269855835957886	1.3622103758555075	1.6313594399207298	-0.33947423877360644	-0.590685622244586	-0.11715035952720011
896	0.5856065584702312	0.5429109970475866	-1.2383673620237392	-0.68947383352209	-0.06972277167742481	-0.09068673960809204	-0.6943463838142968	No	0.5271581237556254	0.08056784166000107	0	0.3032192014790261	-0.5326967997885209	1.1552031273184953	-1.228372249897405	-0.18671862093379402	-0.33888420182121365	0.3836843889750895	0.7589588109873119	2.5562701351250694	-0.4996534197546644	0	-0.8417024745380998	0.776253468726205	-0.021146971301745678	1.210197460148721	-0.24455980726784304	-0.407540713061489	0.5439370283673445	0.9057936995140322	-0.3642604354434564	-0.8692592716289197	-0.26005991777130283
1586	-0.7011050849061207	-2.0321460855142246	-1.6402504437919736	-1.8510932831066829	-0.4543981882418487	0.266838578715385	-1.581056775232105	No	-0.43842207440385467	-0.2972000572017285	0	-1.2678555909723488	0.40002705694339985	-0.5167959436290417	-1.6652222970541741	-0.5875378697434062	3.3558128296612306	0.7144389806452354	-1.6137117140440054	-0.40485665251900643	-0.1329529924138593	1	-0.3886266453390126	2.414331949577514	0.5167048988725027	-0.9295408515118836	-1.1498990723358342	-1.035593988055468	-0.09334161718425607	-1.134168908283508	-1.1382326083702694	-0.9297367632488439	-0.11216678480189693
1386	0.21237316687450108	-0.867959749905184	-0.47929289356265886	-1.749766134983651	-2.72065995596701	1.4280561010094053	0.16839886188950287	Yes	-0.7418664233726275	1.271109098678787	1	-1.1502350594899524	-0.6243036061073766	-1.1076527798885876	0.14155564899436562	-1.013408277858463	-1.5940006150428612	-0.07937201048443933	-0.8298082154283009	1.5294620633176665	-1.0497040422051993	0	2.764173293787677	0.9643320144993918	0.09936340916091348	-0.09266242101314655	-1.4900531132493016	-1.815043678845842	-0.4585907928317248	-1.067415338407842	-1.674638746752442	-2.1549958379911924	1.1884812841007315
1225	-0.6678310674671617	0.9868403305573434	0.04464997712465311	-0.08494608728183571	0.39999731924010057	0.8348152575840441	1.2947607104472203	No	3.48560822240637	1.0536063690311241	0	1.7608741510039283	1.861571980574423	2.471011894171737	-1.5846383599279554	-0.5249098548260449	0.6003751623076805	-0.21994270713113875	1.8027661717621184	0.6262119467603274	0.03445371995199865	0	-0.906327699897418	-1.8463738134168288	-0.037668339030143154	-1.349951256370036	0.23498734411493258	1.9441177097969475	-0.3376108677689415	-0.392445276636319	0.7774621712693762	0.06809474486939435	1.5077624743530336
970	-1.4551939576448278	-1.7861833414892612	-0.6062684145616459	1.1107993858121148	0.80030810210005765	2.0531478122692963	-0.06326421334572306	No	0.8463401035452891	1.030711344857686	0	0.3242228594317986	1.2911114492067923	-0.5796530630033577	0.8752941277599001	-0.9925323117705923	2.320965288607285	-0.8028976773563271	0.5745109289600873	0.07233211619208338	-0.9181701968991726	1	1.137357321994562	-0.7756278946147941	-1.3255128207388065	1.5268004575211798	-0.23460625018208547	0.3110574883285651	-1.7572123114748393	-1.5678859329622998	-0.8096688983536802	0.6555150065912814	1.872725174395112
1258	-0.12369149849224417	-0.40618252131426635	0.19062906142374442	-0.13887926473632575	-0.6475452059533899	0.26166302269721103	-0.0552758314410501	No	-0.18691430943413787	-0.14838240007438053	0	-0.7385630428119991	-1.1697805053296106	0.048918028294375394	0.3578600644772344	-1.3390738932134085	-0.6048691198993407	-0.3687822637564793	-0.9262241466623469	0.43874492870953946	-0.7547493385436782	1	-0.8948256374592075	0.013842533583345334	-0.8721934332919475	-1.6061922812864415	0.9808429547532995	1.295900867663263	0.8991115592269885	0.45527627677137367	-0.2574863988146651	0.4637501241946542	0.2959371202465551
1021	0.4546791865886725	0.6566427357248019	-0.015366528321559821	-0.13474327664709213	2.3191450813183776	-0.8420299315397987	0.25627106284061546	No	-0.656749809552576	-0.720758004410335	0	1.790279322996919	0.23346923784905332	-0.7640339543067176	1.3036617425346058	-1.1344891144756113	0.06840526325433315	0.7227078309976513	-0.1716645991101873	-1.1121186167215742	-1.9664550919965393	0	-2.2371394313704656	-0.6511859893738186	0.2897888068301342	-1.270990422973115	2.247470935338894	1.1657131495474435	0.4174822774286453	1.0579537634283889	1.2787826522726287	1.1284420023224426	-0.766089970464854
1422	1.1864450983775825	1.275397244010745	1.0410010902640878	-0.0778630636328226	-0.0023026851167330035	-1.2320699592840754	1.7900403885363536	No	-0.5159844778778269	1.0421588569444047	0	-1.935772465496238	0.8830447594628414	-0.2947008314359707	0.0652129083092592	0.43121102515092063	0.06009323335483219	0.13561846447493037	0.7715347816486131	-0.017140778561246905	0.21381806105136492	0	-1.4238800590303295	-0.9316445440411762	0.9173378473974056	-1.2822398903049965	0.13793234463429022	0.9714097936358652	1.3399295261478805	2.0319731824055562	2.3701792610489556	0.8269398354112144	-1.646609136665618
912	1.5941374152380547	-1.73445292730095	-0.8867906884565345	-0.37928843653575106	1.5127259504579706	1.3381759944956444	-0.27096214286720977	No	-0.8169578220822084	0.8818936877303375	0	0.5762669504770274	-0.7742056316583583	0.07825134969338551	-1.0459979391912593	-0.7587211027406101	0.2762060010653811	-0.3067657898511083	0.05889525830397064	0.5196965775587158	0.32542253248181074	1	1.9381392213422712	1.1446099433239005	-0.9055640412976261	0.9428515319318286	-1.0657964531348851	-0.7817637957852139	1.8616555037971534	1.1392558012161857	1.2330267713171552	-0.0036640750102265793	-0.13575070672018194
1701	-1.5006690229861126	0.12717030731559262	-0.987681416914817	0.8293474779338661	-0.2108613422445891	1.132061945098274	0.2482826809362325	Yes	-0.5376651369816297	-1.7739291163884914	1	1.3870088399203795	0.6456998662839035	-0.7472720089747042	0.2984823663055297	0.43956141158606893	0.8829841498612853	0.023988792192812417	-0.9136480979190106	-0.779790728300643	-0.8743255817971637	1	0.9114029331525197	-0.05631359509551272	-0.8442712146249003	-0.21973515801913807	-0.2134027928756283	0.2163423104615935	-0.9928037517098591	-0.6281566009025793	-1.0255863478469434	0.19637779226779595	1.0388273777888726
996	0.10096813074000412	0.009870786262539072	-0.008823811957758318	0.5337541927920632	0.24815452745612807	-0.6634775987363695	0.6157482485505984	Yes	0.5277534944370901	0.8818936877303375	2	-0.692354960105747	-0.6201396674164771	-0.30727225140815095	0.6293009026910178	-0.5666618647709524	0.9536364354555901	0.47877632204747506	0.5954709191032735	-0.2812988559891854	-0.6909753866874339	0	-1.0638381174767455	-0.499616472492836	0.5055580952119687	-0.9094190962191645	2.1556574163971844	0.13165181389945207	1.0629574644105357	1.3919445950326705	1.0622018767634214	1.41168541078405	-1.453966144702908
1149	-0.21595551970140683	0.14908485454539666	1.5900815755825846	-0.2816893001558846	0.35172622475001675	-0.21269724982838045	0.3361548818873451	No	-0.49598986831175434	1.271109098678787	0	2.6388277224227177	-0.1121382551921049	-0.19412945214511382	0.28151730404220854	0.9781622309985429	0.6460913243358167	0.14388732445357147	-0.9597600684258167	2.901379844042158	0.6004478622677509	0	-0.2681543817546877	0.4390426458621001	-0.9022692335763801	-0.14890859800688688	2.5006960620877767	-0.1534235152451202	1.2992784330593332	0.9299051420651637	0.5238734538527993	0.6218805540562331	-0.7978108412974079
1057	-0.04174293380015345	0.5584714965180955	1.612360720453244	1.2778759995555535	-0.09502992177558296	-1.265751727870622	0.5438528114085521	No	-0.7539397000906447	0.45833574052173115	0	-0.7133585984973237	0.4749781084986576	1.5574887225355822	0.2518284747062756	0.9322350278360613	-1.0578747711942136	0.49117963608099946	-0.13812861878519112	0.3364902060200408	-1.707373342978024	0	-2.2371394313704656	0.8511608608998991	1.7011311339770445	-1.2402815933007088	0.44154032945010324	-0.4119716120753968	0.05123774974217476	-0.19326526411771433	0.10576008149736699	-0.16932996337323203	-1.5834474210779659
1046	0.2449489535608583	-1.31444935774909	-0.0883230043033984	0.9501191027655939	0.06839527969836158	1.9760897130091413	-0.03131068572732125	Yes	-1.5437945762850167	-0.1750932616100586	1	0.2906169988828842	1.0745862494823517	1.9178693373421465	0.8456052589241283	0.36023262379841114	-0.4926567186751967	1.4131579905713991	0.587086938662406	-0.45598401386375575	-1.5877970254818474	1	0.8662446460656527	0.880426287486047	-1.3255128207388065	0.46076480448875584	0.29370251213857906	-0.48869994677024053	-0.2362113729847337	-0.7196012202345349	-0.8958739195004614	0.9872622092341194	0.2831036953219203
1005	0.5953707214622032	-0.48494297174988316	-1.25762921469921	-0.07945955207929424	0.9336618686182097	1.2426479100426802	-0.6144625647678572	Yes	-0.24355848036659988	1.271109098678787	1	0.7190919653964906	1.241144107356465	1.6622504710789532	0.28151730404220854	0.356057430580837	-3.019513653299873	-1.902656545453073	0.17627118456133006	0.45578739571780946	0.6921229598226158	0	0.9633372609202999	0.3568033540689351	0.13112249987189362	-1.2032037872158838	0.612972744941695	-0.6581524889717011	-0.43499991342770705	-0.37188021299146	-1.6030004810057359	-0.6687840836554612	0.1352591784817335
1239	-0.6599938810564793	-1.2351426798714142	-1.0918555775921117	-1.8729550232174115	-0.9800136761825748	0.7302552149489974	-1.3893356095202543	No	0.9884500296956727	1.271109098678787	0	-0.8351799359028186	-1.265551172779832	0.6900605298075814	-0.1680565496870113	0.3644078170159853	0.5879071005245963	-0.33157236016080655	1.6811982211234349	0.7455091364580961	-0.3282608266974758	0	1.4554769702113568	0.9030893338395474	-0.7092989778486871	2.1024530394456957	-0.8107207565815883	-1.3190244633540644	-0.057749803890970355	-0.5712782966752149	-1.0984595550211893	-0.7277780779521713	0.678384956298387
1516	-1.32145142126485	-0.7763885809826442	0.7833643526848755	0.7643353320758515	1.6837905051303954	-0.8620469115648071	-1.5091613380900588	No	0.8191982536395037	0.8818936877303375	0	1.7188668742207747	-0.466073664394829	1.0085365544719207	-0.6133891477253606	-0.7127938995781284	-0.28901201274773203	-0.86077970683304	-0.42318442226689545	0.40466003437306014	1.4135662124516848	0	-1.0718646549633164	-1.2645984229795157	-1.3255128207388065	-0.006760869946547783	0.9784285927739356	2.1864238386771597	0.19277271871104562	0.529647017277607	0.9352636504135546	1.0643720238416339	0.3316751755303699
1536	0.15919091848306074	-1.88322149033398	-0.256265645592372	-0.4833292123676831	-0.09702919271205755	1.539445653986378	-2.004441016179482	No	0.41135217880925734	1.2405823997808694	0	0.8787198519068236	0.9538318723271998	0.36320357150406507	-0.5497701938627853	-0.8088234991206659	-0.3347281554229165	-2.6840643669425996	-1.2406238816870874	1.2013948610889091	0.2855637847306489	1	0.941784148938797	-0.2812534595963136	-1.0678490963319436	0.7947198634775434	0.7569364028869245	0.12330997167336641	-0.9882344241365792	-0.6006941482004219	-0.9629400186675666	-0.3288198435284121	1.9620442729465408
1050	0.4132324115916208	-0.7853915581514768	-0.3971300883730929	-0.7736997785653128	-1.110753286552811	0.9373398256177558	-0.4626833085790709	No	2.250861385002604	-1.201553512052537	0	1.8784946824863245	0.3167481473962266	0.17882271922753495	1.9313685327795846	-1.2639203375279078	0.3219221630935174	0.7061701302928194	-0.33096048125328315	0.7625515637863055	0.010538475825465531	0	-0.7439012976735248	1.0512341201810576	-1.2851823222786394	-0.3594696420227331	0.7574443382841531	0.5181441415109667	-1.1094006290604843	-1.0769474417662461	-0.8627102098754781	-0.48535370766622704	1.2097523067499627
1185	-0.2387290415410484	-0.7239881380785761	-0.6963402398995312	0.4330520434085791	-1.1993575380652566	1.636306859554945	-0.0872293590597316	No	-0.338633041225861	0.8704461756436187	0	2.2775645161293316	-0.8824681927408118	-0.9484148065832477	-1.029032916427777	-3.0759573824908935	0.4590706685308781	2.455034983211034	-0.40222443212370923	-1.2995856347723622	0.9392471810312809	0	0.2089236609155685	0.5809366609761516	-0.5126470982645991	-0.4813575636885021	0.38118654832793514	-0.11149503326687935	-0.19627833437991823	-0.7605955956543895	-1.5084535405927448	0.08534382575898766	0.9243765472169555
926	-0.27974934072902985	0.34587328650310606	-0.5606231459516446	-0.5511176508005959	-1.5168366937960889	-0.9317254774700019	0.10449180665211916	Yes	-0.1611400086413849	0.8017611031233038	1	-1.6711262305384549	-1.323846469571492	1.1132983810689512	0.9940495241033094	-0.2117698385661134	-0.1518635266633232	0.9294294748570553	-1.2615839108712912	-0.034183233169497944	1.2939898949555084	0	0.05937667634277753	-0.5428897328868603	0.6908973851749309	1.3624626823976638	-0.7025393638301701	-0.5546318357508488	0.9651537321166224	0.5681473845507037	-0.33047865572205665	0.11772005023125266	-0.616289556206392
1086	-0.3056996189891145	0.24489982084077455	0.07342447070695295	0.4356520910933485	-1.7791610856432225	-0.4377474295346183	-0.6943463838142968	No	0.3111920651282476	1.271109098678787	0	0.6560808937321939	1.1828488881243389	-0.32403415771333455	1.7489943010731164	0.26420300481358233	2.6950064453935476	0.8384719669608777	0.5032469780896612	-1.3123674552685192	0.6323348381958731	1	0.597112496322971	-0.4946299511777066	-1.3255128207388065	-0.4133385165133125	0.94151756641261	0.7480980178562096	0.306393826419463	0.51373995900341	0.3321231337413147	0.636459025119486	0.35706357656379223
1609	0.5609586480527038	0.23777610986163428	0.07753504041901889	1.0648083753100015	0.5105005142815915	-2.382305844210525	0.12845695236613805	No	-0.2793940878790564	0.8361036393834612	0	0.30741992915734145	0.6373719889021047	0.44282259718356476	1.4224170598783377	0.4896638079661247	-0.19757968869145948	0.6069437335393254	-0.64955232362151	-0.6221479580742214	0.5924760904447113	1	-1.5255571004549262	0.19804994415112728	1.044470803953846	-0.9737484657001659	3.8194239068134004	-0.9178458408450716	1.446740572657967	1.6450832014335368	0.9029024080865385	1.0142756434751414	-2.65588053717449
956	0.7783134962814351	0.18623753972685889	1.3776124542403885	0.41275865747502116	-0.9929817754747806	0.3821016326096833	-0.1511364142971153	Yes	-1.2909528546046265	-0.09114483964078499	1	-2.0659952582583636	0.6290440727405389	0.46377493128150704	0.37058383154984614	-0.5290850480436191	1.6185988274156664	-0.8277042284135752	-0.310000491110097	-0.14495919928314677	0.17794518993138655	1	0.0862047712671219	0.6485899382811541	-0.49798603080961074	-0.24490788558923487	0.5534973155038445	-0.1134161701030988	1.1493871176063875	1.0300979142641689	1.0273013227186503	0.5305402526876244	-0.6479585638771199
975	-0.6841189269182107	-0.38479304604873227	-1.395355976521651	0.7121067698681043	0.5532735710124598	0.8210996334826517	0.5917831028365795	Yes	1.3802454864111169	1.2253190503319107	4	2.2313564334230795	2.173867925308619	1.4527268178848922	-1.4149878162944214	-0.0698130212793758	-1.0246266322432578	-1.0923079017496917	0.28526311573744045	0.6176907330962228	0.5287021014671215	1	0.4151586290628468	0.004034080573248363	-1.2878334254160915	-0.7315265701735745	-0.30354204082458486	1.3278326033157102	-0.7263124845929175	-0.4893371904878825	-0.2936540966262008	0.5033441241520725	1.1581125610769234
1392	1.0235764803131968	0.21790634926524938	0.14804707915860085	-0.4217626827529123	0.7009800777175477	0.8028293882621372	0.7435623590253658	No	2.0055579120456097	-0.05680230338062754	0	0.6056720833476265	0.39586311825250037	1.360536391746627	0.722608685889526	-0.26604742816374327	-0.1269274321265824	0.3960877030086139	1.6518542114983636	-0.26851701565299807	1.8360688940683856	0	0.30290032095357666	0.3617529581002163	-0.7828047151548568	0.2978603164958113	0.30808259732121224	-0.027881619659460257	1.147657565102573	0.9828350033661353	-0.0771789773221625	0.38734464283284825	-0.44707206532498456
898	-0.9118126167231935	-1.3167712435216794	-0.7343488260498464	0.24873163383789215	1.0430732825637041	1.236936317102213	0.7755158866440578	No	-0.7203378050409979	0.24083301087406833	0	-1.4568887277204559	0.7331427339118597	-0.07260571436454608	-0.2783293753989213	-0.4080042503110538	0.7042755094411337	-1.311432744127919	0.4194070175169164	-0.5411963092250451	-1.2489977809610084	1	-0.40034629588443443	1.1099608719029277	-1.3255128207388065	-0.857268149271471	-0.19585668429851388	1.0454072322726584	-1.1525568507316186	-1.3613622935213758	-0.21408963359491792	-0.030430081892983598	1.1616365498218988
1443	0.47313518577333036	-0.32531946653404653	-0.1348025919382408	-0.811865541788431	0.7054507649150924	-0.025368352720495403	-1.5251381018994046	No	1.0728202154008208	1.271109098678787	0	-0.793172580874882	-1.115649224788384	0.2793940985183918	0.934671786431766	0.18069900436605887	-0.7960458221025765	0.5242550759955639	-0.3058085008896632	0.3066658986755835	-1.3327010695714883	0	1.0698427561043005	1.4447459232246902	2.324596191920809	-1.0296064384636245	-0.2283707603508518	-3.0225857356057055	0.7757522507994338	-0.15354046913417932	-0.2601371456897006	-1.5709136398320431	-0.990594736747687
1721	-0.3634685778102191	0.9468521289078533	-0.198418797016443	0.48325408889536997	0.25629615897808644	-0.19692711953110423	-1.4772078104716568	No	-0.14974352010476616	-0.8695756615376833	0	-0.2638800131533365	0.6831753920615324	0.8995842610553018	-1.6228097401454682	-0.5290850480436191	1.0242886436380876	-0.7450155708698135	0.6415828896100797	0.5282178309028811	0.04242546799417635	1	0.2804546356943407	-0.9830365158417728	0.3375100459081854	-0.8728369608414083	0.7147713024144183	0.18518335820879098	0.3518219502646069	0.7792469939896606	0.11401058206009357	-0.11217722076684324	-0.5486156875945695
1346	0.7789022885696087	1.0080044628772284	-0.4429667261006427	-0.6261974665298272	0.29064756338180586	-0.16840763557448318	1.2308536552098366	Yes	1.158193245380654	1.0536063690311241	1	-0.9780049116998902	0.8747168820810426	1.787964787881245	0.7565387314164908	1.6253182684908594	-0.3804443174510528	0.3795499637988815	0.7883028206123831	-0.5198932353847228	-0.1170095044497982	1	-1.4401419622088343	-0.47753747852364936	0.2250021612563288	0.5536948403353412	0.8167185411520438	0.5456857158884668	0.3429012994923271	0.45011366597126784	0.08316778071224713	0.22370827374911884	-0.3225029077138516
1397	-0.8847542624826016	0.2516932205631427	1.0133739281115197	0.2219095803939128	0.421496477066602	-0.9252133039365331	-1.1736492980943742	No	-0.36834600502859294	-0.8695756615376833	0	2.3279734047586826	1.0704223107914521	-1.4009860036353963	-0.7321445440687699	0.7318254423158382	0.19308571174684747	-0.5465628543726264	-0.29742452044879575	-1.376276716469547	-1.3366870111650262	0	-0.135766993687731	0.05944206289036945	0.03368128140301563	-0.565267753976077	0.75596788031718265	-0.12569141108329396	0.673417063506852	0.5066107953678757	-0.268670577187423	0.5149150836878524	-1.0771075494070115
1081	0.6912139536082317	0.512539287007768	0.02882913110328156	-0.9105473554408158	-1.9007800786397822	1.062966176703773	0.2722478266499614	No	0.42035784047525854	0.0462253053998442	0	2.365780032108304	0.05858351652961978	1.9346313607278194	-0.6261129542978111	-0.5040338498535912	0.4923187687759301	1.210570848898004	0.02116728287841354	0.4515267888857571	1.0667950847437697	0	-0.1513400100076915	-0.4696517495077629	-1.3255128207388065	2.097512806712395	0.7519724369154476	0.3620019739048539	-0.8695979783157124	-0.6432889812077028	-1.363314391017988	-0.9911074447067616	1.0410211733101558
976	1.5590849779804996	-0.14148634403973304	-1.1080549434570546	-0.4915631051036322	-0.487799130487761	0.3857530119335187	-0.5984858009585113	No	0.4595413355175657	-1.7510340922150534	0	-0.692354960105747	0.7081590242069292	-0.6131768365868951	-0.37587843403821947	0.8236798486408015	-1.0661867865790007	-0.8359730787659911	-1.2196639305849186	-0.1577410396193341	-0.5913285544308747	0	0.1088831684887748	1.6909011449454663	-0.5379034423889449	-0.6960512614196326	-0.5801533031748541	-0.17906209051554361	0.37039300586749385	0.22676044167355122	0.578193303600388	-0.393623244468265	0.015169584056905964
1257	1.0159328432003891	1.3002781620740005	0.9767548344530406	0.07578785230568139	0.11657541316788154	-1.3614878083261568	0.2642594447452884	No	-0.6506586894840155	1.2253190503319107	0	-0.3941027863542662	0.8955366530950737	-1.6775572820501914	0.1500381801260262	0.6566718088611716	-1.4776322448322272	0.16455948883951185	0.38167906649199523	1.4911166811893168	0.32143666513096364	0	-0.8232119966281142	-1.8928948101650962	0.5560087534764527	-1.25299975393613	0.059778018025009524	1.726427765770931	1.3411977779983428	1.4417281686316412	2.116911959183442	0.7302033181444659	-0.12171975667912843
1655	-0.45825356515530463	0.29013455550606976	0.26462843430229244	0.14416659690289998	0.3916409132173986	-0.22582119252664198	1.6222843685385115	No	0.1368526828626195	-0.1712774242478186	0	-0.12525575525398236	-0.22040085505432525	0.25844172539361976	-1.0672042966452897	2.314226315928084	-0.9622863620337402	-0.3729166889326873	1.0230546633668476	-1.6148710165049631	0.4968151255389993	0	-1.0585944290495868	-0.6295807108467081	2.1930155292108515	-1.0920103419551788	-1.0748347715797895	-0.09539201074325561	0.11100648513094089	-0.14307754350920135	-0.574694803399133	-0.579116685554677	-1.0130928650931699
853	0.96295838128158	1.734302860861303	0.7167466626630483	0.20910832731276316	-1.6200257914236973	-0.11340476491581952	-0.35084596191364936	No	-1.11882450956857	-0.8695756615376833	0	2.298568232765692	0.3000923732427453	0.1662512992553547	-0.019612346226328344	-0.6501658457761843	-0.4968127263675903	1.9961129415441372	0.4487510271419876	-0.16626227312346908	-0.7746787495406046	1	-0.6648418212192615	-1.0480614724601087	0.4609119575480291	-1.236115458109331	-0.5320487499396612	1.2468640530733466	0.4239264478741967	1.0784918585885426	0.8752023514844484	-0.3687915464495848	0.2971369263821971
1644	0.37735123834810586	2.784063144186885	0.9624486017690576	0.08709756761882209	-0.5274032276942621	-0.10341575670681293	-0.27096214286720977	No	-0.661352351050085	-1.7739291163884914	0	-1.1838409591612584	1.261963878370496	0.040537080020137325	-1.0247916607369063	-1.9027259885850765	-0.9165702000056039	-0.17446395318305	-1.0897119995053677	-1.2569794870917177	1.7922242789663767	0	-0.10104191314976602	-1.0129222556854367	1.6701700665487957	-1.1268558896184728	-0.6601045849333931	-0.029180492224076943	1.7661252023493508	1.4170483188772878	0.6303286647350964	-0.11363023639032908	-0.8930894768739012
958	-0.40564776905962674	1.0448763421111162	-1.1990989585144138	-0.9101574796245665	-0.03299791207456715	0.3969294713861066	1.4625167304450521	No	-0.04438935693258058	0.38965066800141684	0	-0.15466089790517934	-0.8449927445227167	-0.4581293301011437	-1.0417566835003886	0.23915180662355442	-2.0012901430155012	0.4622386213426431	-1.7227036159393525	-1.133421650881836	0.5645749818674362	0	-1.2328651981682865	-2.065954548210423	-0.2972220480781227	-1.312367841484656	-0.060516234390325434	2.5536741626853	-0.8332421748377836	-0.3099843105873333	0.4296121923932113	-0.33030828659175016	1.2970825949993576
1660	-0.5388363928128233	-0.4456891222313205	-0.3195148555398282	2.0422861879315	0.5343049510903571	1.9084249605635546	-1.2934750266641788	No	2.462261123663946	0.8704461756436187	0	0.7653000481027427	0.16684610245536136	-2.6832710359319303	-0.24015801493132774	-2.1365371198458925	-1.3487957741326055	0.5283895396766722	-0.8465761763100358	-4.0093360241244405	-1.0138311618048845	0	0.26691388652618875	-0.7955034017932753	-1.3255128207388065	-0.4960376998426646	0.9132485475310193	1.2074241423389778	-0.26014955948482654	-0.9162694274271251	-0.8815881681018584	1.2506246704392054	1.1154151115583164
1682	-1.8315472288709094	-0.48212475664568055	-2.0889636290368596	-0.46012731626956077	-0.48934760843715314	1.6101534320193887	-1.6209986847554698	No	0.022102368607609304	0.698733494342832	0	-0.32269029845573044	-0.29535186782981615	-1.3465098569270868	-0.028094869951769155	0.9405854920403757	1.5354785187441808	-0.8483764313044159	-0.519600392541959	-0.4091172593510588	-1.707373342978024	0	0.13937989258581213	-1.8986563059725738	-1.1928556683131628	-0.389244917836879	0.9506095778620577	1.8763381527211236	-0.677329831676141	-0.24517341259246744	0.07398441589998854	0.5627439612788884	1.427992994168286
1318	-0.8890210867202276	0.33460143935986336	-0.4721021746128211	-1.1044094790212307	0.8540447219962194	-0.7249842154594056	-0.4866484542930898	No	0.06644647839132563	0.8818936877303375	0	-1.2552534079374027	-2.997752770575357	0.6146320099744998	-1.8051839718519365	-0.10738982342499048	0.9037642657350602	-1.853043443338577	1.2326544867166744	0.11493825395271287	2.3183596601904837	1	-1.2881623511043396	0.850088978164695	1.352243477024938	-0.3614441402732511	0.39938025501740265	-0.653959781101538	0.35768128194178456	0.8184230530331542	0.2648272453515487	-0.21033071465853434	-1.559680192407914
1406	0.7199450470636085	0.5863334970136849	0.788341073274061	0.31757041742385345	-0.2876458853057003	-0.6281762679212822	0.3920735552200558	No	-0.5301948069708273	-1.7510340922150534	0	-0.6797527770708011	0.025271949438707652	-1.5476525764819709	0.41299646745822965	3.2411209211511967	0.6045311700000741	-0.19927054274519837	1.0901265849758224	0.8861093999961871	0.24969092289100692	1	-0.5974341610464312	-0.8428923709866943	0.388975058932939	-0.9722313013551991	0.925940963525792	0.5663072854809922	1.5552292808938237	0.8123681558361486	0.7556281536462423	0.44677960849195575	-0.6493033413130769
1687	1.7279516503782724	1.7845209895931686	0.9314124026575253	-0.5155496890801677	-1.2400379798887513	-1.229019651767433	0.47994575617145846	No	-1.6595903094668332	-1.0985259032720651	0	1.4458190274167944	0.07523930098397663	0.26682267854621156	0.2687935369695968	0.6316206495557267	-0.4885007109828032	0.17696278362058604	-0.5279843729828265	0.5069147570625587	-0.18476936077823508	0	-1.1541837985066414	-1.5205333379426358	-0.019887212286109495	-0.7870627179176723	0.5626534000971205	1.77996797338891	1.843152642582253	2.581102269850867	2.2408469207184303	0.4054134201302558	-0.5876048674084385
1629	-0.6865939994957664	-0.6557472431436563	-0.14054220520146174	2.1553183929901305	1.3580732709184102	0.21303398233679513	-0.42274139905570607	No	-1.4744307720718632	0.08056784166000107	0	0.5930699003126804	-0.8033532800541883	1.364726780512556	0.7692625774887801	0.5188902382583097	-1.7727093328748198	0.25965142191189744	-1.1400159602326077	0.43448432187748715	-0.9022267274957843	1	-0.22885368807632409	-0.42369709617974427	-1.3255128207388065	0.4512453632820468	0.5116292700978714	1.171928692909977	-0.6333427433322042	-0.1112030663372108	0.48237173768371716	0.7336279684454575	0.7110273796447455
1576	0.1921664819297253	-1.9825024833750031	-1.6649072089120838	-1.7259636815601476	-2.3072205853284546	3.1892562757786114	-1.213591207617739	No	0.23614642199648234	0.8017611031233038	0	-0.1588616353640926	2.44452448313382	2.353678667115941	0.6250596470001472	0.18904939080120717	-0.7253935365082717	-0.654058062973636	1.6560462798008324	-0.6817966124431967	0.8316285398303367	1	3.1778340417717477	1.3153633477252147	-1.3255128207388065	0.08224054003855395	-1.448384692471427	-1.0974095123066518	-2.0508165857460643	-2.3015987118606653	-2.494802416336118	-1.070185777437136	2.2972105967532435
1732	-0.2966140259152085	-0.6131172566232451	0.7416395212126988	1.3627013172558269	1.084377311287995	0.06444170539981212	-0.3748111076276683	No	0.5689963325691584	1.271109098678787	0	-1.0284137220844576	0.6831753920615324	-1.1663193934164855	1.044944671393434	0.7735774522607457	-1.3986680212649425	1.6777616639075157	-0.2890405204874195	0.1319807110409677	2.0313766169879655	1	0.4426689363704757	0.25944328101064296	-1.2588831020209696	2.5799983315967845	-1.0565893162326003	0.04623561156713064	-0.014105420452843282	-0.3712233188035083	-0.8511950202872531	0.7516128848570514	0.5889461299601134
925	-0.10793684685414569	1.055639094424384	0.18415680826063427	1.0163566309036312	2.2409467463479285	-2.0630172971791767	0.06454989712875432	No	-0.06410565986640973	-1.0069458065783123	0	-1.7845459560977524	-0.3494831871508097	-0.7221292080571735	0.4214789788399708	-0.7211442860132767	-0.28069997800999313	-0.12485076443252811	-0.5992483238532526	1.0139278430381211	-1.0497040422051993	0	-0.809309061228502	-0.8119611561439728	0.26102947980987357	-1.7334525744826155	2.1260083505502023	0.7734765255241767	-0.3388068769335787	0.5074519656431757	1.1949952279103915	1.6370739159588832	-1.2428410317991014
1135	0.8407295404034039	0.5222199034497232	1.7232104276968736	1.9168169017119754	1.2131839852847195	0.9535877048631701	-0.446706544769725	No	0.5471078281863532	0.8818936877303375	0	0.6728838826902386	0.7289787952209602	2.010059763480412	-2.8273282523449783	-2.207515637852151	-0.16017554204811033	1.6777616639075157	2.620205592141293	0.17032624196954485	0.9711341198380576	0	-0.34237404218601103	-0.5738429089278552	-1.111888815291877	-0.3197213998953089	0.2181520713731095	1.45430167300863	0.5216680033659181	0.05135188751942154	1.220504516460631	0.4070178512655584	0.3920379374349087
1279	0.4726603634644976	-0.43235885974959376	-3.1958159231411805	-1.8926757459653156	-1.9175922803299443	0.7686732824810433	-0.7822185847656994	No	0.6270015399944717	-1.7853766284752108	0	-0.02863885727286391	-0.5868280803297476	0.199775092352307	-0.011129817563407689	0.005340585138354225	1.16559313741489	-0.9186617363097527	-1.295119832634761	-2.479775711253892	-1.4602491217693587	0	-0.6461001588517788	1.753805952832953	-0.9884611288533762	0.7688808611213391	0.8514727090270633	-0.41823606858017603	0.218362775686758	0.5827111000102305	-0.20310787060876842	-1.4594107858647363	0.8556312788786763
1677	-0.33032249434642713	-0.8436355218658841	1.7433125057221335	-0.11510385547930688	1.0800680364773207	-0.29077139311793354	0.2882245904593073	No	1.2288080934272936	-0.5147027868493915	0	0.4040368418093568	-0.8533206219045155	-1.639843002620236	0.6844373056720131	0.29342941566347586	0.13074548024323338	1.2684528783747167	0.9895186635213427	1.27382525659392	1.329862775355823	0	-0.12526447249107514	-0.8881165054803739	0.44314681609566153	0.22461607678592982	0.0794862765901671	0.18109726772356893	1.731883227452419	1.4215495624256325	0.580165319312291	-0.09246777694182357	-0.9482140481554568
1306	-1.1035238696409915	-1.5676138120834266	-0.9173127281787176	-0.48859364563825064	-0.5434381027967197	0.8954440124812489	0.14443371617548398	No	-1.5823724855613512	0.7216285185162702	0	-0.8435813912594493	-0.8033532800541883	-0.9442242617099997	-0.011129817563407689	1.1576958504308952	-0.9622863620337402	0.2637858663405556	-0.21358455987605093	-0.677535926251023	0.29353553799301585	0	1.3557122380464655	0.5419559107617387	-0.9318309262160069	1.2803630967738662	-0.6169994428353295	-0.4132291601000495	-0.6764926879204891	-1.5974295461267913	-1.5853314417216813	-0.5724898505777036	1.1509415936871528
1304	0.07480893043232584	0.9730862321350172	0.995716746550087	0.4787231744571623	0.5038736745671204	-1.157350536380374	0.8394229418811514	No	-1.2468181578514081	-1.8769567251689632	0	-0.46971600193111734	0.22930529915815387	0.5517748906001837	-0.8721062188665322	1.4875366590034147	0.9868844969947385	-0.5506972795488344	-0.5782883337100664	0.02972597595145009	0.6961088271734629	1	-0.16243066475922258	-0.9845880403527363	-0.49508216598632804	-0.40758896468384936	-0.11821084502256816	1.3078182422848559	0.0366119080948472	0.703992497418591	1.5288087721113068	1.7542045309289078	-0.760841623935695
1270	0.008975298483640964	0.7169065986284707	0.7132481179368744	1.057490138407975	1.3690504844336386	-0.2402213317794495	-0.3428575800089764	No	-1.9672035755151651	-0.38878015389548143	0	-0.4235079192248653	-0.07466274880435946	-1.2878431653455293	0.362101320168105	1.040790284800487	-0.3887563715417435	0.48704521090479147	-0.23454455001923713	0.6602968410968068	-0.5674132760831013	1	-1.4677095459933096	-1.2307676761699295	-1.2789340527325175	-0.14386317656794093	1.0508445640086521	2.266633034113292	0.03884993986556421	0.7894725673911897	1.1040565244837421	1.4562192455821978	0.2638617765145808
842	0.8792719261287304	-0.19727858648613775	0.045971294038882116	0.21816210310373124	-1.7338866792423882	-0.7930257609986175	1.3826329113986022	No	-1.6032869248640542	-1.7510340922150534	0	-0.37309910884029784	0.48330598588045653	0.5014892107114627	0.11610807534930329	0.7986286115661906	-1.3487957741326055	1.6984338667983565	1.0104786927055465	1.3249526179386695	0.24969092289100692	0	1.6740202124620054	-0.05599294725889623	0.14459196476816685	0.24010845451220555	-0.9590074190072914	-0.5745586216027387	0.7413620155523077	0.1323949755123778	0.02538547772261382	-0.16163005177745587	-0.89002985540469
1582	1.0935095954725016	-1.3095033788047707	-0.07274133141460612	0.8328740201590772	0.8528916201158501	-0.40729085373563806	-0.5585438914351465	Yes	-0.056395560797279136	1.271109098678787	2	-1.574509259202852	0.3750433860182362	0.4847273044062791	0.98132567803102	-0.3245002304212388	-0.392912379234137	1.0534623841628967	-0.01656069254714356	-0.3579898980063094	-0.360147802625598	0	-1.0932860114232819	0.03863081768148116	0.14075533602787219	-0.15690993654503568	1.410677671127781	0.044327728194185324	-0.7251612514483468	-0.816818823091305	-0.12268888405395059	0.24039753815524262	-0.15256941364948584
833	0.041844379671421364	-0.7755725174936201	-1.026938491750378	-0.6451104025275517	-0.17616927954027278	0.6357981249827168	-0.5425671276258005	No	2.0660566279093877	0.0462253053998442	0	-0.020237386022761615	-0.07882669719020063	-1.2543193527351622	-1.3259212887867837	-0.34120104217611846	-0.6422732278367862	2.219372363118174	0.8931027322872966	1.849008131242441	-0.12099537180064529	0	-0.3369810625464456	0.46439063780044765	-0.7653771492774308	0.5629442189682048	-0.36879016307955537	0.4228449408477849	-0.7426180466888284	-0.684610547182859	-0.7599544651073226	-0.877654654273608	0.8475307772793064
1730	0.09616329788959342	-0.4743584781713563	0.030486382283549066	-2.1528144648816285	-2.0116475276372863	0.3247580499068277	-1.1656609161897014	No	1.1454698854577237	-1.0985259032720651	0	0.9753367449976431	-0.7075825350444332	-0.34917699765769505	1.7108229208556034	0.5105398129385784	1.8222434365783722	-0.3729166889326873	0.8134547619349854	-0.6817966124431967	1.3856650667530641	0	-0.229744026387997	-1.1387014323544558	-0.11420690623919064	-1.4912306141566911	0.8775616946470521	1.1066609481892833	-0.21366221898733498	-0.21330935317713096	0.3700795649956488	-1.0123466115285096	0.75974349504718
1473	-0.2336562190406098	0.6024749299615031	1.992136533714822	1.343840817906533	0.20959047237666187	-1.671849649469871	-1.1097422428569905	No	-0.4259392788633081	-2.1402495031635023	0	1.361804317360921	-1.4820764500638064	-0.5251769162950484	-1.4743655539659648	-1.8275723551304097	2.1090085092361774	0.9418327503856793	-0.6453603334010763	-1.133421650881836	0.3852106541085535	1	-0.15867651875715794	-0.7440815747440889	0.28137774517653596	0.2523095254615413	-0.3598392341797068	0.3372154958449819	0.42516165378390747	0.3426904192799815	-0.15919228706763816	1.1253860870341612	-0.8579049370894059
1693	0.42748225725790084	0.39470629593008433	0.49952842407600684	-1.0897539429550092	0.022326027543554023	-2.747586689531099	0.34414326379201804	Yes	0.4019481554225539	1.271109098678787	1	-1.3770746670981144	-0.5493525545521187	-1.5979381783170323	-0.019612346226328344	-1.4225779131032235	-1.1077469409147433	-0.27369033068409376	1.500942407398679	-0.32390498382979976	-0.8743255817971637	0	-1.4032314519917102	3.0323553668615646	1.5365380033848701	-0.3555855719713084	-1.2537413047920116	-1.4804127288019762	2.0470918153580953	1.5046732990733658	0.4211864101577165	-0.3491614923711231	-2.8907392011256783
1147	-0.45193503154101294	1.025967706628633	1.1900876890370877	0.2622315298576302	1.345933834650449	0.13691827886533534	-0.6144625647678572	No	0.3723289149291445	-0.5147027868493915	0	-1.087224066070439	-0.30367978399138196	-1.421938259679679	-0.7194206979964806	-0.17001782862120593	-0.9789104702151216	-2.2044701223848624	0.901486712728164	0.19588992264191954	0.6841512251209216	0	-1.075839484572141	0.004221613952297523	-0.6798554003221122	0.7933957789598017	-0.3298651070005825	1.2205987680872608	0.8098803210682577	0.5150512618193013	1.0224457914192726	1.188867805065432	-0.652233694226908
1509	1.107892190351594	-0.5974156601032476	-0.3298300355331096	-1.0618715246074542	-0.1782787637077553	0.13673863816400472	-2.1562202723679786	No	1.4222027311595358	1.271109098678787	0	1.0509499996968859	-1.344666240585523	-0.05584382269442365	0.2984823663055297	-0.7169690927957026	1.3484577855274351	-0.4183954428807761	-0.4692963927737016	-1.3677555028054424	1.9755744740761065	0	0.42746792577201886	1.2989019904154864	-0.6513630171068812	0.33719629177718213	-0.44208122328487787	-0.4052001338123661	0.17062716168550907	-0.10688110225071187	-0.19934302803375206	-0.4812739310201362	0.5302186503786256
1390	-0.79124203331330345	-0.9372845186906975	-1.0742549085599926	-0.9479039402006788	-1.1318952628854237	0.6897220723114448	-2.044382925702847	No	-1.759228109449943	0.8017611031233038	0	-0.3646976534836672	0.5707488535084126	-0.8101291673758502	1.320626765298088	-1.518607590414927	0.5629710156643313	-1.0840390513972757	0.4990549878692275	0.08085334969621837	-0.3282608266974758	0	0.27975837472866266	-0.062129671018834744	0.030296201653433896	-0.7460154127545812	-0.2570222030939231	0.18402827856068413	-2.132329735850952	-1.8888027520370327	-0.8734818316850111	-1.8208240097755728	1.7092613595531132
1162	-0.9384327956455699	-0.6389367373009083	-1.4599330049792516	-1.5239515247819246	-0.9592554843953769	0.5567253945381754	0.5518411933132251	Yes	1.4737741216377391	0.1607004262670347	1	-1.3812754730212131	0.5291093890398844	-0.23184373157506946	0.4511678476757426	1.178571894287932	0.10996541275183792	0.32580235949837677	-0.6788962551645461	-1.8875503299170404	-1.5957687601835415	0	1.602480645729926	0.21900937189369052	0.14425651961781694	1.3121712513829524	-0.09761255972230713	-1.5031229995662347	-0.4473322943041372	-0.9627864600938899	-1.0889341157098316	-1.877000616199497	0.4495731340869955
1158	-0.8163897535687227	-1.0008027064113758	-0.9526280353877551	-0.20060912751141485	0.3595809074575652	-0.709642319572968	-0.886067549526448	No	-0.284144076477545	0.8818936877303375	0	-0.16306237282300584	-0.7742056316583583	-0.08517713921508004	0.6801960499811425	-0.81299869233824	0.6253112471679454	-0.4059921673521521	0.725422811141807	-0.5369357023929927	0.8156850704269484	1	2.0564680481070665	0.29321546199014364	0.6554358183019079	1.426327937630753	-1.40645935059854	-1.7017508050095478	-0.4376444834575099	-0.17917465243910743	-0.8874905884148216	-0.4412608293933951	-0.4403046145106457
1478	-0.13445349621005137	0.3634229093028711	-0.3376910601005454	0.6560409443909173	-0.08773353747729051	0.14151837504079742	-0.7103231476236428	No	0.7295491546295104	0.08056784166000107	0	-1.3896769283778436	-0.7825335090401573	1.092346046971009	0.20093332741615091	0.6274454174535695	-0.9830664779075151	2.3227330695331747	-0.5028323926192065	-0.1960865606278961	0.556603247165742	0	-1.1478668551107423	-0.20322464441084453	-0.32587867580235635	-0.5830271995348112	-0.05419298945721406	1.199649440971261	-0.49917728016598145	-0.1069399972265449	0.6541774916645248	-0.20118216553538157	0.1360435400325331
1596	-0.9753965337520676	-0.28493891457336523	0.6960524852454695	-0.3978697317423777	0.9684689441003704	-0.8245833735450798	0.23230591712688659	No	-0.5343508881642234	-0.5147027868493915	0	-0.058043999924060875	1.1911767655061378	0.36320357150406507	0.7777450888705213	0.7401758287509865	-0.47187664150732533	-1.0054848190297223	0.9601746538962714	-0.14921981603521425	-1.3845174193751912	0	-2.164240681641448	-0.22741097385750375	1.3557527991361242	-0.8655632820046878	2.0563636651452675	-0.021318774314451935	-0.07205277770791613	-0.1968397139977883	-0.025708412423146452	-0.16051239046372034	-0.3902247650491233
1163	-2.0042314815737594	1.0627108265821117	2.899843992304768	1.8772357792721375	1.3910517141880132	-0.8652836650797879	-0.14314803239244234	Yes	-0.5597245749340444	0.08056784166000107	1	-1.246851952580772	0.4250107278685635	2.2153930279085436	0.5063042506567379	1.232849483885562	-0.8666980302850741	1.1692265201261232	-1.714319635498485	-1.8534654752606217	0.5008009928898464	1	-1.4537880110322812	-2.061541677091726	-0.7812189313882881	-1.3141080274273889	1.193757561378481	2.7887269231182916	-0.08273507797403022	0.8806343821752441	2.244692851078988	2.3096922199651058	-0.178252663615924
1384	-1.4924001417518356	-1.8104602261024023	-0.47729104757104285	0.35336931496649915	0.7312484133919223	0.2914296790207232	-0.7183115295283157	No	1.6469632109173824	-0.32009508137516685	0	-1.1838409591612584	0.41668285048676457	0.8032033680974483	0.6759547942902719	-0.3829530521210259	1.2694935619601504	0.34234006020320873	0.4990549878692275	0.1745868488015972	-1.4522773870676646	1	-0.06972538460405422	0.3372040474401328	0.15523499665226911	-0.8207192355266648	-0.6348665282991388	0.17080516135931967	-1.6716982274259884	-0.9567340699220269	0.4132266030550481	0.380470906122069	0.6502361850450012
930	0.5926300725956157	1.242903588183304	-0.22790252445670364	-0.3003515384895517	-0.8265784955483148	-1.3225975911377443	-0.5345787457211276	No	-0.7040324612743307	-0.8695756615376833	0	-0.3983035140325816	0.8289134789216148	0.7403462096963024	-0.1680565496870113	0.11389579623112354	-0.7544856677668337	-1.6256496735981332	-1.102287970166669	0.6602968410968068	-0.48370991322993057	1	-0.8591381398155559	0.9875067865411794	1.5560091711944684	-0.3990820938157639	-0.9499788333023255	-1.024510674843466	0.669673374221343	0.8588195909114217	-0.43576668808724095	-0.7875971685782784	-1.3742929930511167
1733	0.2709021419864882	0.049820148703811955	0.5679815898788194	0.7460551036249372	1.5227735723787927	-1.499509205243108	0.25627106284061546	No	0.30906930085601897	-0.8695756615376833	0	-1.5114982657833385	-0.9365995508415723	0.12015608618622216	-0.19774538889790394	0.836205428293524	0.8538920186027232	1.0493279589866888	-0.7459682548555561	-1.9557201979501204	-2.863276656548262	0	0.33506803551522735	-0.9474149657291706	-0.20192833782957195	0.742037115394899	-1.5059263674328178	0.7417968558490798	0.5737824203730286	1.030354193479807	0.7639545045226951	0.9384889004760314	-0.8911322527884206
1661	0.7403101743833305	1.949557589100391	1.3657598218263773	0.4174035320722992	0.9347368045356244	-1.3863201376005325	1.5983192228244927	Yes	-0.64567013513517	-0.4689127385025151	2	-0.5705336618226439	-0.31200766137318087	-1.224986084998043	-0.6176304034162311	0.24750221250099425	-0.9373503158793789	-1.8902533469342497	-1.735279664682689	1.0565339907187659	1.3617498626479818	0	-2.2371394313704656	-1.0540110573680497	0.853892297730999	-2.2679599890455484	1.234940787611125	1.5193428228750006	0.7291555876962272	0.7383033156612834	1.3421861395327894	0.7824508554394745	-1.435466540997123
1273	1.454948770134149	0.38844630246770934	0.6047058996340509	-1.0709438355378165	0.6995896529015154	-0.7463688805936978	0.8713764694998433	No	-1.020584444478769	-0.8810231736244023	0	1.2861911409064615	-0.8241729735086856	1.2725364324279507	0.6759547942902719	0.8988334820954682	0.7998638411897998	-0.43079875691430053	-0.6453603334010763	0.07659273294415088	1.1664419912430197	0	-1.269761875343414	1.6001807582636258	1.0911284628170435	-1.516907599669722	-0.5448776833968154	-0.3933721655737938	0.5470095167124147	0.3341384366176312	0.4714230888860358	-0.35284735309883586	-1.1008804339217846
893	-1.0111338023085161	-0.9192341142084108	-0.6631788195144259	0.8819284786637474	-0.017308466321017235	1.4786758082792397	-1.3653704638062354	Yes	0.9883763957748143	1.030711344857686	1	0.12678833579124638	-0.020531453720720152	0.3464416651988815	-2.8273282523449783	-1.243044293670871	1.4232660788141334	0.6606913763447306	2.0878219752438225	0.021204749887326464	1.1146256414393165	1	0.07263965108362087	0.001201154478462755	-1.3255128207388065	0.006362928247896735	-0.1767195193487713	1.1024995556341586	-1.3260734390094648	-0.9973118710998925	-0.9940402037141627	0.2976762535687185	1.033009417757883
1439	-1.1340666607365042	-0.7376508862342347	-0.8751179942623845	-0.5698781388963448	0.255692506552251	-0.7510039975105864	-0.3668227257229953	No	-0.6520418317773728	-0.06824981546734687	0	-1.3182644796016996	0.9413400562545015	-0.5335578499342252	-0.028094869951769155	0.5731678278559397	-1.3030796121044692	-0.07523758049511878	-0.38545647124197435	0.1362413277930352	-1.4602491217693587	1	0.5213529650537715	0.709311110044254	-0.28835832051374455	0.3184926439996856	-0.39432999874613217	-0.161872166815211	0.05979390397896645	-0.6360383382147052	-0.4606544795931387	0.4948785405150694	-0.18429669231359988
1680	1.608271987138171	0.2577695402371526	0.01596130379963194	0.63767439571167706	0.8706669891962697	-0.13756899143336104	-0.7662418209563535	No	-0.42271590081020816	-1.0985259032720651	0	1.8154836890668111	-0.19958112282006107	0.6146320099744998	0.3493775135956544	1.4457847268276731	0.3052981129709914	0.04052652177631971	0.09243123862896681	0.40039938786094714	-0.14491061302707328	0	-0.7723180823096202	0.4679740442857993	-0.27833159384882417	-0.885065644211933	-0.6832638688469884	0.9406143036905442	0.3281917489596315	-0.2397332720365901	0.9758865418749273	0.9143019478776706	-1.0357539612396065
1308	0.1745919610975442	-0.6929175016735077	0.9994442801982504	-1.2010936159094106	0.9519287613395199	0.1224113484740858	0.927295142832554	No	-0.10209515716118933	-1.7395865801283343	0	0.542661089928113	0.008616165590284657	0.4386320913371466	-0.5837003183894276	2.6023151923248617	-0.4677206338149318	0.2720547166929716	0.19303917472382814	-1.2058521257469683	1.3139193059524348	0	-1.2129746079434498	1.3418077041181924	0.6513369817231277	-0.15002408928190822	-0.22180850858421192	-0.5185460714145383	0.5357922601552758	0.7302284950918974	0.48748297137929736	-0.06226288425354505	-1.3844289510890928
1464	-0.4928745079334726	-0.20789612156791717	-0.30914242353815613	0.5269727968818538	-0.8063807757358561	0.7743226085798063	-0.438718162865052	No	-0.8769402854464572	-2.2089345756838172	0	0.13939053838738824	0.6623556598272683	-0.6802244618076294	1.7023404094738623	-0.3913034385561742	0.8123319416787876	-0.16206065840197578	0.1636951943795201	1.1034007452314627	1.2939898949555084	1	0.2871798032752941	-0.17510347407778887	0.3902548644081335	-0.6838234780413809	-1.237940245675679	0.34942305846496935	-0.7081057562852857	-1.1063234414503131	-0.6978011873854164	-0.21546366932326025	1.1234578937729538
838	0.7177338310552681	-1.4332094278334524	0.03091565216904699	1.5276129961087386	1.4973564966862114	0.678583671141756	-0.23900861524851794	No	1.2092433798698918	1.2253190503319107	0	-0.839380663581134	1.0620944334096531	0.9414890073048459	0.13731437355357565	-0.09903942726869644	-1.739461116512057	-1.8323712404477364	1.8698381714531283	-1.0822942895370866	0.04242546799417635	1	0.3458401213463557	1.7375685590744403	-0.9191427309859277	-0.16405898360471238	-1.0243840353670775	-0.25927474702605774	-1.3203197527141506	-1.764358417622051	-0.9968502454627437	-0.2325108322947452	1.1469139395525976
1382	0.39972317497692844	-1.4508107184876353	-0.11333083119753402	0.16060825862854664	-0.33553014164015366	1.1902817734887858	-0.8381372580984102	No	0.33653248930453555	1.2253190503319107	0	-0.5495299843086755	1.449341352139573	0.3129178916153441	0.35361880878636376	-1.2346939072357228	-0.858386014900287	-1.063366848506435	1.3961424176417305	0.6943817751133469	0.48087161901426545	1	0.7229347379619783	-0.11997566181132324	-0.7124898720774112	1.320611124913406	-1.1621977434661546	-0.06518196179574182	-1.1819831482847485	-1.4439854310543114	-0.9821346006828662	-0.28152479975430317	1.3788492040939804
1319	0.05320951048689041	0.09818556073154998	-0.07971916871066737	1.5002119506900136	0.4516075682506845	0.1888608316233343	1.1669465999724529	No	1.8593799175218872	0.8704461756436187	0	2.243958694702809	-0.35781106453260864	-0.7891767552242483	1.21035388033642	-0.19924423947109945	0.5795950851398092	0.9046228467900065	0.3691030567896765	0.9670610885254242	0.7678545879740925	0	-1.3174622047184705	0.09159726031713505	-0.5292926334916495	-0.15838918923532863	0.4405808423296326	0.7836860903366609	-0.6281476921010207	-0.7171421318289809	0.5969767572146653	0.5378483372526149	0.521964539594476
1463	-2.1472400537285643	-1.2978188940500324	-0.23519458535917614	0.8675663315969572	1.2642196112035347	-0.35025754415600296	-1.1736492980943742	No	0.28784228460753586	0.0462253053998442	0	1.4164138554238037	0.26261686685499985	1.3353935908290964	0.6123358009278579	-1.1010874909658521	-1.8433615410573174	0.2803235862978378	-0.875920185935107	0.31092650550763584	-0.5355262630336336	0	-0.13783709713565645	-0.9898823154842854	0.24045664783966864	0.21072372348009638	0.11547454686889903	0.42748963587309263	-1.2696569292836397	-0.8970547117265262	0.3243281983249801	0.6914621275351962	0.15616945338900198
845	0.8565604030840067	0.4593871110766408	-0.04843493044577013	-0.2358641204234145	-0.4978649698003714	0.21724786097936255	-1.7568011771349104	No	0.07279865273167552	0.1607004262670347	0	-0.16306237282300584	0.6873393307524319	-0.026510503734590397	-0.29105316222145244	1.0282646273785987	-0.6796773744801354	0.3712811134464655	0.1888471845033944	0.44726614237364415	0.23374743492694583	0	0.46671525930375163	-1.09797610209482	0.29307253754578544	0.4250513048584356	-0.645535536672178	0.24765437952865138	-0.7970175866863056	-0.34007026869471935	0.5080533970799478	0.25502754681510714	0.5670911680640439
946	0.41332346635607453	-1.1490103950040746	-0.014846190846350492	0.07795041859638076	0.36992148706766054	-0.3094391360076118	0.12046857046146509	No	2.196059892651575	0.3782031559146975	0	2.1389402680105754	1.5492760358402276	0.8325366358345675	0.03976533466419685	1.8633046707384158	0.6253112471679454	0.4829107857285835	0.7338068696647095	-1.2356763735713345	-1.2489977809610084	0	-0.13106978106359848	0.3470432712478954	-0.2723941981457839	-0.20684213699114073	-0.33765652633212506	-0.07020118947890988	-0.10281989253422039	-1.0324875608185347	-1.1714264293452683	-0.32220837546254866	0.7731238684855878
1060	0.26246549823678367	0.38694060494393256	-0.013736596888604324	0.8811122644802601	1.680921875099874	-0.9545583197803668	-0.5984858009585113	No	-0.2653245744292182	0.8017611031233038	0	-0.3100880958595886	-1.1198131634792834	0.677489129348816	0.9643606552675377	-0.9758314611311296	3.3807490306392065	-1.282491767894463	-0.7250082256713523	1.469813567668934	-1.6435993168790886	0	-1.7805948780344008	0.10483472861284272	1.8062128673896738	-1.1252415950647023	0.8117256659011345	-0.3913271661846583	-0.08065376759778906	0.16455133986665404	0.7825859845620722	0.4134919915972983	-0.9256161540854372
1510	-0.6822011003228263	-0.47908900530982823	-1.335117597896854	-0.9182511852805878	-0.946355817903384	1.6326499215802377	0.8713764694998433	No	0.05719630813436999	0.8017611031233038	0	-1.1334321487766912	0.14602637991603892	-0.8101291673758502	1.22731898209958	0.5731678278559397	-0.3430402095136072	-0.9476027895530095	0.612238919026026	-0.13643797569902694	0.18990281054460056	0	2.0541905459650356	0.22542860036935852	-1.039586493909374	2.7061574127821366	-0.4751905988248877	-1.4564142675028078	-2.8115430227636966	-2.369972502077104	-2.8433631825349512	-1.142417035721974	1.8606928417372333
1194	-0.007517087555984119	1.5042671880463092	0.4093307322337772	0.06286620671983471	-0.16359290523158393	-1.0874525489507079	0.13644533427081101	No	1.3501864766747913	-1.6976123691436977	0	-1.1586365148465831	2.4695081152792167	-1.1160337135277645	0.018559021647484946	0.4270358319333465	0.9744164739175578	-1.9894797051828434	0.6793108406350008	0.46856921621396647	0.5924760904447113	1	-0.5397305727511208	-0.7706564947107324	0.11283545032623696	-0.8151941640191049	0.6547093367206038	0.6212292701431898	-0.4079042047798966	-0.2076398056233521	0.5679219255681659	0.3218375845182794	-0.06315671215517607
1437	-0.13073117828527023	-0.016442103563507525	0.5298358383067082	-0.28179066801643987	-0.3540976116230702	-0.30970088371108384	-0.19906670572515311	No	-0.33719564330966173	-0.9153657098845598	0	0.12258759833233314	1.6741945068053463	-1.7906999642327392	-0.4479798992825359	-0.18671862093379402	-0.018871045852188937	-0.9476027895530095	-0.3938404516828418	-0.27703822931710276	1.4016085361564525	0	-1.1022954158502265	-0.11372711696697824	-0.9868946766108495	0.2089964592428348	2.3572349760509064	0.4376716993058475	-1.8105982733887136	-1.311725084331931	-1.0833627218534319	0.011503275994800591	0.8145731004814053
936	-1.6489655863460804	-0.598634447062655	1.0824800699062713	2.1187161054852566	1.7306838439056926	-0.506213770531227	0.5758063390272337	No	-0.3065592780627907	0.9505787602506524	0	1.3450014066476597	-0.4161062837647348	-0.5838435298229462	2.4233551409167045	1.153520657213321	1.4772942562270568	1.380082589161735	0.47390300750560754	0.8222002181552808	1.656704492066812	1	-0.7207812505147226	-1.787440841027328	-0.7947837746829988	-0.811935462478911	2.2199981957153363	1.4299500768138207	-2.159474609255209	-1.713393406438352	-0.21040750833193253	1.4909659439605156	0.32991402084355814
1503	0.22110885413486206	-0.05513274063863007	0.1643641082860898	0.4749556472371524	-1.7937814394597744	-0.3415679641625635	2.1095756647229718	No	-0.7479523323381849	-2.083011942729907	0	-0.058043999924060875	-0.7117464737353327	0.1578703461027629	0.1585206915077674	-1.9653539646178546	-0.392912379234137	0.34234006020320873	-0.6788962551645461	0.34501141968414545	0.7917697920791749	0	-0.6077526984296133	-0.5303628269012358	-0.08917631719331146	-0.38182539961504713	0.2831859443122797	0.7581069941621024	-1.8329006554754468	-0.9528170499574666	-0.17385568257129771	0.2042909780491736	0.4905846325593032
940	0.15608943605480274	0.2759508784866161	0.7442350604097809	-0.6730668937866684	0.611317207277774	0.6733287568775373	-0.5186019819117816	No	1.1024930991547275	0.698733494342832	0	-0.2638800131533365	-1.1073212698470514	0.49729874389187423	-0.3122594801756442	1.1326446911254504	-2.1425945593804965	1.012118055391016	0.5912789288828397	-0.43894158653554644	-0.6272013605884985	1	0.14337290964827448	0.6155757937673983	-1.190355185958747	1.2999360783527087	-0.3379671052411415	0.03540732847986497	0.2788989854926485	-0.07029863398097232	-0.0671610265269715	0.5184304331525076	0.32070757175694725
1234	1.2862672101812989	1.149252478831806	0.8106476213970261	0.20043382414579766	0.23641820148259438	-0.4867481241062335	0.5997714847412525	No	-0.017052797407119083	-1.0985259032720651	0	1.7440712402906668	0.3209121054770095	2.194440615756942	0.014317756081654658	-0.09903942726869644	-2.6579404421789836	1.1072100654732024	-0.18424058929199727	-0.5071114148885657	-1.7312885470831063	1	-0.3354617728687873	-1.01851948893097	1.5916071489942456	-0.6413877550118138	-0.08905802643716236	-0.267269753399904	0.4713420989026611	0.4078429183147805	0.6630803182214142	-0.5986668917385184	-1.0566441501529138
1108	-0.3006342667432395	-1.5546342993570483	0.8736711879499734	0.295387318192288	-0.4487237745248202	1.7905584449903207	-0.2869389066765557	No	0.6766879414268389	1.030711344857686	0	-1.2720563968954473	0.753962427366357	-0.29889131776897404	-1.4658830425842235	0.8570814721505606	1.0450687595118626	0.25965142191189744	-1.085520009284934	0.3066658986755835	-0.38804894832421855	0	-0.15080860058498305	-0.1425387922949206	-1.1891607493249554	0.620610198612074	-0.6371056430641221	0.9979877794493558	-1.1937196868352344	-1.7062372466136564	-0.6474034481529892	-0.09656528346413272	1.9602114064569949
891	-0.6222334113964542	-0.04236257817536786	-0.7704503599237348	0.47417455704074346	0.06159603202892131	-0.20489143017744757	1.0630976352119945	No	0.217617643336105	-1.7395865801283343	0	-0.6671505157910718	1.7324896484779386	-0.9861290079595438	0.23910468788374442	-0.015535415884884047	0.5837510928322027	-1.6215151714121243	-2.7790868692934247	0.39187817419684245	0.7598827790297072	0	-0.46958563079210275	-0.9194522262973729	-1.0001472009880843	-0.47776567456373026	0.5813015549297628	1.548907613970669	-1.4907285883441168	-0.6045094783574623	1.1115877357717083	0.4243144075633922	1.1086942650999074
1634	0.10980082277815227	0.7025377551219597	0.43760057353193044	1.2518263601288233	1.355633677749129	-1.1959980104614936	0.22431753522221362	No	-0.1583732299899492	-1.7395865801283343	0	0.1435912758463015	1.2577998621200628	-1.5434620316087229	-0.8424173500307605	-0.6376402661234619	0.3343902055236499	1.194033071183371	1.3416464666940568	-0.9970819941757973	0.8595296855289573	1	-1.2502000205300516	-1.1421231557799096	0.08580316848105779	1.6689159779269345	-0.25250895142861124	0.7293559298698042	0.1350009700075805	0.035840512507245854	0.5912241311965947	1.373996961763032	-0.5364219138549955
828	-1.4739615377275475	-1.7488213492347213	-0.08735542624055023	1.0501057981187287	0.9809896136566267	1.454556739860351	1.0471208714026485	Yes	0.4097462912556164	0.8704461756436187	1	-0.17146384774083234	-0.7492219995129616	-0.10612951233985209	0.9898081894127613	-0.46645703312625786	-0.19342366164611413	0.6441535986300978	-1.3328478227006997	0.9628004816933718	-1.9026810658976039	0	-1.3460767337848738	0.358520890308176	-1.1591432418549452	-0.8795779291229386	3.3606612225376087	0.5365988543206598	-2.660941740020375	-2.510432065504319	-0.17678001045053077	-0.034578823474618575	1.5985574005914933
1145	-0.9378676966111613	-1.13185293479723	0.856319977493852	-0.02155008339842418	0.16594421022783729	0.3403760121583387	0.056561515224081364	Yes	0.25186785123790667	0.5384683251287647	1	0.8619169411935622	-2.077520691136368	0.6146320099744998	-0.8424173500307605	0.4437366048036431	-0.9872224855999087	-0.856645281656832	0.5703189387396536	-1.3933191437977563	-1.0297747054509638	1	1.3511315546361076	-0.12243986527925449	-0.15550587570512672	1.9846051725779976	0.26912204928877476	-1.5004563242881774	-2.6171304816874215	-2.3271850991898666	-1.5681595955760206	-0.9053967615389532	1.069879810415867
911	-0.6894741254707859	-0.28134712685269103	0.08225424251534845	0.6031720915973358	0.13820496589160577	-0.31269082563802675	-0.19906670572515311	No	-0.8950370865499352	-1.7739291163884914	0	0.16879568103858522	-0.27453213559555195	-2.222318905240605	-1.9790758501760186	-0.5624866715533783	-0.16433156909345567	0.2431137019546152	-0.6747042649441124	-0.20886842080411375	-0.842438568747696	0	-0.6551484274097933	-0.7041759328863555	0.5106991418705353	-0.533565059772642	-0.14434803481563305	0.6033402193201504	-0.5648011378759972	0.044736869357772185	-0.45155595731982723	-0.057765342922977726	-0.008307776929844335
1184	0.42452692321857377	0.20311760668148812	-1.3840511802512865	0.21557233298307163	0.6287898451894393	0.3170953288220027	1.358667765684604	No	-0.08992172116581014	0.412545692174855	0	1.9583087431086659	-1.315518592189693	3.371963899510105	-0.1680565496870113	0.43121102515092063	0.018533085974056517	-1.1501899312264046	-0.9010721272577095	0.2044111561460545	0.3812247867577064	1	-0.6279929418765762	1.0071772922506752	-0.9807790165283004	-0.759398826058012	0.16952289454082461	0.6961925447835936	-0.10724317112429045	0.17200861712855994	0.092705316979959207	0.7157039258192336	-0.18431730109915376
1419	-0.8139555291212295	0.6728752424877158	0.33115070805265634	0.8913789658134003	0.5768808170760961	-0.16403704523820342	0.0725382790334273	No	-0.8684745759710926	0.8017611031233038	0	-0.7637674871266744	-0.28286005175711776	-0.7682244211263061	-0.23591675924045716	1.6336686549260078	0.8538920186027232	-0.6623269903358528	0.042127270581536154	0.08511395652827071	-0.3960206830259127	0	0.28191828237968924	-1.4466465974857814	0.1928678277212456	-0.5371744670010297	1.004716517041311	0.2294394610420378	-1.185134727366495	-0.6040591102163898	-1.0164533209269775	1.6549717399812622	0.3639459048855799
1096	0.9479484315832686	-0.8102545660375029	0.03643039437645223	0.9904260053051391	-0.49688599935350214	0.8241998401639395	-1.0698003333336257	No	2.4104220420812994	0.698733494342832	0	-0.46551527425280204	-0.4327620773080995	-0.7137481963643371	0.7183674301986555	0.0345669865708878	-0.10199133758984157	-0.7532844982320304	0.935022712573669	-0.771269435276417	-0.18078347486671525	1	1.9662024851215283	0.8210409276831453	-0.04127366962459746	1.5560031128669625	-0.5410746002712788	-1.8873165492298112	0.422572070693349	-0.03921476582428261	-0.7743879304528805	-0.059928482172885884	-0.3469568544801086
1649	0.2944930372988009	0.24851277365307264	1.3727522069311657	-0.11130295120053983	0.9520107543279204	0.2716248664897374	-0.1111945047737505	No	3.2592763878997557	0.1607004262670347	0	-0.020237386022761615	1.1412094236558106	-0.6718435281684525	0.0652129083092592	-1.1971170905083894	-2.2381829685409698	-0.856645281656832	0.029551277349646684	-0.8905666646542463	1.1544843149477875	0	-1.3624833178804774	0.05946755875475774	-0.40675114738028506	-0.7999507140001794	1.0370442568855467	1.2211044438883656	1.1992575890129649	1.3350192363935054	1.969618820168059	0.23452491773729506	-0.1995398576305144
1472	0.8178812294868973	-0.02632407063563694	-0.26464858097241023	-0.31954178518460125	0.29280230517119843	-0.2446454821962761	0.3361548818873451	No	0.628841073382329	1.0192638327709667	0	1.0845558993681919	-2.5647022160074084	-0.08936761579137593	0.19245079628449033	-0.09486422432997654	-0.19342366164611413	-0.7160745946363576	-1.6598236845508116	-1.1888096190586377	1.6367750810698853	0	-0.16494098585336261	-0.37415634351039023	0.5502701244431829	0.31406380814235285	0.37357691973202367	-0.5950059185550496	1.58125669380905	1.0669276273732757	0.485378082136999	0.0417040781741587	-0.4501922406872061
1449	0.10085596113477675	1.2674551465802848	1.7217576974608018	0.5144768294819317	0.07604937933367797	-0.6882654836730457	0.7515507409300388	No	-0.10743165834759576	-0.48036025058923415	0	-0.616741744528896	0.5998964631244758	0.09920371306145012	-0.03657739738031985	-0.299449032231211	-1.099434848118149	0.284458030726496	0.3691030567896765	-2.13040531614463	-0.9460713425977931	0	-0.6059247190500523	-1.611888770493456	2.455819124405077	-1.259783622028476	-0.22469579382120158	-0.15204417234393855	0.559362635354859	1.5727780598795875	1.0279641811446762	-0.3320071577761213	-0.917163113252353
1551	0.7480473271764422	-0.5962177897311	-0.5008152579597862	-0.7822546682163731	-1.6450037237439623	1.2352983488939848	-0.223031851439172	Yes	-0.21531579075189916	0.0462253053998442	1	-1.3644725623079517	0.40002705694339985	-1.639843002620236	-0.418291069946603	0.31848061385350374	-0.6588973360181676	1.442099043814656	0.255919125632878	0.9542792680292671	0.16997343666901965	0	-0.16498010543589967	0.017970930761092487	-0.35832667652987826	0.22657597662854762	-0.144291770004699	0.33855185494547596	-0.30820101188487614	-0.3383235029037297	-0.6401471442189046	-0.4803811901609102	0.9062168739687853
1224	0.26776959876856204	0.8956406746222069	1.0791341946208897	-1.0212180330752896	-1.3519909595518043	-0.021679968528360502	-0.43072978096037906	No	-0.43744079088366766	0.4259011229426937	0	-1.032614449762773	-1.3363383632037242	0.9875842203739784	-2.0214884070847248	-1.6438635424804833	-0.043807133131572834	0.023988792192812417	-1.861039527459771	-1.3634948166132688	0.46492811248953164	0	-0.9341956001732795	-0.1237678986407687	0.4723003597111123	-1.3840003890538648	2.211976285102653	-0.18587959485771807	1.229861378374732	0.808955150934508	0.47119262940434925	0.2706422220123092	-1.1107093409144517
1652	-0.5206122889262766	0.8625392792489062	1.0276017713207999	-0.715625776347584	-0.5949178388468163	0.21497932153926802	0.3840851733153829	No	-1.1521075943613996	-2.2089345756838172	0	-0.8939902016440168	0.47081413102799125	-0.676033994988041	-0.08323128774520398	1.6503695833346363	-0.1518635266633232	-0.48454636121480527	-0.825616147125832	-1.521137507479569	2.537582735700528	0	-0.9574640741497769	-1.6485127624821685	1.4847892725576626	-2.2737624012784083	1.7289163797776386	0.5034214405186601	-0.03505461207707717	0.6148795758383324	0.6858064209701658	-0.08416331007999385	0.037640095722154696
1527	0.14152650565817196	-0.01800627852692844	-0.6161585915050838	-0.7573412362365984	-0.44199529171156854	0.33748772166856733	1.72613333329897	No	-1.5209421979988533	-2.0143268702095924	0	2.3741814874649347	0.40002705694339985	0.5559653574197722	-2.123278701664974	0.030391786062454344	-2.09687839735236	0.9252950496808473	-1.2993119009372298	-0.3366868241659871	-1.1055062593597496	0	-0.032117221004572205	0.5169345405949346	-0.3623839756493786	0.7843674780256696	-0.021068580140533852	-0.25085876467054763	-0.4461882111103835	-0.3928479933605012	0.3052392145225037	-0.7889659710573864	0.5173759413068584
1370	-1.3094557563014175	-0.21384953560399877	0.31340503354148463	0.8080701098430287	0.640136000845043	0.5878812542390128	1.174934981877126	No	-0.2822812761215048	0.5957058855623604	0	-1.406479839091105	0.9913073981048287	-1.0112718869307342	-0.5624940004352359	-0.8672762819358699	1.1988412763658458	1.7067027171507725	1.3248784277302867	0.5793451922476305	1.2581170887978845	0	-1.1417513836280413	-0.8860974984080408	-1.1376300682415785	-0.10394254184159066	-0.4382865443828377	2.350900427452866	-0.7072915061025306	0.3413884493652429	1.8018947179333327	0.5552850125085358	1.0725534042319655
1302	1.2488433344943906	-0.22172382957663028	0.5695589685886793	1.166271698157313	0.20266480031507336	0.395826440598963	1.0710860171166674	Yes	-1.5761354576431175	-0.4528862215811084	1	0.7863036864943195	-1.382141766363152	1.7209171626605106	-0.057783711322809225	-1.1887667040732413	0.39257442933487047	-1.3445082995571844	0.6625428797532659	0.6262119467603274	0.9751199871889047	1	-0.6981056294977056	1.0670045873209781	-0.7866949653531721	3.0476433020415765	-0.2969314580957043	-0.6758875766162568	1.8336672146602384	1.148901539447953	0.28110383959510793	0.5646874776058616	-0.37868456642627785
1457	-0.23387201355714132	-0.06584862652782882	0.7555349820138185	-0.6340283283512949	-0.4391835596083147	-0.10121267657673134	1.3347026199705851	No	0.07260556443274414	0.0920153537467204	0	-0.7217601320987378	-0.9324356121506728	0.17882271922753495	-0.1680565496870113	0.4186854066136152	0.8788281421688917	-0.8028976773563271	-1.3747678810691073	-0.06400753059394011	0.30549315860622983	0	-1.3483330836356442	-0.36545252585522203	1.4032888044786658	-0.39967465909716604	-1.2797976498433863	0.5135151439542901	1.0207922988509597	1.1190013400055019	0.9172282091781307	-0.569008135017069	-1.173933917380368
1399	-0.3395763374225777	-0.7341699105465572	1.0069033496235409	0.08359700957521057	0.4918472935550947	0.14820319728313888	-0.9819281323822231	No	0.5710449366373087	-0.44220187696683727	0	0.18139788363472706	1.5784236842360575	0.04472755659643322	-0.35043086039315713	2.4478328099671205	-0.4136924564020084	0.40435655336102994	-0.06686465815451063	0.31092650550763584	0.4051400279841344	0	-0.25296311528492005	-0.2448712093981161	-1.076249050290026	1.0977709265538607	0.5768330765002807	0.5396436976612637	-0.6138616175943746	-0.16428847292991236	0.22342305794341158	1.1147061713163766	-0.24807385786161293
1115	0.7262877461415485	-0.22720532319311598	-0.21750846660361142	-0.018424706584683204	0.18305336612945655	0.6108815646850072	0.21632915331754066	Yes	-0.4683600502096328	0.08056784166000107	1	-0.14205869530903747	1.1995046428879366	1.7292980962996876	-0.07474876401976317	0.6566718088611716	-1.2158032957405902	-0.8897207600762967	0.6583508895328322	0.6560362342647544	-0.11302361853827837	1	1.4212271749654388	0.7371131826127728	-1.291819298335538	2.531390788189337	0.8811310726432054	-1.5105263588155842	-0.02133860420010802	0.06250743276681481	-0.73426630945339455	0.08286205818802338	0.43278824481095274
869	-2.1780996546093703	0.5217299619659174	0.5717977818214351	2.7211675393381403	0.28256281839416997	-0.3943740048559971	1.3666561475892771	No	-1.6817751926867974	-2.220382087770536	0	0.8115081308089948	-0.6367954221800749	-0.23603419839465792	0.6420246697636296	0.6733726595006342	-1.1243709716843175	1.3470070337324695	1.1068946239395925	-0.17478350662760408	0.9711341198380576	1	-2.2371394313704656	-1.6774186297199247	-1.1332515554677678	-1.0976830241576605	2.3009139677454313	2.797102469193985	-0.9348392280172367	0.048482777792436905	0.24160998569967423	3.641256320533733	-0.6315397706856917
1054	0.560876985268284	0.18424329315932825	-0.3038957658178194	-0.28125404095970874	-0.43626296087107164	-0.16284492764071998	-1.1656609161897014	Yes	0.878205898942376	1.271109098678787	1	-1.3644725623079517	-1.190600198784108	-0.16479614538116488	0.2518284747062756	0.6190950310184212	0.4133545065027418	0.33820563502700074	-0.7669282059577247	0.7923758909707932	-1.5917829670753856	0	1.1194542481147158	-0.04485916884493933	-0.60010326385475	1.1854656942076314	-0.44863812083936877	-0.5934617315562549	-0.15024902829987902	-0.0010227711974165157	-0.5766469531213698	-0.14728631431553132	0.2980079460778302
1335	-0.9009621385903593	0.35618490311756723	1.2637308521840633	0.3429570347362795	0.1729608212404755	0.3388802622313901	0.3920735552200558	No	-0.03346392897941647	0.08056784166000107	0	-0.4781174964101397	2.8827366607315965e-4	0.39672738411443226	0.3493775135956544	1.5084127028604515	-2.234026883436769	-0.4928152500721217	-1.0813280190645003	0.06381088764795596	-0.04924963884102493	1	0.5633968013358883	-1.3946700227364668	-1.3255128207388065	0.44330330309769295	-0.678532766280089	1.6866256375505724	-0.5611996170079583	-0.43111072498848907	-0.13870322041733818	1.4698476686455313	0.6576341147304876
1000	-1.6672094466693932	-0.08605345702573365	0.17775468902768626	0.2957661293526869	0.3731939232533403	0.18163492192594877	-0.4866484542930898	No	-0.4500863366317178	-1.7166915559548959	0	0.3536280314247893	0.5374372664216832	-0.08936761579137593	1.066150949847787	-0.2827482399186229	0.6793394632867724	0.8384719669608777	1.584782367971424	-1.7682531798993324	-1.8668081854972893	1	-1.486870648952818	-1.4511016693557068	-1.3255128207388065	-0.4685156172124312	1.0531066462723282	2.462500774767755	-0.29348790084013093	-0.18567088119436218	1.0957922897621746	1.3851565430184694	0.5080333011648845
1235	0.05601193493790468	1.120323250487144	-0.048675620829637764	-1.165723155941601	-2.0811784285269916	0.4085942069452106	-0.7183115295283157	No	1.0456394529600201	1.294004122852225	0	-0.3941027863542662	0.09605902837076995	0.2542512585740313	-2.7382618038370183	-1.1971170905083894	2.2336888948315985	1.7687191718036932	1.7650381816961798	0.7753334636425838	-0.24854334975582493	0	-0.09811095447676495	-1.7611470338434	0.9257515169147459	-1.0488440869798634	-1.3444312166233972	1.182508755981039	0.9956070785602404	1.326648142509178	0.8223697815439558	-0.31666225291811007	0.0011518413344730114
1659	0.6933349752626594	0.7213128587362122	0.676662683509932	0.366357941620786	0.6732190271770978	-0.37708032521736085	1.142981454258434	Yes	0.8179384846774064	-1.0069458065783123	1	0.6140735778266487	1.032946862573357	0.4721559039475137	1.1467349659736834	-0.48315784488113744	0.916232288812241	-0.17032952800684198	-0.569904353269199	0.4813510763901841	1.4135662124516848	0	0.45567361390784317	-1.1544218055886835	0.5723724668841393	0.4605960059632775	-1.1340075383885955	0.13518027943962133	-0.012771829306200747	0.30632076590206747	0.6954078281018717	-0.12131222033612565	0.037402175913862135
848	1.4347350585958145	1.2964258258913	0.7934329499894226	0.38099794189369834	0.1729846793341369	-1.4103921195623004	-0.039299067631994214	No	-1.630326573186359	0.24083301087406833	0	1.2609866965917862	-0.062170913341777635	-1.3800335914837945	-0.16381528412118102	-0.1533170265874721	-1.461008214062653	0.4705074716950591	0.2810711255170067	0.30240527200350087	-1.9744268266982334	1	-0.8339912927452034	0.08818253890650757	2.496772747586488	-0.7372234991915503	-0.7976072073517289	-0.9112461633343062	1.6654280828929768	2.059560569693744	1.3147006695241232	-0.41309477302717057	-1.6139128086168506
991	-0.1453632796032959	-0.9183037713682063	-1.9491125722571483	-0.431492890383115	0.30960705262938476	-0.7090437321285612	-1.6449638304694887	Yes	-0.6261922957120971	0.698733494342832	1	1.2189794198086328	-1.307190714807894	0.5140606501970578	-0.4310148370192147	0.9781622309985429	-0.2848559857023867	-0.07523758049511878	-0.25550454016242335	-0.06826814734600761	-0.6551025062871191	1	-1.4250572779760882	2.1616808082336383	0.8139908549542566	-0.06882754346531321	-0.31627406012432435	-0.8454588876511633	0.7357159827921728	0.031196269738003178	-0.587018068417323	0.14605243664377018	-1.4259304916513924
1674	1.446886567503977	2.6117990993123334	1.414391898804953	0.38476576544967755	1.777431925616262	-2.0803856688411564	0.29621297236398025	No	0.2893408842611687	-0.09114483964078499	0	0.18559861131304242	0.3084202700144277	-1.3548907905662637	-0.5794590626985571	0.22662620752854049	0.4673826839156652	1.1774953704785391	0.5954709191032735	0.2044111561460545	1.1744137259447138	0	-1.8045168839405634	-1.674541926539721	2.0137525035323365	-1.1772119351731085	-1.1250984024153523	1.1814335613797733	2.310286065856279	2.369196489334063	2.163531010616669	0.6901798802098997	-1.9214366062316788
1157	0.18045686880382267	0.7126391053484237	1.0407581832284118	0.3160682947179358	-0.69048455820369	-1.154850633693328	-0.3029156704859016	No	0.6215579142085995	0.396519175253448	0	0.1897993585525536	-0.6534511769436727	-0.7221292080571735	1.066150949847787	-0.14496663043117805	-0.2765439703175996	-0.178598378359258	1.1027026337191588	-0.04696507846569286	0.6761794904192275	0	-0.769345516545775	-1.306953334954644	0.9076399216802115	-1.732900430666794	0.3851070385983829	0.948200002352566	1.715448035164076	1.4389805691053812	0.5767205235164247	-0.21978802069191877	-0.5153836314111271
1482	0.23967106903902247	0.5396521747652677	-1.1951749958220117	-0.9133988828192685	-2.010177792876664	0.8070156055929122	0.927295142832554	No	-0.30150996826199594	0.057672817486562965	0	2.05072490852117	0.23346923784905332	-0.7807958215850714	1.019497058248533	-0.48315784488113744	1.0409127518194692	0.0901397105268416	-1.4041118906941785	0.08937457328033821	-0.04924963884102493	0	0.6666720360639377	-0.6361149921367801	-1.034314109417579	-0.018306637375928646	-0.14926987642271958	0.7874184262770801	-0.7624551118827608	-0.5175346420528063	-0.011215512022188652	-0.8400438538949329	1.2970613384323801
1617	-1.3942812166845477	-1.0924729990460926	-1.3040218583489174	0.17273771286059822	-0.025419578197646252	0.5966196387147833	-0.7662418209563535	Yes	1.2662070889097976	-0.05489438469950813	1	-0.49912117392410804	1.012127091559326	-0.8981290486408673	-3.3277975298631945	-0.2618722349461692	0.15983759214884366	1.210570848898004	-1.475375802523587	0.5878664059117351	0.7319817075737777	1	-0.08067592643883159	0.3507785992269378	-1.153477852331447	0.5172795633051956	1.2226017849075508	0.09456159441040536	-0.5372727964200023	-0.5724071073512504	-0.4536726897808964	0.02642848137511891	0.8281470542684684
1585	-0.41273314074769557	-0.6422287666803727	-1.8701059286096156	-1.3136721357456296	-0.3128724668666719	1.3825323979775497	-2.228115709510035	No	1.7972062549979504	1.3607812766914198	0	0.8871213072634543	0.17517399922704371	-0.18155803217293356	-0.5115988531451112	1.0741918305410803	0.12658947255083983	-0.8731829823616639	-3.3659664371385682	0.5708239785835257	-0.8623679797446224	0	0.0913643956561547	0.5422759549196781	-1.3255128207388065	-0.4167776326408647	1.2684916011479368	0.3745414935962765	-0.8807593486848183	-0.3971446264772981	-0.40726194249282544	-0.799429892323662	0.8532423737262189
1424	1.063670439318155	0.8829358338179015	0.6572133332675368	1.484826777459454	0.705883864902983	0.325536269251913	1.9737731723438319	No	0.5249024157666364	-1.7395865801283343	0	0.5510625452847437	0.012780113976125837	-0.3868912770876507	-0.4776687286184689	0.8696070518032831	-1.0952788404257554	-0.29849692024624214	0.4864789781669087	-0.5113720217206181	0.10221358034058271	0	0.37753991943981074	0.08197423093529639	0.24986888591032563	0.735581848948789	-0.361078628559536	-0.5479390732676334	0.3351499949004753	0.16742404349051762	0.5594138911245501	1.0591360000588566	-0.14427419956355175
1610	1.1114924243154678	1.243022410141218	0.739110917117578	0.3025196938492614	1.1725484366565777	-0.08967437291917618	1.6382611323478575	Yes	-0.4481555171600347	1.1337389536381577	1	-2.2424261337267413	-0.3078437226822814	-0.4036531443660045	1.0534271827751753	-1.3307235067782603	-0.3721323020662657	-1.9233287483439139	0.09243123862896681	0.2768415913311262	0.07829833447398653	1	0.7195039529195152	-0.2943159148023207	-0.3242008845755835	-0.5139833522985253	-0.7034307223820073	0.3861697934931738	1.326244318850721	1.4441507551552357	1.1436662843142689	1.3267836238253048	-0.7503554007691355
871	-0.015077868410848464	-0.6248417762615752	-1.3476702642811353	-0.8123416417280815	0.4356590163130954	1.6434443526931404	-1.0698003333336257	No	1.0441799354344905	0.08056784166000107	0	-0.17146384774083234	-1.0490260506149252	-0.5335578499342252	-1.6143272287637271	-1.8108715822601131	-1.0661867865790007	2.537723640754795	0.025359280114030113	1.7169290813684546	0.5366738732901611	1	0.24001293693198966	0.07843619202882225	-1.3255128207388065	1.7751153376011204	0.21130021052393724	0.12640663644640873	-0.28690722137400165	-0.49358076573719434	-0.26690597801943344	-0.05184548356550829	0.6493028599365384
1122	0.8132259105563733	-0.7660917149378366	0.8108738664577617	0.2854677099850102	-0.2183309876515812	1.2432761431378907	0.0485731333194084	No	2.1119605754216333	0.698733494342832	0	0.4796500573862079	0.6415359275930042	-1.6147002017027052	0.332412490832172	1.3873318662433032	0.6419353166434232	0.04466095657875281	-0.008176697465894518	-1.1760277985624805	-2.4925906217060283	1	1.5493414387289193	0.2615356626717751	-1.3018796354073912	1.1291256172949726	0.5270675450943577	-0.6869059227836238	-0.28713997136232317	-0.8795688841651641	-1.244760875953511	-0.53621774030475855	0.3591123388841209
1671	-0.018031560485086525	-0.1261468535369407	-0.6249836080580895	-1.0976795277006168	0.35962496175260833	0.4889629402474138	-1.461231046662311	No	0.16345456801418534	0.8017611031233038	0	0.19400008623086892	-0.657615193194106	-0.5796530630033577	-0.006888556935057248	-2.0154564387670764	-0.9955345009846958	1.437964541628647	-2.058063458230332	-0.44320219336759875	-0.34021846587136256	0	0.07064063934427221	0.40017005269506756	0.13465983520348113	0.39470636622743344	-1.059153462508709	-0.08199283557846075	-0.08010818514171585	0.22091186268532748	-0.21190375425747898	-0.130029645559239	0.1901798982906095
1548	0.6420502444839268	0.09163359091779118	-0.4818598529823428	-1.8775371893974997	-0.6411630847127087	2.419142124000359	-1.0698003333336257	Yes	-0.06616599865058154	1.271109098678787	1	0.24860964385494752	-0.39112261283957117	1.8131075887987758	-0.7066969309238688	-1.6438635424804833	-0.26407590853451535	1.4793089474103287	1.601550328853159	0.9074125135165702	2.1668964038875305	0	0.26029256877817414	0.473467733093071	0.7805782354456942	1.9778725181483474	0.006035068654396409	-1.9533052354589466	-1.4084020217424855	-1.4332294702087671	-2.086456765501526	-1.860691949784771	1.4500218629751374
1603	1.1090898754538472	-0.17146955752609308	-1.2315505622189074	-2.288404739653571	-2.7088600369336775	0.5304103798497166	-0.21504346953449904	No	0.35298580887840075	1.2253190503319107	0	-0.9401982843502689	0.22514134107737097	-0.6718435281684525	0.6674722829085307	0.7735774522607457	-0.37628830975865923	1.210570848898004	-0.3058085008896632	0.08937457328033821	-0.47573817852823636	0	0.35823919153076245	0.38169838759592806	0.7686621248898455	-0.4640268352631279	-1.6476818713277117	-0.2616216359987978	0.5649871097857524	0.42440154675447017	-0.2357445366792361	-1.1592728175689444	0.0747975541282059
1031	-0.4807310999439963	-0.7053777610537368	-0.5452481574805741	-0.7541843009577255	-1.6117826173697583	1.079849725085447	-1.4772078104716568	No	0.6234878398635096	0.698733494342832	0	0.8955228408648682	-1.8485036753392288	0.6481557835580373	0.167003222639428	0.20157500933851263	1.7100311514719388	0.3795499637988815	1.2997264864076845	1.9214386854676946	1.1783995932955609	0	1.6516770120656792	-0.5989510981673657	-1.066971020365604	-1.2910651098621346	-0.314946250466575	0.8359871472973258	-1.0545822675634915	-1.1970549347320099	-1.2613182155898612	-0.8329479804333285	1.6095577232664693
1211	0.03459163379445446	-2.0867784784058916	-1.440563945005004	-1.1392740629265141	-0.9709910224845888	2.5237842627559885	0.8713764694998433	No	0.6434928764824819	0.6643909580826752	0	1.5634397153887571	-0.12046615196378725	-1.3423193120538388	1.9398510441613257	-0.21594503178368754	0.6045311700000741	0.2968613255075702	0.5577429290373348	-0.4943295547123481	1.0109928675892195	0	1.6828050403916184	0.8329720690116408	-1.002632209131302	0.19097366598340706	-0.7193767881333722	-0.6167511762430802	-0.4821414178009536	-1.4055642854758355	-2.608081540230484	-0.8648311838023768	1.6312127560639706
1087	0.12495254738142993	-0.986793922690439	-0.564467294599097	0.5503555778214759	-0.07184558348529553	-1.1511085265942687	0.5678179571225813	Yes	-1.2061355504324445	0.0462253053998442	3	-0.31428882353790394	0.05858351652961978	-0.47489119737949753	0.11610807534930329	0.11807098944869768	0.6544033397206038	0.13561846447493037	0.6709268601941333	0.22571422998637686	-0.7348200017894427	1	-0.7625194227906642	1.62248661413649	1.1897719288480184	0.3989852748661365	-0.9323396683329025	-1.2142529306472711	-0.5189712348901265	0.3062707848046218	-0.277674164569016	0.02894073149554519	-0.9002396371334087
870	-0.1845448317801317	-2.946790936927964	-2.1461795160031443	-0.3560937585794977	-0.07241670903078276	1.9171002218642679	-1.7807663228489292	Yes	-0.5987540027288375	0.0462253053998442	2	0.20240156114869542	0.12937059606761594	0.011203762279892502	0.9601193995766671	0.2516774057185684	0.2637379586352487	0.6482880238063058	0.2391511452306343	1.0650552043828705	0.15402993942462218	1	1.1358354766205623	1.200354412252163	-1.3255128207388065	1.0522259453033835	0.48190079256219015	-1.099556535198693	-2.1636983251316395	-2.9124475300447066	-2.555791601537456	-2.0240900770533172	2.0830749407571716
1367	0.814932753768783	0.9377953928086286	0.9448604784161901	0.16899304867897208	0.015905404163781046	-0.7265942685527323	0.4959225199808044	No	-0.8328432327511488	-0.5375978110228297	0	-0.9401982843502689	1.4951447552990007	-0.11451045573573643	-0.5879415740802982	-0.1533170265874721	-0.392912379234137	-0.7739566241130703	-0.9974880584917555	0.7455091364580961	1.4215379471533789	0	0.293490424806932	-1.5541522121400186	0.35496897434415375	-1.1792046354952515	-1.7909883474746338	1.4036607955600966	0.20415114405626145	0.694633544572636	0.2909758097812995	-0.1565450359187937	0.154770306568792
1417	0.4627532897059855	-0.7454266800680196	0.7704672053472157	-1.2228383613625387	-0.8890249255194635	0.2575945067945611	-0.7662418209563535	No	-0.41262405809633423	1.0650538811178434	0	-1.1208298874969618	-0.3619750032235081	-0.47908170322591576	0.14579690468523623	2.1096416149594526	0.508942838251408	0.34234006020320873	-1.538255733912128	0.8051577114669501	0.7758263226757866	0	-0.1054775655369688	-0.426612505027675	1.0821837211114065	-0.24695002653760403	-1.479679576657655	-0.14569391238657944	-0.3948864354656463	-0.6980792016380982	-0.5213298714878184	-1.1067976089000304	0.6670067146773133
895	-0.3246103480858566	0.6308658776239923	0.04600069376913924	-1.217254155513031	-0.7988851187713956	-0.29110838992744575	-0.6783696200049509	No	2.5557025969645157	0.2866230592209451	0	-0.18826677801528954	0.3250760441679089	-0.3198436713803312	-0.07050749968830285	1.266251107395321	-0.625649197067212	-0.9393339392005935	-0.3393445007351682	0.26405975099493884	-0.6830036519857396	1	2.057068672734532	-0.6431071337334747	-0.6201183162440147	0.18935164032497576	-0.3562591242066112	-0.07013881243279112	0.2630315077978227	0.2974114736971825	0.6933267183097024	-0.4304406486328682	-0.1380608759827482
1699	0.1531351386360519	-0.27112182705393156	-1.6162913615703216	-0.474895660301593	-0.8007017542994255	0.5627541394432819	0.5278760475994962	No	0.003164031030829714	-0.48036025058923415	0	0.2234052386626638	1.2577998621200628	-0.5000340763506879	-0.46918621723672765	-1.49355627557115	1.5230104182551931	0.991445929509976	-0.569904353269199	-1.3549736029491641	0.8714872875814985	1	0.022421410060509524	-0.47661104268327936	-0.5656734550342695	0.9872049064686582	-0.327439350427899	0.4032797638994674	-1.2419306363808538	-0.47415589791941826	-0.8069927974645745	0.41437354084912703	0.004243691948656035
1350	0.6410852304044273	1.0934891110477774	-0.6218601764637314	-0.490084037583523	-0.9022865786031005	-1.6880578221892744	1.0311441075933026	No	-0.19268291443297106	-0.6749679560634588	0	1.0929573547248226	0.679011453370633	1.783774243007997	-0.22743422810879657	0.6524966156435975	-2.391955485394953	-0.48454636121480527	1.840494161828057	-0.40485665251900643	0.5008009928898464	0	-1.418906919218166	-1.3448067255595315	3.844061266373211	-0.7479420241848456	-2.033812019896806	-0.3224128088021623	0.5802865775258544	1.0755254173633342	0.9797613413394427	-1.5819179795128462	-0.9664189956265726
1522	1.9145096875115466	0.6108489134506985	-0.6390756371676368	-0.22928811773481858	-0.47141571774798136	-0.6042996511784741	-0.04728744953637713	No	0.2502847676545648	1.0879489052912814	0	-0.9822056393782056	-1.153124673006479	0.8618699816253461	-0.42253232563747356	1.1451702707781728	1.7806833596544365	-1.3982559038576892	-0.2261605695783697	-1.005603207839902	0.265634410855068	1	0.41795505448314074	1.0589059111141816	-0.7096117065038116	1.5763721967665867	-0.31282188008448625	-0.7488950267250508	0.5474707802787923	0.6380697192122808	0.07491818053212057	-0.4559957339097528	-0.20315511413759618
1387	0.8157763984072938	1.2477811175262972	1.598508962196351	0.05724687872107838	1.5854971206658004	-0.32541464081076127	0.24029429903155955	No	-0.5475974057143399	-1.7510340922150534	0	-0.9485998179516828	0.37920732470913565	-0.6257482760724903	1.5581373999855517	0.8654318585857089	-1.149307095250486	0.8012620633652049	2.565709641193619	0.8435032523155425	2.1748681385892246	0	-0.9287588707309978	-0.4202255650654031	-0.27810336145349746	-1.1950318108108324	1.0827967731597938	1.0717996861881298	0.5899761606209496	1.4072135632004743	1.3827457246463222	0.5439977646769023	-0.4427410376606054
867	0.15034041869105305	-0.05371078196782684	0.015454527357171914	-0.7193814977920496	0.777866773101158	-0.43872623629617113	-0.5186019819117816	No	-0.1325920124599392	1.3607812766914198	0	0.25281037153326286	0.15019032830188012	0.49729874389187423	0.41299646745822965	0.43121102515092063	-1.4984123607060023	-1.0881734765734838	-1.4795677146619854	-1.052469962352599	1.8918710369802447	0	-1.5452138403973523	1.7331501009348154	-0.04831483286665704	-0.6868124743088966	-0.05302772964581537	-0.032302057314466656	0.5126873423716857	0.4760040243573234	0.29493314589541664	0.39042569404757216	-1.4316408084023087
1206	0.06663153614787198	0.022713973532444674	-0.538361611863595	0.9467341454150152	1.2673924074599054	0.22187168172098057	-0.5186019819117816	No	0.9176592127370659	0.8818936877303375	0	0.7274934207531213	0.09189508483239962	-0.877176714542925	-2.878223636634136	-1.2346939072357228	1.070004805666224	1.0038492050386	0.5451669583760337	1.2780858634259724	0.4489846430861433	0	-0.1828050077064969	-0.2413230665425147	-0.025424443310436095	0.3396062982649833	0.10989232617751142	0.18161724087348885	0.8723002787361547	0.8640802924957381	0.10638336220515852	-0.021125089289904076	-0.5599914956903385
1647	-1.024877187813807	0.4324163471913588	-0.5595356055671101	-0.9519217290624437	-1.0995888533791802	-1.4435350491978398	1.6542378961572033	Yes	0.14479241883316543	1.0993964173780002	1	-1.0452167110425024	-0.2995158065207156	-1.3004145658042947	0.0652129083092592	1.0574910576707837	-1.0578747711942136	0.7557833094171161	0.4194070175169164	1.0650552043828705	-0.2246280899687242	0	0.6353435316358281	-0.27079148718985246	0.6258133019778123	1.9390276757079605	-0.1723472227695156	-1.2521395045377457	0.3916457729466388	-0.20434282713051405	-0.22421459146136113	-1.4752179516406172	-0.6474623901879735
1071	0.16391065831973678	-1.7752894660219352	-0.7926002142917947	-0.535919454359556	-2.105753488269966	1.7498973095970982	1.7660752428223347	Yes	2.951359959326952	1.0402509382632854	1	0.10998539573619127	0.5374372664216832	-0.2695579914916102	-0.028094869951769155	1.2036230535933767	0.7375236483920893	-0.39772327849483574	-2.5485270167593943	2.360281903410177	0.3333942857441777	0	1.9435049358180796	-0.3089788861998376	-1.3255128207388065	0.6780477557611735	0.6328898039068123	-0.34435303751767177	-0.6294917514156426	-0.8540197894101852	-1.2450918702917164	-1.3355511420478872	2.1043227982283317
1407	0.034876291571660084	0.2925650460110608	1.685838153127503	1.199122581613182	-0.2932947843801243	-0.6119137478447808	1.3506793837799311	No	-1.2660778554718908	-1.7166915559548959	0	-0.13785795785012422	-0.6367954221800749	-2.5156520509337543	-0.21895169697713598	1.0282646273785987	-0.59240109682216	-0.8028976773563271	2.0249420438552814	0.6560362342647544	1.8799135091703945	1	-1.0796650965625978	-0.7772386965868064	-0.6705586042017324	-1.5524957007979971	-1.116599725502507	2.581486120849696	0.8701304713929016	1.2866514033148257	1.9549038891976798	1.6467638389145736	-0.15238991816747702
1531	0.6069714488347132	1.105066401000896	1.2313153851677268	1.072946855633689	0.5614636192196409	-1.876117793893726	-1.3094517904735246	Yes	0.2568479161460654	-0.8695756615376833	1	-1.0452167110425024	0.6165522566678405	-0.9107005271532922	-0.5370464267901736	-0.23682103675614127	-0.6464293129409869	0.3836843889750895	0.17627118456133006	-0.634929818250439	-0.5235686609810923	1	-1.309510150396894	-0.7146105983866156	1.0611544234832073	-1.1702563801210295	0.8444693289518872	0.3475290336202316	0.8720249802556062	0.856637889234695	0.7544271388518149	0.6980294632426183	-1.741223246488703
909	-0.10691414140533569	1.645799524182604	0.1544007692687619	-0.02759927127157913	-1.1441332541215428	-0.10803284135376769	-0.19107832382048015	No	-0.18990103178692389	-1.7739291163884914	0	0.1982008334703801	-0.15377771966063325	-2.632985434096869	0.22638090106121325	2.005261551212601	0.09334135295283601	1.3759480869757263	-0.31419252037154827	-1.2314157667392822	-0.1289671250630122	0	-0.06774699771213537	-0.8102557148018444	-0.05904596775941324	-0.7194378673238664	-0.24436386743136243	0.8908213390615307	-0.7234639434481959	0.4337358191110466	0.6971119310991043	-0.38116312778967487	0.23178705609713662
933	0.5781043137872102	0.9463013019655614	1.8837908814328748	1.5438072481712986	3.5672686093224826	-2.5338153531488645	0.5837947209319065	No	0.27513034716270934	-0.25141000885485226	0	0.6014713556693111	-1.4612566790497754	-0.9987004864719687	0.0694541738750895	0.6274454174535695	-0.22667178124411796	-0.1331196340373943	1.6099343092940264	0.07233211619208338	1.85599815657993	1	-2.2371394313704656	-0.6512698462718902	1.7902426651020746	-0.7668033746566966	-0.4046601981592614	0.8381261296285609	1.7537355773018948	1.6237653299207908	1.9357385499449902	2.292872938896351	-3.218165050083883
1694	0.8960398675893108	-0.13866663720843725	0.1616674009420242	1.232910462441537	0.6933815677184865	0.6518022876434125	1.4065980571126315	No	-0.9386040176482991	-1.0985259032720651	0	-0.5957380670149276	-1.0698458216289561	0.5224415838362347	-0.24864054606298833	-0.7211442860132767	0.13490149761210285	0.8260686144224529	0.9434066930145365	0.1362413277930352	-1.4761925911727471	1	0.48904818744737893	0.2156946617519008	-0.865951308453191	0.815739484657067	1.317679772538845	-0.41599611537429443	-0.2847577011193556	-0.03722752911353384	-0.07252614389774684	1.5201033189884832	0.45601325710584556
857	-0.8741403361477051	-0.9136937734136633	-1.0609180425917586	-1.9230953215891056	-1.8993049581628394	-0.3091655933978548	0.951260288546573	Yes	1.6451631613442852	-1.0069458065783123	1	-0.1588616353640926	0.47914204718955705	-1.1076527798885876	0.010076495453304217	0.6232702242359954	0.7167435325183144	0.31339904546485237	-0.7585442255168573	-0.47302648087202576	-0.9181701968991726	0	0.34930722649532425	-0.8706231249497081	0.43616316706683605	1.8573483182487542	0.8404766733099339	-1.0014880314835866	-1.4633992608384816	-0.4115690728740313	-0.8274230615153914	-1.703987360447054	0.43771271398071865
1173	-0.08035324499336376	-1.5129225579260157	0.5002290003164407	0.06352849433009473	-0.42267097796331493	-1.4566341988674425	-0.4626833085790709	No	1.4429099242170544	0.939131248163933	0	0.4838507850645232	0.9746515657816971	0.5811082363909624	0.7522974757256201	0.5230654314758839	-1.52750433714095	-1.468541208863026	-0.9932960682713217	-0.43894158653554644	0.21381806105136492	1	0.4010923290023108	0.45052269556470487	1.1104513665430247	0.4755654685316353	-0.5396229872349968	-1.3211154390132227	-0.17871007724149396	0.21568899756154875	0.0052283673892432325	-0.020145431307391392	-0.9264658161004676
1200	-0.8317648853997622	-1.0918386156393471	-0.06361607836401702	-0.5921323401236381	0.622996671722773	-0.6331860122026632	-1.7408244133255644	No	0.12603346814016353	0.8017611031233038	0	-1.360271756384853	1.736653664728372	0.3129178916153441	0.99829077979418	-0.8088234991206659	-0.8916341538512426	0.7640521597695321	0.8302228008987556	-0.5752812035615245	1.624817553260035	0	-0.5770665196671786	0.5849138875357971	0.06379034490951498	1.2584679333584903	-0.038806630882104155	-0.6626506370533496	0.37246799168974004	0.30343147492342626	-0.7146122429582987	0.22895103288929727	-0.7284635611339341
922	0.40897480372746875	-0.09147937742030898	1.2263403567738966	1.320510971779425	0.9749930794207031	0.40115770522901534	0.13644533427081101	No	-0.3901431165973412	-1.7166915559548959	0	0.9921397339556878	0.3417318377112737	-0.6299387428920787	0.6547484368362414	0.23080140074611463	0.06009323335483219	0.5035829116096234	-0.2093925696556172	-0.6690147125869184	0.46492811248953164	1	0.26418617052115856	-1.169795433963814	-1.3255128207388065	-0.0019748204835632766	0.7763365883252908	1.2804503155561118	0.09366970207684282	0.14427337835427964	0.5022550594063475	1.8550023745879147	0.6940338892177829
1228	1.3564850426621053	0.37123819658552076	0.18079724424986274	0.31091959911406764	-0.4460635607315306	0.13687927753299206	1.3426910018752582	No	0.4702168291886277	-0.34299010554860493	0	1.3702057727175516	0.5582569986559475	0.43444162451755813	-1.4913305767294471	0.1431221973598713	0.10165337801409902	-1.6256496735981332	0.9266387321328016	0.6134300865841098	0.46492811248953164	0	2.2041382318107563	0.3990524258989375	-1.1915808013558091	1.69295517445447	-1.3929567234961377	-0.7694674135729537	-0.08179386007224952	-0.18928203443730418	-0.3139835636694408	0.3566723149324436	0.6342936621657461
913	-1.6081344475457917	-1.0883097919913907	1.3034636295782567	2.651077799188053	0.7119845926715752	-1.018027667319394	-1.9964526342748092	No	-0.2039621365877171	0.0462253053998442	0	2.2313564334230795	0.008616165590284657	0.002822814615448643	1.4605884400958506	-0.6877426625035176	-0.9705984548303345	0.5655994047674446	0.4110230370760489	0.46856921621396647	2.099136584680439	1	-0.4474671574463984	-0.5407498763833959	-1.3255128207388065	-0.19791259519517818	1.5442675276650384	1.1497456875774479	-1.4861365810327032	-1.474741298236758	-0.31712770205083096	2.368209834524216	-0.32987146320623445
1715	-0.9166842046199334	-0.10117553580752765	-0.21938663686791912	-0.7218797567902114	0.2796890805741829	0.6217607572220505	0.15242209808015694	No	-0.7292311473277369	-1.7739291163884914	0	1.1517676204660208	-0.9282715959002396	-1.1286051139865299	0.14155564899436562	0.581518214291088	1.7973073904240107	-0.6623269903358528	-1.3789597932075057	0.35779327986036313	-1.4084327719656557	0	-0.21655949860390858	-0.9793891203210658	-0.004320561084475422	-0.2600894601137216	-0.5563675645251355	0.8901993928681959	-1.5167571135241023	-0.5705868826796149	0.14059251451080607	-0.4906190819602471	1.3513676940110793
1366	-0.4364188296274565	0.6103664341780572	0.24120972470192054	-0.8576089136403743	-0.6186425529251715	-0.5873520980516028	-1.8846152876093876	Yes	-0.8333302265602266	0.8818936877303375	1	0.26121184645108936	-1.552863485368631	0.6188224767940883	-0.8466586057216311	-0.8088234991206659	1.4440461946879084	-0.1289851992349612	0.37748707627156153	-0.03844384744156165	-0.48370991322993057	0	-0.03208174131416163	-1.0635142944006615	2.514659834898756	0.8710272836370495	-0.43914423890656207	-1.410634156655692	0.754138946985252	0.5070027565292101	-0.4855996802149547	-1.589801258744985	0.05030635585288237
1297	-1.3902908486329402	-0.4335682630188118	-1.072454936428666	-2.0717799723739794	-1.5527551592926905	-1.4544487456778084	-0.25498537905786384	No	-0.7657776852255906	-0.48036025058923415	0	0.702288976438446	-1.0490260506149252	-1.539271642842794	0.3451362579047838	0.6023942192635416	-0.5591529578712043	0.8591440928419177	-0.29742452044879575	-1.5253981936717427	-1.6236699058821622	0	-0.6153701446488309	0.786429645433691	-0.6432845646941295	0.039401244524883555	-0.31552194376557674	0.42082320731352973	-0.4213884385617113	-0.31883102307381384	-0.40772262469531917	-0.6886815059145979	-0.011025913450992674
1102	1.2697048875176222	0.07055465655187781	0.6864842960477121	-1.3650781030948809	-0.4336303501070554	2.469137678539376	0.927295142832554	No	-0.22311084376984683	-1.7395865801283343	0	0.7905044141726347	0.7123230404573624	-0.5335578499342252	0.4766154213208049	-0.3620770471485722	-0.3097920705626516	0.5035829116096234	-0.06686465815451063	0.2896234316673135	-0.8225092319934606	0	2.739420969254003	-0.9482010454805826	0.38112643312627986	-0.3174416132223096	-0.7487624222575987	-1.1946912543387873	-0.2576043813933205	-0.9161243995896116	-1.048908695858654	-1.4321787412991445	1.5533819650034264
1360	0.7087567501211159	1.400177104018823	0.15645080459219307	-0.9769882844563319	-2.242346856711398	-0.36029121994295105	-0.7103231476236428	No	-1.0270802315623926	-1.7395865801283343	0	1.5046293714027759	0.3334039409395913	0.02377518347166118	0.30696491718710966	0.46043741655852266	-1.041250663012832	0.16869391401571984	-0.26808053034423335	0.1745868488015972	-2.3570706863210815	0	-1.3255216393692812	-0.7767390467901283	0.603149366635019	-0.874118847354424	0.6429877235337275	0.6395134773327301	-0.7645102098084756	0.059938691742490384	-0.30845510638178175	-1.0144171711625776	-0.1324405556751442
1197	0.5255637505134727	-0.2590056917807305	0.9638129029282769	-0.7917251727651936	-1.0154946629597403	0.4857811097136989	0.6317250123599444	No	-1.822615819239296	-1.7510340922150534	0	1.0173441000255798	1.6200632262641197	-0.5796530630033577	0.6674722829085307	-0.3453762353936926	-0.829293961053532	0.23897927677840722	-1.0603680679623317	1.107661352063515	-1.9744268266982334	1	1.4966107906284203	-0.24054913984403953	-1.3255128207388065	-0.4300304709180303	1.218941407832702	-0.03339937562175903	-0.6584747717670472	-0.15439952889044142	-0.9087714653227157	-0.4955340146571312	0.8830458611120469
927	-0.4888281453794393	-0.9562473267738238	0.1203324738078495	0.4478377191295993	0.5329697356698271	-1.1301360032229448	-1.1257190066663365	Yes	-0.5425649958923056	0.0462253053998442	1	-1.4862938997134465	-1.1489607343155797	0.9372985404852574	-0.8721062188665322	-0.3871282453386001	-1.8059573944139684	-0.4638741968288649	-1.051984009439429	-0.3494686843422048	-0.4199359242523407	1	0.2468476088223187	-0.5118651693639913	-0.18987256856414889	0.11685509042009946	-0.568682227019867	0.4738293097242535	-0.12322865084774057	-0.041076145302384195	0.7485540334401435	0.34214069058640567	-0.48238715728151715
1349	-1.1352045967699806	0.13589518973746675	0.057072277505331226	0.24838923648478892	-0.7377677829425736	-2.0987753273191316	0.8793648514045163	No	-0.4472506836249641	0.5155733009553267	0	1.521432282116037	-1.094829453774353	-1.1495575261381317	-0.5243226202177229	-0.47480745844598915	0.8746721344764982	-0.9103928859573367	0.029551277349646684	0.6049088729200051	1.1066538324949315	1	-0.5521859534235625	-1.6076331375709438	-0.691301929176941	-0.8592303351572079	0.6249955168054067	1.9275963837444994	-0.4490225136884307	-0.014207065495871082	0.4406602344341634	1.9156593038992453	-0.26039425045054443
1404	0.9764237713438472	0.021509591546454213	0.45005531738798465	1.781617590295364	0.6996755245360067	-1.4670873703307752	0.03259636951006247	No	0.5081089034988802	-0.8810231736244023	0	0.7989058695292655	-1.5945030273966931	-1.7027000829677221	0.5529581422559919	0.23080140074611463	0.3842623752441797	-1.0923079017496917	-0.18004859907156354	-0.5113720217206181	0.7240099728720835	1	-0.1411882897479861	-0.17124054231908278	1.155814492552434	0.1491269548662137	-1.9314153048272045	-0.15322242068081715	0.8686284338186558	0.8875846490048427	0.5332742963842444	1.2876328778868567	-1.2877644792989411
1408	0.6388685139599448	1.211843800721945	-0.3626920542056573	0.5099232182547387	-1.500696357722682	-0.4067771403632737	0.024607987605389504	No	1.7304457446560915	0.9963688085975285	0	-0.4277086469031806	-1.4112894147589818	0.42187022405879276	-0.14685023173281955	0.31848061385350374	-0.6048691198993407	-1.7414137325515586	0.5409749681555999	0.05528965910382855	-2.3092402781109165	0	-0.3636138911822068	-2.139623046362679	0.20267734298870893	-1.5976974975227844	1.0227317532431688	1.476994618575012	0.5773847080131858	1.0669858276038713	1.6338082208741775	0.6581069588966288	0.6096658586741183
1458	1.4774492569539737	0.9674157448559726	2.8080926060959888	-1.0366424337420623	1.4102532543102593	-2.1595831740979605	-1.8526617599906958	Yes	-1.2670813701877697	0.0462253053998442	1	0.5930699003126804	-1.4446009242861775	1.0127270212915092	0.05673038705255832	0.639971035990875	0.9868844969947385	-2.4359983943113153	0.8092627717145517	-0.4474628001996511	0.48485748636511256	1	-1.245986100783815	-0.19994952916616	1.4432545106788803	0.16826034314686641	-0.2859971394674827	-0.23685519825357423	2.6864886091614615	2.361369833920633	1.8368224298684568	-0.11391068268943244	-2.9405923262994307
1344	0.9060172036020744	-2.593021552173127	1.064786644237159	-0.06762561101112573	0.5704945782310461	0.4104287674073703	0.29621297236398025	No	-0.9632716733393123	1.0192638327709667	0	0.23600744125880566	1.3119312202208233	-0.3701293707824671	-0.07899002711685355	-1.4225779131032235	-0.8043578374873636	-1.662859577193806	1.9662540246051392	0.02972597595145009	0.747925176977166	1	0.41311633496000877	0.8639662676351846	-1.3255128207388065	0.2617684887626787	0.5004203892474246	-0.012841420482784908	0.35259743936204424	-0.29558264350260427	0.15489666028190568	0.3042728008387307	0.33045452207092296
1567	-1.4946031364959604	-1.3368903108172305	-1.0958689977124136	0.6665607625215618	0.5205826368476065	0.8451229608442308	-1.237556353331468	No	0.1119553088298467	-0.4231226901556386	0	-0.4067050085116039	-0.13712192611726853	0.31710835843493257	-2.237792842317513	-0.9507803018256848	0.14321353234984174	-0.8731829823616639	-0.825616147125832	0.48561168322223647	0.7160381639276984	0	0.5077447727900225	0.010665897155784658	-1.0067648402037037	-0.7142658900553158	0.5847365750627059	0.6190981313191182	-0.8074656861145274	-1.1545927427039777	-0.49255036582977163	0.343331904025443	1.3511793580868494
1155	-2.6227226973885087	-1.050732742296562	0.32384566830085754	0.46621176220305677	0.6164970397148	1.1659579347596636	1.0471208714026485	Yes	0.4097462912556164	0.8704461756436187	1	-0.17146384774083234	-0.7492219995129616	-0.10612951233985209	0.9898081894127613	-0.46645703312625786	-0.19342366164611413	0.6441535986300978	-1.3328478227006997	0.9628004816933718	-1.9026810658976039	0	-1.4187323880246776	0.4896151950109367	-1.0415717854589281	-0.9952553442727669	3.2510514062858924	0.5846483419688365	-1.8633885336574827	-1.5391222140220786	0.09953399134559046	-0.010250426420884114	1.2327280721404619
1398	-0.41689388554078693	-1.7020163049150225	-0.1722818936750577	-0.38645963575458736	0.47405923673980455	-0.06776072096626184	-0.8301488761937372	No	0.4019967065534199	-1.1233288461266233	0	0.3410258092674517	-0.828336912199585	1.1384412600401415	-0.10867886632774618	1.8048519656923778	-0.8417619841307128	0.27618916112162983	-0.38545647124197435	-0.44320219336759875	-1.3087858654664057	0	0.26225323165969217	0.14727744218794211	-0.08674776864580393	-0.2856734534619325	1.135153504576303	-0.36955010791842546	-0.1337124792056123	0.11980426558327917	-0.17761106821325023	-0.2796627419084795	0.369137899837972
1580	1.135152378858451	0.6883167991335174	0.41879210825466384	0.40986689769404927	-0.03703023379353838	-0.13186464772879822	1.702168187584951	No	-0.9684673033979352	-2.083011942729907	0	0.5174566847358293	-0.25371242275117123	0.43444162451755813	0.8498465146149989	0.25585259893614254	-0.8542300072078934	0.18109720879679406	-1.7855835473278936	0.34501141968414545	-0.45979467200350255	1	-0.4276441629231137	0.6471591665906472	1.046770262759564	-0.0968659470005032	-1.4821258608895944	-0.4930578914411188	0.24038819631805491	0.8814786206332825	0.291278837376627	-0.12604706942659372	-0.5839469178070769
872	1.4175579086395942	0.3653393279162465	-0.6489118999784469	-2.057077545352347	-0.0436023113699203	-2.4967303901975892	-0.3109040523905746	Yes	-0.14547237009695593	1.271109098678787	2	-0.12105501779506911	-0.5326967997885209	1.2390126198175835	-1.0629630409544193	-0.5708370579885266	0.4216665218875289	-1.468541208863026	2.3393418569620574	1.6317169447274078	-0.47972404587908346	1	0.6506463242844944	1.8760339430490867	1.2579644187256143	0.3156804695016234	-1.203593193023296	-2.167106029505972	1.4130859136096534	1.4671093041739551	0.6869077715266589	-1.044404306437333	-2.3495616998680378
1665	0.8319303807005736	0.3727701090811911	-0.5012208307399061	0.4256515771049537	-0.006390709513471581	-1.2560728389082014	-0.17510156001113422	No	-0.6337479175395327	0.698733494342832	0	-0.6629497881127564	0.11687875575756326	0.019584711773719003	0.6589896925271119	0.840380621511098	-0.13939547455671486	1.4131579905713991	0.11339122389202583	-0.3153837701656951	0.8116992030761013	1	-1.4471722027942577	-0.0950730675903852	-0.05297794788127796	-1.2781458626782878	-0.01828198096729737	1.4721255801716167	0.5170705604168784	1.033437638974585	0.5230404700631975	1.8032258782494155	-0.4063945857750006
921	-1.4359342854012214	-0.6167763578871317	0.5663688165763509	-0.09645602128119238	0.5459549165380418	1.155567075047092	-0.14314803239244234	Yes	-0.8626531410408621	-0.09114483964078499	1	0.2864162516433731	0.18766583468962553	1.0001556208327438	0.98132567803102	-0.7461954453187216	-0.1767996115235881	0.582137143977177	1.1404305457030623	-0.12791674219489194	-0.5474839022075204	1	0.378618881843996	0.15234855157949906	-0.8646582882614874	0.13834826792373311	-0.7870356865885382	0.5763144018594636	-1.0545287481357184	-1.0066515700692937	-0.5267346149178797	0.2562226783005783	1.1333661618939868
1409	0.7293125328304395	0.1394941520590303	-0.11728326765543126	-0.2648637729622176	0.3906818770169926	0.8327611715362818	1.4305632028263604	No	0.3024490564396365	-0.09114483964078499	0	-2.217221767656849	0.6290440727405389	0.8409175694737444	0.4511678476757426	1.237024677103136	0.23880187377498377	0.9542360259143032	0.612238919026026	-0.15348043278728177	-0.312317320172742	0	0.8747035216583877	-0.0701159872211389	-1.1747471257778312	-0.0705144883774011	0.9870292081771825	0.1730161341043567	-0.5751304908515162	0.007355716585401361	0.04121013558084598	0.8931547403928177	0.694790847848494
1352	0.5417343538991237	0.4691857364528186	0.5840471761064611	1.8831297404739675	1.447731379816607	-0.0031037383138168575	-0.9419862228588584	No	-0.17072651610539508	-1.7510340922150534	0	2.1221373572973143	-0.49938521270179154	1.0169174881110976	0.6335421583818884	1.2913022667007659	-0.31394807825504517	-0.7202090198125656	-0.7375842744146887	0.41744185486921714	-0.005405023739016017	1	-0.445810819646311	-1.1006733286812445	-0.9806569072529605	-0.7119551918189404	-0.6771300884166641	2.2676721656532455	0.6030366740207445	0.35348792180126587	1.2163591235150486	1.0910699561533592	0.9079880273431987
1391	-0.2713513117416078	-0.12127439728712362	0.18094303215424784	1.8046541227043091	-0.4519782690088926	0.045759187076344396	0.6477017761692903	No	1.5498626227586894	0.35912396910349936	0	2.197750611996557	-0.30367978399138196	-0.8729862477233366	-0.4055672633741524	0.7568766793904492	1.57288266538753	1.3676792366233104	0.14692720421702202	2.083341903805926	1.1465125802460934	1	0.6047283083345494	-0.4921140085151718	-1.3255128207388065	0.8791565464436571	2.102204925606496	-0.09991446713459544	-1.1271517336079975	-0.8812393498053123	-0.6696693535405898	1.5746624809800962	0.3309283088502719
1656	0.15544506006706177	0.8269527852980264	1.6629275966209358	0.5477878920317321	0.16767021187312703	-0.5615124811764555	-1.3254285542828705	Yes	1.0362208964012234	1.271109098678787	1	0.06377730813964025	-0.6159757287255776	-0.14384377225639283	1.3291092766798294	-0.9466051086081106	1.0284446513304812	0.4250287177469703	-0.3728804615396556	1.0437520908624875	-1.4921360605761356	0	-0.3036578351370261	-0.7521035650597474	2.170760482576544	-0.0953404841476226	-0.5867246073804151	-1.0167508593750114	0.7086948947518102	0.353300569186871	-0.07678146327690726	-1.309794862060523	-0.7421991246070314
1074	-1.387189065851468	-0.7825292075345984	-0.9106630002198304	-1.170436424941121	-1.2452839491305572	1.0278837933989466	0.23230591712688659	Yes	-0.010717514038696278	1.271109098678787	1	1.3744065786406503	0.49579784073292177	0.09082276966556577	1.269731539008286	-0.8923275190104808	-0.6505853206333805	-0.3853200029662117	0.2936471156988167	1.1630493202403167	0.4370270039122566	0	-0.4943696138507241	0.8341883150936785	-0.9886722322691988	1.335414973902017	0.15289292929201911	-0.033463302601497144	-1.338667267396559	-1.6344891636326873	-1.3043808672483215	-1.5776314189316492	1.4928334670425083
1018	0.406869499271934	-1.2220821599254916	-0.32436452623832596	-0.8801129912215279	-0.16445776045695532	0.83133719825976915	0.8074694142627497	No	-1.0658120188596072	-1.2816860966595705	0	0.9921397339556878	-0.0663348520326771	-1.262700286374339	-1.7585300802526824	-0.3370258489585443	-0.7669536908440144	0.6358847482776818	1.2033105551736385	-0.04270446171362536	0.5287021014671215	1	1.7239193468886094	1.4176292104504036	-0.010903322537516719	1.9072049719379913	-0.3997758383883245	-2.5180606345550447	-1.4018894500418522	-0.8304982186607125	-1.3976708475477402	-1.0983253486702396	0.6004893349706815
1266	0.17764825163660658	0.3786569643944666	1.415909847441008	1.8571860417198456	0.2905911391962356	-0.9407209434758179	0.4879341380761314	No	-1.0423734222712444	-1.630835215304503	0	0.5510625452847437	0.5374372664216832	1.8466313233554834	0.6208183913092766	0.5147150061561525	0.9370123272742087	-0.04629655613053729	1.1571985846668322	-0.3366868241659871	-0.40797832219979946	1	0.33084892625192747	-0.5852220307732229	0.7023551914311389	-0.4028166405104424	-0.41633506871132536	-0.10055862674631759	0.4123154092568226	0.10769887596515013	0.3022748946178174	0.2648360156367695	-0.6184384120665888
885	0.8391884017644718	0.8597716221640198	-0.5138658054984224	-1.0619253161301592	-0.11544620908523569	-0.9377458545713245	-1.005893278096242	No	-0.11357212520999999	0.698733494342832	0	0.135189800928475	-1.1822723214023092	-0.16479614538116488	1.4987598203133634	-2.086434801235003	0.4715386916080588	-0.35224452454674693	-0.31419252037154827	1.27382525659392	-1.3008141307647114	0	-0.7374778524184412	-1.043697186847295	2.7736509306080697	-0.7712750963275313	-0.03627742560673791	-0.9611582334614922	0.6325320606370411	0.9266876664316726	-0.6526745316562027	-0.781038875097186	-1.4995238975317242
841	-0.15959578625604978	0.6054828115447258	1.4523913137251732	0.19119181942301364	-0.22390283399911087	0.9713454649283811	-1.3094517904735246	No	1.7289095963923022	0.8475511514701806	0	0.4082375694876721	-0.8866322089912451	1.8047266551595988	-1.113858188244544	-0.641815459341036	1.4232660788141334	-0.32330350980839057	1.5093263878395466	0.5111753638946112	-0.24455746384430507	0	0.3016356701068495	-1.7944486084899274	-0.12865634918766194	-0.5852878210360302	1.526687633617252	0.4990069890307339	-0.429253213241651	-0.31862227566493273	0.047999855439116446	0.38126958771940384	1.2353795845772872
1426	-0.5637063480745934	-0.05458864426474256	-0.12296888666270415	0.01548062241468772	-1.5407396945651146	-0.21285402459454042	1.1989001275911448	No	0.9971392018365337	1.3474258459235806	0	-0.43190941370388763	-0.7034185963535338	0.5643463300857788	0.8159164690880342	0.7318254423158382	0.9577924431479836	0.49117963608099946	-0.9597600684258167	-0.698839039771406	0.7598827790297072	0	1.1388070573079119	0.5115143670980106	-0.9220228302752398	-0.49760611381527253	-0.5224567612199104	0.20876456418672723	0.12158014408685233	-0.30583675636295293	0.5960269468548341	-0.284709758535887	0.32223018997866953
1327	-1.9649546630994643	-1.3999984684080706	-0.8088704175014878	0.05135586911507732	-0.15456096209817152	1.0890469947093178	-0.43072978096037906	No	0.7203023080117282	1.2253190503319107	0	-0.5621321673436215	0.649863804974803	0.8115843017366252	0.9728431666492788	0.17652379170619323	-0.40953644870961486	0.4084909785372379	0.27268712555563046	0.9926247295177382	-0.6072720238342632	1	0.7019188066078035	0.3451217509195774	-1.3255128207388065	1.0881923200352117	1.0198274477756692	-0.308652412857595	-0.3422898653705978	-0.5179459966372552	-0.3396392101228172	-0.16432703715228253	0.7328496022868454
1059	-0.8534255497981902	0.6899595171673704	3.05063291980596	1.3948404434378223	1.5938424322614113	-0.3623092645511887	1.2867723285425474	No	-2.018749019360931	-1.6709015076080196	0	0.00916775785101009	0.00445222205191434	-0.8017481556830137	0.45965035905748375	-1.2555698733235934	-0.39706838692653057	0.4539697324853267	-1.4292638320167808	-0.5411963092250451	0.18193106656257002	1	-1.4666897873874551	-2.341124408114657	0.16375677076950912	-0.506516617048352	0.04681360058424476	2.229496957244364	-0.24184746794543685	0.39936713851768035	1.4304950314050708	2.0546208221461417	-0.045637277949691336
1139	0.07119736226666236	-0.20177367616926786	0.0699466584103883	-0.6124863948417936	-0.06537358539400097	-0.004877221075901571	-0.21504346953449904	No	-1.4056512567818245	-2.2089345756838172	0	1.7776770617171898	-0.13295798742636908	0.4889178102526973	0.9049829965956718	1.3789814798081548	0.11412143012070737	0.03225765698456606	-0.7878882351419285	0.1362413277930352	1.951659121485642	0	0.08495424301929934	0.6384438634183924	-1.1325698458721591	0.8249090893730409	0.41973503161429526	-0.0016196815492905928	-1.4109053721414437	-1.1246933078233197	-1.1808080227949085	-0.97055588423464	1.2657725790080283
1120	0.7417179996817647	0.7192655837559155	0.8461391048102453	0.9785993323492456	-0.7144555909215582	0.43689979265996604	0.8873532333091892	No	-0.29229802267759175	0.08056784166000107	0	-0.3184895512162193	-0.7658777542765595	0.9666318082223766	0.22638090106121325	-0.4455810670383872	-0.28069997800999313	0.23071040717354102	-0.9807200976100205	0.25553851749080386	0.6801653577700746	1	-0.6493158503669417	0.36280153571437807	-0.29890251849553867	0.23376000426959326	0.5773437988614663	0.2156677685864553	-0.04489714593295605	0.39116657192530857	0.26930571174614043	0.40374773784703477	0.4763553225072713
1725	0.9844693447570534	-0.8673983587790448	0.1026287431194076	0.7648195540315618	0.8490359089336644	0.46716751319793925	0.5678179571225813	Yes	-0.79425973500241	-0.48036025058923415	1	-1.0032093560145656	0.8538971886265453	-0.13546282886050848	-1.3089562660233014	-2.787868350555783	1.1531251143377095	-0.7904943248179024	0.5493589485964674	-0.911869698814508	0.5326879688179685	0	-0.7964965608258716	-0.40286961134126714	-0.4899922764781758	0.03595268931343245	-0.07828437619837919	1.046029557118884	-0.13418406104664166	0.07191587747353757	1.1586715761608288	0.26995915105589224	0.22937916995009
984	-0.9184583219535164	-0.01819840458055884	-0.35590453910067205	0.8668438257820767	0.7788655460642593	-0.6018757202071614	-1.1416957704756825	No	0.6165817586878577	-0.8695756615376833	0	-0.1756645754191477	-0.6784348866486033	-0.6508911160168508	-0.6770081015879358	1.153520657213321	-0.2058917040762466	0.03225765698456606	-1.4208798515759133	0.5495209047432035	-1.3008141307647114	1	-0.8284809008484141	-1.0963877911778914	-0.3617274574204401	-0.5881772846583166	0.5450148478296692	1.4572901410955534	-1.8336599706057202	-0.45129003323310934	-0.06510184382883945	1.8618307730157273	0.3266153158840747
1179	-1.4674626429731616	0.3812438812790273	-0.4612327929175722	0.8857037545464501	1.0811976512265893	0.8256250720477057	-0.19107832382048015	No	-0.23095964889517048	1.030711344857686	0	-0.7469644981686299	-0.7950254026723894	-0.9190814607924691	0.18396826515282974	-0.6084138747158598	0.001909026477444477	0.6069437335393254	-0.9471840977645155	-0.6519722852587091	1.6208316116664971	1	-0.36025408303461465	-1.0765349229700716	0.049402000217155205	-0.6504248946595679	1.4300240358540053	0.53839173461172	-0.9067805466092094	-0.37230589239511735	0.2989994114906601	0.6416088761920966	0.6106306028376288
1142	0.5459221846265117	-0.12189843690614721	-0.24460822268488744	0.1389084166781632	-0.2172455517220399	-0.9608795869373259	1.3347026199705851	No	-1.629293076458282	-1.0985259032720651	0	-0.43190941370388763	0.7206509178391614	1.4066316048157597	-2.6958492469283124	-1.435103570525112	0.396730437027264	-0.9641404902578414	-0.003984702365333594	-1.0950761100332436	1.2461594867453434	0	-0.8897750101895343	-0.11906507341723865	0.25932858797228775	0.5452141552834748	-0.8621249148835318	0.47913478533320925	0.4546729445193162	0.7593597800622985	0.27170905610401574	-0.037799914934072275	-0.5007042046326597
900	0.5468795933895292	-0.23442102582092902	0.8681235140897445	-0.34782902983483677	0.5215433354118741	1.241004452177322	-0.6863580019096238	No	1.0639516093244379	-0.25141000885485226	0	-0.8729865632524401	-1.4196172921407808	2.4584405717666313	0.17124447833029857	0.9906878884204314	0.42582252957992245	0.5986748831869094	-1.3118879496805662	-2.1389265298087348	0.5127586320637331	0	0.3991547373575431	0.677835997067716	-0.6158401805762747	0.5034668818946468	-0.33358449597402523	-0.3116920446707576	-0.283265904952551	-0.6752259506041642	-0.11238118829151944	-0.5587315706788589	1.1836295982772642
1077	-0.2656983337750813	-1.033095453397501	-0.010061630021886044	0.14851331609954024	-0.31912975101939894	1.4695296296571192	-0.5026252181024358	No	0.5683648463316568	1.271109098678787	0	-0.9906070947348362	-0.2245647937452247	0.19558462553271855	0.4045139560764885	-1.0259338575111854	0.18061766931671502	2.388884026372104	-0.6285922944373062	-0.6519722852587091	0.07829833447398653	1	0.9383111837465591	-0.7692613138130198	-1.1187836472276542	-0.043480344711705206	0.44259690412762703	0.5960336512039363	-1.6602257046209954	-1.733713766887895	-0.8629553980096346	-0.3463815590716235	1.917589890007863
847	-0.10327628315242547	-1.070977530388377	0.5451209150445584	-0.37039521614781257	0.4397761615677072	-0.22482849504339708	-1.788754704753602	No	0.9076615571864491	0.8818936877303375	0	0.22760596634097915	0.041927733893064506	0.8660604484449346	0.8752941277599001	0.8988334820954682	0.28036200875777467	-0.8814518327140799	0.7883028206123831	0.4770904695581318	-0.1329529924138593	0	0.23372876542698856	-0.15314830196489823	-0.6976480586618318	0.5074661465293844	0.5022552380764955	0.18907090536553087	-0.5770968555640427	-0.5057326642612823	0.2657149228139773	-0.21761741363558967	0.5746446133212239
1329	-0.7647782048694919	-0.6279438484499114	-0.7822282893821579	-1.8883487256691214	-0.3966883572341609	0.7832008766807625	-0.9419862228588584	No	-0.383019307559398	-1.1099734153587841	0	-0.40250424171089694	1.507636648931233	1.0546317675410533	0.7947101116340036	-0.5416106665809245	-0.6048691198993407	-1.3693148506144324	0.5996629093237072	0.00842290707113534	0.1739593133002031	0	-0.25215319439289086	0.4339216638868177	-0.4535450179265992	0.07957666678268073	-1.7700077631853808	0.7497157023061337	-1.633953454180931	-0.8536385071438022	-0.9375166054033537	-1.2047651990091053	1.3392199270285368
1078	-0.006977985402327045	-0.33581043794585164	0.04440738377647452	0.3842349235412855	-0.27456575545928324	-1.071654871025327	-0.13515965048776937	Yes	-1.628081911037417	0.8704461756436187	1	-0.3016866209417621	-1.0240424184695285	-0.5000340763506879	0.25606975014706557	0.4270358319333465	-0.1435514919255843	0.8591440928419177	0.17627118456133006	0.7668122499784792	-0.34420433322220967	0	0.15395791842249856	1.3395896872673392	0.11158821988287224	1.5060736489473827	-0.4951264922546086	-1.1724744864690309	-0.7710982520282365	0.07222113176946157	0.2987610779333853	-0.2035842689417092	-1.0982086013052335
1191	-2.0273037201362327	-0.1614662621959183	-0.8532390450609284	-0.2464056785657999	0.24518421839277407	-0.7663674204547267	-2.0603596895121927	No	-0.2491168563036641	0.0462253053998442	0	0.14779200352461686	-1.3571579790986876	-1.2543193527351622	0.6123358009278579	0.6566718088611716	0.10996541275183792	0.4167598673945543	0.3565270861283753	-0.017140778561246905	-0.28441621159546693	0	0.15154757138038633	0.12523647394331927	0.7769521929999577	-0.10452470929397095	-0.47054619581060586	-0.5147180076747069	-0.21356846970142168	-0.26670914827234926	-0.4024291950645471	-0.3829432241978707	-0.5452190633038086
1471	0.5264284582096534	0.01810761833062816	1.3147749287228412	0.5911350780036598	-0.1487327779834996	-0.5944835131739122	0.8394229418811514	No	-0.264325725522564	-1.0985259032720651	0	-0.6713513217141703	0.9246842239313698	-0.2192723116028892	0.9855669337218906	-0.4080042503110538	0.5920631082169898	0.2555169967356894	1.6937742698667713	0.12345948745684787	-0.7706928821897575	0	-0.5338718055633508	0.5486032648371044	-0.20425009643979136	0.1321520781292771	0.2762301909490415	-0.014038809742882132	1.0378888241403306	0.715988514276122	0.7319104548716556	0.1907556548854624	-0.7167313892070866
1517	0.40818411010767613	-1.5286120159959997	-1.046971492898665	-0.9887145273266553	-1.5917098307309288	1.8280901513505066	0.7914926504534037	No	2.7296086324056392	1.030711344857686	0	-0.7385630428119991	1.4035379489801452	0.14529892613058265	-1.2241309942065344	0.5731678278559397	0.3842623752441797	2.856074918391417	1.6728142406825675	-1.3720160302773734	0.58051848839217	0	1.2001006216511547	1.0090738535984	-1.3255128207388065	0.16226035835076966	-0.93722912531926	-0.088836768836251	-1.0824072178424131	-1.405689090612898	-1.4570008408559911	-1.1688005541430408	1.2339616309982397
1189	0.2696447128300416	-1.070532568475894	0.8151244241171772	-0.6821354003542854	0.29670160430939657	0.3118730167253099	-1.8926036695140607	No	-1.8231299812756725	1.271109098678787	0	-1.360271756384853	-0.5410246771703199	0.06148944826655564	0.8116752133971636	2.159743933570342	1.2029972840582392	1.6777616639075157	-0.5237923827623928	-1.942938298093842	0.987077663484137	1	0.747530470408422	-0.8942089721821415	-1.2196845509716645	0.07423315766458964	0.46465920835305113	0.8238029592716803	-0.374144636698653	-0.38873309791779387	-0.17416723301799436	0.43155761212441685	0.2939879254300448
938	-0.6703264455684226	-1.8795781567811398	-0.2545803647031542	1.0089217355361053	-0.5599410189243875	-0.3200363690090282	0.735573977120693	No	-0.9014562718475717	1.030711344857686	0	0.5594640006413744	2.1488842931632224	0.3673940383236535	0.2730347926604674	0.07214379114678894	-0.4053804023113177	0.0818708409219754	-2.2760472620210264	0.3364902060200408	1.469368355363544	1	0.2903534343632789	1.7149466629196777	0.10966777223557557	1.5979233152437626	-1.030042752254453	-1.4165233340939964	-0.01026090865410224	-0.19912160244396782	-0.4053527647430931	0.5528680330825965	0.2250750435567249
1415	-0.7210379102087408	-0.2583027790695227	1.891275207890726	0.9120750033781058	1.5275760977607393	-0.05239559571553852	-0.10320612286907753	No	-0.3182404248617756	-1.7739291163884914	0	0.45864637987223955	0.5707488535084126	0.05729897656861347	-0.19350412333207365	-0.21594503178368754	-0.13939547455671486	0.12734959487006417	-0.40222443212370923	-0.7542270079482076	-0.10505187455624783	0	-1.6298502503581702	-1.744544308161841	-0.5507772420963465	-0.8277299418652222	0.711515529119078	2.3791885757881657	-0.749986046178088	-0.02008415104276021	1.2660660857557051	1.3496848221562767	0.3688926988717452
1013	-2.206078616555998	-1.6904581994881511	-0.048006813614806645	-0.3506160087422786	0.6897722545276919	-0.32862233886738124	-0.6224509466725302	No	-0.3000413907798819	0.8704461756436187	0	0.6140735778266487	0.07107535502187089	0.9624413414027881	-0.2698468640171801	0.3059550147584898	0.7292116330073022	-1.3238360966663436	-0.12974461882381488	1.2567828292657108	-0.2923879462971611	0	0.4886857090353925	-0.16625391642187007	-0.3654133126013445	0.3492324815348344	-1.027105583553191	0.4323569952333554	-1.2177300862081442	-1.2937071410934344	-0.22235416127969496	0.19048339845375664	0.6980488698377283
1455	-0.33877362906615044	-1.7236241599774293	0.1970529452131508	-0.05659695831824276	-0.8885465126247994	0.8942058973055624	-0.7422766752423346	No	0.8581471565289902	1.0536063690311241	0	0.8283110415222562	-0.28702399044801724	0.8534890479861693	0.45965035905748375	0.2600278115960082	0.06009323335483219	-0.17446395318305	-1.1148640189100052	-0.12791674219489194	0.0384395939730875	0	0.13091907099439903	-1.2848735921134888	-1.3255128207388065	1.9814127072197132	0.2942098751450604	0.8473573156247828	-0.16155091574765357	-0.36948648872755613	-0.6247238290021263	0.013886498243507503	1.6158473300545069
1614	0.39595572069578855	0.75032459048474	1.362644789196039	-0.9336627443013136	-1.2438045096454893	-1.0888654039615717	1.8459590618690644	No	-0.401201910211342	-0.8695756615376833	0	-0.43190941370388763	-1.4446009242861775	-0.8436529019325578	0.4511678476757426	0.6817230459357825	-0.5716210196542886	0.3630122245891491	-1.18193594051898	-0.8309180896453923	1.656704492066812	0	-1.2053664949918577	-0.6974006074594006	1.3445551642434825	-0.35204834633815507	0.1580471056008551	0.09413152286365624	0.24608221931623542	1.185266144343632	1.1826428985058794	0.010193901530853575	-1.4869655948186322
910	-0.21780412568452165	-1.5745576929026983	-0.6246187841369049	-1.4154244882912796	-0.14994341773337247	1.1743002825226743	0.7914926504534037	Yes	0.5824461949931836	1.0192638327709667	1	0.2318066940192945	-0.8033532800541883	-1.2040336728464411	-3.268419792191651	-0.6042386426137027	-0.1269274321265824	1.2808561539033407	0.15531119441814384	-0.2429533151405931	1.1624561238921727	1	-0.15835313602610568	1.748741457802284	-0.5985729749385951	0.228892508959694	-0.9922215208840994	-0.29541850194499353	-1.4990311054526726	-1.2212537158787915	-1.3720629096917831	-1.2448639220964464	0.9211265493417138
983	2.2924815846535025	-1.3958127345391576	0.3723579445070728	-0.2558994730545192	-1.3751027866167185	1.4036066620323802	0.9912021980699377	No	2.284629650863918	0.8933411998170568	0	0.07637951562608106	-0.599319896402446	-0.3366055581720999	-0.2147104412862654	1.1910974739406543	-2.188310721408633	-0.01735552935939954	0.821838742375853	-0.17478350662760408	1.7324360459755974	0	2.1401696765382563	1.0706843553773082	-0.6514085173861537	0.10453596245752564	-0.7884680907295025	-1.0227911641149516	1.1238029709209225	0.270461966095507	-0.2065045884498065	-1.5534771378115098	1.1690569351794868
1420	-0.44556774188898085	-0.4270692801470474	-0.7903162581338594	-1.826800616979864	-1.7761771346825208	0.0695539127978241	-0.6304393285772032	Yes	0.5771328792522031	-1.0069458065783123	1	-0.3899020586759509	-0.24954846467038833	-0.08098666263878415	0.19669207172528033	-0.43723064171865583	0.33023419783125635	-0.178598378359258	-1.4963358317077908	-1.448707111974558	0.6761794904192275	0	2.2492955221356703	0.509527931835309	2.0884795681392694	0.8396514555332845	-2.8002717332932696	-2.479827802418988	-0.8197292750055925	-1.2076352969001705	-1.5247357042690082	-2.521611905613079	-0.7070913756120861
1214	-1.37443107391033	-1.860294336906666	-0.9083025828292076	-0.6688876252050183	-0.902042615209747	1.008964617049877	0.35213164569669103	No	1.8355705321583011	0.2656359537286264	0	1.1265632543961286	0.3125842087053271	-0.7891767552242483	0.17124447833029857	-0.8965027122280549	-0.5965571045145536	-0.6829991162168928	-1.5969437531622706	1.9896083947805319	-1.1772520201603789	0	-1.3378396532707926	0.5132087652309933	-0.05718749991711211	-0.14767322400757102	0.7554688858696827	0.2999109051081113	-0.9736459841368714	-1.2064821784000144	-0.7664999958125882	-0.12427901244936644	0.7082143041178517
1707	0.5800114058522385	0.013890188305792498	0.27901510071724156	-1.1370611038517922	0.6512841280094975	-0.2123190590738108	-1.4931845742810028	No	0.29005194368730025	0.8452616490528365	0	-0.3772998365186132	0.12937059606761594	-0.9190814607924691	-1.9748345154854705	1.358105435951118	-0.13523945718784539	2.256582112694245	2.066861946059619	0.00842290707113534	0.5287021014671215	0	-0.6240174253620508	0.9457196570099354	2.2885262295851843	-0.8321155054313686	-0.8044866708564385	-1.5409179364114596	-0.005456308386246564	0.42353599683611304	-0.2447367517830844	-1.0676789524427523	-1.1476677868168852
1643	1.4178456984939733	-0.514210101595875	-0.49206316977283854	-0.666636004809434	1.9201947357278337	0.41685667753390204	-2.331964674270784	Yes	0.6793872093773797	1.271109098678787	1	1.517231632682505	-1.4529288016679764	-0.21508182526988587	-0.2825706508397113	-0.028061016195041207	-2.080254366582786	-1.9894797051828434	1.0440146144690163	0.8094183182990025	-1.129421537707523	0	-0.6497472093212303	1.2201934083901758	0.7156757853952022	-0.9943089976537586	-0.09600761619517632	-0.6642060556079603	0.6962574581661779	0.47069941122367487	0.216713784392918	-1.1310711924852426	0.041814356445139665
1137	-2.9943319098138135	-1.157751939709319	-1.0306546696118524	0.7362235773233572	0.2465943260108823	-0.7337698789602615	0.08851504284277323	No	0.24151915761393952	-0.48036025058923415	0	1.0383478166619398	0.8205856015398159	0.22910839911625594	-1.2241309942065344	0.3310061935062261	0.026845116175947342	-0.8153009528849511	0.2223831648283906	-1.0567306485447725	-0.1329529924138593	0	0.46795118007952524	-0.45030486085687543	0.3145622191639212	-1.6380644531341175	1.214156074681276	-0.20420281394592826	-0.9615277602250243	-0.8639950724272817	-1.3669282837102668	0.7335842445115297	0.5045598698470122
1248	-0.4424003777717648	1.305534705449908	1.5104752602851275	-0.4778895104384585	1.0873572579429402	-1.7211908430565968	1.6222843685385115	Yes	0.6115330081994417	1.0192638327709667	1	-0.0034344471902812428	0.17101005084120255	0.42187022405879276	0.29424111061465913	0.18487419758363302	-0.6214931893748185	0.19763494800652645	-1.471183734221118	-0.839439303309497	0.13011469819819416	1	0.7702719965816283	-1.326996767213561	0.7311928509303244	0.15721340475770954	-1.6923109626016766	0.25712647039348924	-0.5384128232326126	0.24955206770095273	-0.45045749148258685	0.6050739815061612	-1.0210115852467887
1303	0.7765795655621367	-1.653573167001687	0.4372251690430267	0.21574590553572967	0.845412037249236	1.2871179052171333	1.3906212933032855	Yes	0.5012264655032785	0.8818936877303375	2	0.6056720833476265	-0.37030288060530703	-0.11451045573573643	0.46389161474835433	-0.6000634493961285	1.390018017274985	0.32993678467458476	-0.9681441269487193	0.3492720265161978	0.09424183171838399	1	2.1094749970405786	1.0582343488553199	-1.3255128207388065	-0.5887971658397112	0.30635254486686403	-0.6681072646757997	0.28835775505280253	-0.9272753578750732	-0.3770936296765362	0.5688244772365629	0.6518283762134307
1442	0.8387593638601151	-0.8557478253353236	-0.10206454356759256	0.19679795801286729	-0.7265045272653606	-0.20659468165015557	1.4385515847310333	No	-0.6991825802811756	-0.6062828835431443	0	-0.27648221574947834	1.0496026173369548	-0.5712721293641808	0.0652129083092592	-0.1533170265874721	-1.2241153111253773	0.35474337423673313	-0.7082402647896173	0.8094183182990025	0.5765325839199774	0	-0.08305098944297337	1.5480179471806048	0.6391578749561344	-1.4711433768573834	-0.3216602328806176	-0.6417663689680863	-0.12239373863940602	0.08355549078698767	0.014920158850377471	-0.9713886636033817	-0.25718495386524
1255	1.0138510108136243	1.0823751410358764	0.5401573069882503	0.9599429327203433	-0.9334150774448954	-1.0222927022871622	0.9113183790232081	Yes	-1.0984275619818862	0.8704461756436187	1	-0.2890844183456202	-0.0663348520326771	0.5392034901414183	-0.19350412333207365	0.7485262151861348	-0.0022469872627465136	0.8715473683705417	-0.38545647124197435	-0.2429533151405931	0.1380864514605611	1	0.14999112967957792	0.695807074152193	0.2826116325228552	-0.151278344257101	0.12017694470973891	-0.8248648920211684	0.6192998831824845	0.7332001140885361	0.7886177352790996	0.28884597769217585	-0.5493353827105785
1467	-0.5144275789556755	0.1091883981703293	0.20519583157519508	-1.0130794734085762	-0.8921675055704753	0.33151809553428196	0.040584751414735436	Yes	0.9264542481290468	-0.13693488798766118	1	-1.503096810426708	-0.05384301657009528	0.3045369384627523	0.5359930799926708	-1.2263435208005744	-0.2058917040762466	0.27618916112162983	-0.26808053034423335	0.46856921621396647	-1.8389071882840506	0	1.4233573277676792	0.24523467272617513	-0.5150716621877862	0.9849365156731059	-0.4501786858015351	-0.7022824289677282	-0.4380501977081307	-0.42577008653770015	-1.058749947411583	-0.883426673935343	0.14295412311095082
829	-1.4402728709266874	0.5980805273767621	0.6598473403355799	0.06414279518269901	-0.03746529363817534	-0.959299059302179	-0.039299067631994214	No	0.05877824854718002	1.2253190503319107	0	-0.5663328950219368	1.2369801686655655	0.6900605298075814	-0.49887504657266063	-0.17001782862120593	-0.26407590853451535	-1.1005767521021077	0.32718309602381285	1.2056554679209615	0.4011541235119418	0	-0.7538363180364847	0.0035126980129415544	-0.21003940710888633	0.17266242562768827	-0.6653283680731762	0.8731483853110955	0.1873116516500991	0.8767542099188254	1.2416717495994465	0.40542203492153445	-0.6851541693750366
1165	1.6788806338057394	-1.2786385164803062	-0.03500805907725222	-1.866295700356313	-1.2684300659518755	-1.11713833211708	0.8474113237858244	No	0.47643716359429705	0.8132086152100232	0	-0.5495299843086755	1.0912420818054833	0.3883464114484256	0.12034933104017388	-0.4622818399086837	-1.382043835671754	-0.7615533485844463	0.872142781185128	-0.664754105754866	0.205846307788998	0	0.8612732264135923	2.8270817136465927	0.5576392267853746	0.13870485267088692	-1.238498210387892	-2.3073660712323862	1.0315188317285637	0.5482463923422098	-0.140910209291716	-1.4251722061181202	-1.1339177891891035
1712	-0.7311696159324945	-1.001577872320122	0.5518183222460867	-1.0168562706032016	-0.5838758389167267	0.06591182174573705	-1.3573820819015625	No	-1.0898110341877056	0.33241310756782133	0	0.2150037637448373	-1.5112240984596363	0.9582508745831997	1.4521059287141094	-0.8171738855558142	1.36923790140121	-0.8979896104287127	0.03793527182087983	0.31518711233968816	0.24570505554015984	1	2.2660446193655206	-0.32127247754971433	-0.29246982351315276	0.38904063791370547	-0.883222016104235	-0.8389955878243974	-1.2024956820950397	-1.4453405605076797	-0.9805072596058042	-1.350090219817818	1.0639939601600361
1183	0.9922555651994915	0.7924433557050455	0.537999365513099	1.3560701780044446	0.09318510055513142	-0.14003914303199197	-0.09521774096440457	No	-0.9686597202592863	1.271109098678787	0	-0.646146877399495	-0.9449274282233712	-1.711081016606899	0.5826469715919249	1.3789814798081548	0.23048983903724485	1.2601840280223007	-0.05428866797270067	0.6219513399282751	2.2505996924980103	0	-1.0586533845539505	-0.5111863786469553	-0.27596214943967917	0.624357979070441	-0.1485622653729367	0.9012894923403055	0.7287231175316141	1.210389936187054	0.024272334570549024	0.7636051271981287	0.21593184635245302
1412	-1.3376922801041249	-0.11008753258120431	0.03585959492598069	-0.2814748907724991	0.08110912347926993	-1.4432443680541083	1.5663656952058007	No	3.1561342670547754	0.3782031559146975	0	-0.40250424171089694	1.2827835718249934	-0.4371769569763717	-0.05354244853431135	-0.270222640823609	-1.178399149097241	-1.0137536693821383	-0.1716645991101873	1.3377345177949476	-0.360147802625598	0	-0.5194459296060164	-0.24638969344202882	0.5384327568181597	0.17707182323277615	-0.13547684585305347	-0.016492031670316574	-0.24185575569367515	-0.20147974743378672	0.06470364879976492	-0.5198991186586127	-0.3014450268509017
1256	0.5015353609529309	0.49849803985514773	1.0229865681525694	1.0444148820845762	0.9204131274405988	-1.0801266982788973	0.35213164569669103	No	0.7029138682807544	1.030711344857686	0	-1.032614449762773	-0.5451886158612194	-0.018129555460352324	-0.38011968972909005	-0.4330554485010817	-0.46356462612253824	0.17696278362058604	-0.2890405204874195	-0.8436999101415493	-0.04924963884102493	0	-1.6772200553416918	-0.9968684180483081	1.4016695811755109	-0.31265952959330184	1.2052457110149684	0.12064064534749101	1.5407844615858217	1.609666159652122	1.0700144972171015	1.3692736964910692	-0.9312296777204555
1223	-0.6115968417197325	-0.06329112230129134	-0.3912637194820339	-0.369959255993285	-0.1375556366742124	0.14219546281693024	0.9193067609278811	No	-0.11235471484486834	-0.48036025058923415	0	1.0131433723472645	1.261963878370496	0.03215613174589926	-0.7024556752329981	2.034487981504786	-1.1368389947614983	0.04052652177631971	-0.49864040239877283	1.4570316678126556	-0.2246280899687242	0	-1.7829974515031495	-1.1681108316735955	0.047134306169590655	-0.5651467630724464	0.9339574139770962	1.592177941074658	0.2281755309622335	0.9014033239665357	1.5199319554197892	0.568607933067232	0.24301119174427338
1219	-0.9275712754532075	0.21876059471099632	-0.2875324213967032	-0.3837936216778904	0.20795839861793242	-1.4769459922605999	-0.5265903638164546	No	0.3030364662043399	0.8818936877303375	0	-0.6629497881127564	-1.382141766363152	-0.2863198782833789	-0.49887504657266063	1.3748063643597468	-0.59240109682216	-1.1047111772783158	-2.2131673306324853	0.6730787409530852	1.2621029561487316	0	-0.20059866313711186	-1.1709284756974636	0.8775527908650029	-0.6040341022770722	-0.009640823876276825	0.4119474347569678	-0.48093500962497693	-0.45582965426011646	-0.2648417378030943	-0.4937600619510958	-0.02692104577472618
1544	0.41674978524487377	-0.9575379766149293	-0.08445776815960225	-0.12835112578555388	-1.6948257192442675	-0.22908109742797245	-1.1656609161897014	No	-0.04461988307526283	-2.220382087770536	0	0.2066022888270108	-0.5451886158612194	-0.8855576481821019	0.6759547942902719	-1.4685051162657052	-0.08536728746731556	-1.9853452029968346	1.2410385452395771	0.5282178309028811	-0.1608541195518071	1	1.502001454542885	-0.31763457205615553	0.05646510174480317	0.6666374518870296	0.1644414551450598	-0.9785062123708537	0.9038049649415274	0.1468805014178625	-0.4125197670941694	-0.27467572043569694	-0.4590845689957691
1069	-0.24772191594178414	-0.9286266825275068	-1.0489491084182432	0.20420485294698978	-0.6067653023515934	-0.8746572201071007	-0.5265903638164546	No	-0.045342223506714394	0.08056784166000107	0	0.4796500573862079	-0.8866322089912451	0.33806073155970456	0.5105455063476084	-0.20759462590624775	0.6668713627977846	-0.27782475586030175	0.7673427914281793	0.4600480025498618	-0.45979467200350255	0	-0.6607712345232475	0.33967772750208003	0.5987974723261391	-0.45216409579954114	0.7231501666960639	-0.41358633569866526	-0.37080022943512575	-0.3038990523122318	-0.4369507542550651	-0.21845790074839427	-0.5011975386651835
1653	1.4218997117078527	0.47813478843683943	-0.7958283893823624	0.09883384068203065	-0.04978188237015135	1.218815537840808	0.8553997056904974	Yes	-2.0889961433960496	-1.7243232306793752	1	-1.2846585799303933	-0.1662695551232151	0.12015608618622216	-0.13836771047611868	1.5418142486010444	-1.9514178958831643	1.582669807844931	1.4590223490302716	-0.5326750955609404	0.7399534422754719	0	-1.0962404187779853	-1.0302088497497766	-0.4621514563885759	-0.5085316486100143	0.40793597095753364	1.637819479714335	-1.803811191725693	-0.9679858300466796	-0.5424274671097652	-1.0067621557819153	1.803589348344751
1489	-0.6965597802591028	-0.363147825029246	-0.02390547463194398	-0.45160648423818717	0.1755211909698906	-0.21432869300842444	-0.47866007238841685	No	-0.5984820079613999	0.8017611031233038	0	0.2906169988828842	-0.6118117900346782	0.9666318082223766	0.6123358009278579	1.0825422947453947	0.9120762811198474	-1.0261570219205631	0.2223831648283906	0.2981446651714485	-0.5355262630336336	0	1.4886837663712265	0.9365736290808907	-1.3255128207388065	-0.019576935593195437	1.063954400438345	-0.7796470861288545	-1.056083962129692	-1.5010671530655284	-1.5997192907237714	-0.96927379760188	1.0455465937503916
1695	-0.785869857446694	-2.2107979351785914	-1.4959627915578757	-0.8015167539652451	-0.38392555347532564	0.7899207409788667	-1.2455447352361408	Yes	1.8792858828567436	1.2253190503319107	1	0.6476794383755632	-0.9532553056051701	1.6119648692438917	1.1382524545919424	-0.7712466823933325	0.02268910062141712	1.371813738809319	1.6770063089850362	1.0820976317110798	-0.30035971812020074	1	0.4364057561825757	0.12864701345858076	-1.3255128207388065	0.9217639811968574	0.46478791182149365	0.44144268799186404	-1.2742672574814626	-1.3464667092583706	-0.5696377808089855	0.12551176024406227	1.40358748156218
1598	-0.7842218050097917	-0.9378015956195023	1.6546204136536518	1.385990943480393	0.7649739216169475	-1.010298085946328	1.127004690449088	No	0.4591007918140569	0.3553081317412594	0	-0.10425208752061191	-1.5570275016190642	0.14529892613058265	0.98132567803102	1.1660462368660436	-0.742017644689653	0.6565569511685226	1.0733586240940876	0.15328378488129002	0.4569563777878375	1	-1.6035935088833628	0.8953191944246566	0.5470818332725635	-0.8652617378741593	0.5950808852373605	0.018830884996786604	1.1279847538691168	0.1683829960404746	0.24779741584775503	1.181221954453564	-0.32353021613977084
1383	1.266074789906706	-0.31045996434647943	0.4719096873892784	-0.3368777424474178	-0.1235233529385303	-0.2597306958176172	-0.7902069666703724	No	-0.12281075337153	1.271109098678787	0	0.0721787781671678	0.8913726368446404	0.12015608618622216	1.477553462859333	1.5042374318737113	2.242000910216386	-0.26128703590301955	0.19303917472382814	-0.41337790586317175	0.7240099728720835	0	-0.6879948691929142	-0.4559644849545217	0.32913554918990134	0.3084661873184996	-1.027722830174175	0.6648062299822867	0.45963092029637276	0.5822988416460649	0.3085807241430781	-0.7574559682623581	-0.6580477879584719
1294	-0.5808555330835914	-0.4478117305190863	-1.020810252478105	1.286917938412711	-0.9335659362600358	0.6270799665411395	0.3840851733153829	Yes	-0.9491669197326089	1.1222914415514385	1	-1.7845459560977524	0.7039950855160297	0.17044176607494316	0.9431542978135071	-1.2847963036157786	0.3634822980763084	-1.7124726793083018	0.4110230370760489	1.0693158112149228	-0.8025798209965341	1	1.4128818226008655	-0.051363128329743	-1.3255128207388065	1.5293303126742217	0.5532635993765299	-0.4726866558277303	0.1169903042950126	-0.8150429726609854	-1.3329503110545677	0.5415451020419929	1.1898352791875253
1480	-0.2735155456776113	-1.4515416780537782	0.3486123872880402	-1.3273325644921152	-1.0293059020069222	1.0314957363119843	-0.5665322733398195	No	1.09980114984541	0.698733494342832	0	-0.8813880186090707	-0.4535818095423637	0.6230129436136768	-2.0130058957029835	-2.0196315542154846	1.9302999462278332	0.14802175925600455	-1.3496157835824345	-1.2441976665955605	0.4250694018597153	0	0.9583802177455166	0.40611336687798383	0.6691879111482142	-0.20000566522357596	0.25827097375281916	-1.2173097585335988	0.8195302164748748	-0.057485402155639555	-0.4792399750588971	-1.5449578773387889	0.2312349706580958
1686	-1.262388918976936	0.8116050314220283	-0.3751999084876188	-0.11476015116685202	-1.6060898911293853	-0.6563870663642625	1.8299822980597185	No	-1.362813830443442	-1.7395865801283343	0	1.4374175720601636	0.48746992457135596	-0.7388910753355273	1.4436234173323683	0.639971035990875	1.8928957995844842	-0.1579262235995427	0.2601111353738205	0.41318124803716477	1.37769333205137	0	-0.06862155514509104	-1.1417730848723546	0.49346343424430783	-1.1185649071652501	0.315455813056014	0.7334207599585012	-2.822156851595633	-0.9961093273159254	0.16240685998485213	-0.3834462420449961	0.9705355766488892
992	-0.05593856520065818	0.5363815657828069	1.6704143313027766	1.9835358621898427	2.373928846071974	-2.0625581681398657	1.3906212933032855	No	-1.1431785794422915	-1.7109677999115365	0	0.9837382003542737	2.153048309413655	-1.8996524137566773	0.001593969259123484	-0.06563781834065589	-0.9830664779075151	-1.7827581383332403	0.3187990960624366	0.5282178309028811	0.2377333022777929	1	-1.9069480882687198	-0.24721369690719405	-0.2276272110369988	-1.8774302792338018	1.394867161400989	1.5962993152935154	0.5050388822745491	1.0772127119656816	1.9866607948374104	3.2409336698832387	-1.5929317657685713
849	1.2510133357930449	-0.530354471135134	0.35242462355014764	-0.2119047155295607	0.9912824702109805	-0.012436895082744658	0.9672370523559188	No	0.2991579864311832	-0.7779955648439306	0	-0.4613145465744867	0.2542889700833175	0.6858700629879929	-0.3886022011108312	-1.5436587497203718	-0.13523945718784539	0.9666393014429272	0.9182547516919342	0.5963876592559004	-0.9500572099486402	0	-0.6946695717496374	0.27471497950918466	0.5000481963394259	-0.31886018565301094	0.3694061226048003	-0.2799684206909077	0.505870656414722	0.534164143649396	0.10379873004470824	-0.6338905140046771	-0.3409559252995708
1009	0.14515158873957199	-1.2619270003611303	-1.1951391410466181	-1.492583608392967	-0.6252329656651071	0.6852761468003169	0.8074694142627497	No	0.06382889337903723	0.8818936877303375	0	0.004967022225958943	-1.9317826042762856	0.1411084593109942	-1.4234703276761624	-1.83174762611715	0.15983759214884366	-1.2039375355269093	0.9224467419123679	0.25127791065875155	0.9352612394377429	0	0.7115027266797481	0.5358094520626474	-0.5867410590915363	1.121637429674076	-0.542261644336285	-0.40079272606324223	-0.7626843824094226	-0.6904100052331246	-1.067866345519895	-1.271563732029756	1.055916215578582
1604	-1.3643564017029655	-0.9373851388001294	-1.4003451844469674	-0.7073439908544715	-0.1665653132176329	-0.3246330709486205	-1.48519619237633	No	1.2551177784186485	0.8704461756436187	0	1.2273808751652635	-0.39528659031023755	-0.5545102230589972	-0.1680565496870113	1.1159438404859878	-0.9789104702151216	-0.06283428090093204	1.0691666338736536	-0.7286633669558936	-0.08113663332981984	0	0.8713028162943147	0.5468999665031457	-0.2189900114536485	0.5787005013949945	-0.8079908357673381	-0.432625514336191	-0.26410494907310655	-0.39679787689291135	-0.01580693122835485	-0.999404167236629	-0.44468119948506035
905	-1.2357514605199669	-0.20457993905437644	-0.010560711172443496	0.5917156720234017	1.164886295738322	-0.36113700466116516	-0.7981953485750454	No	-0.954419549771947	-1.8769567251689632	0	-0.9485998179516828	-0.2120729582826429	-0.6550815828364391	0.9219480193591542	-0.9340794511862222	0.9494804277631965	-1.2204753132415422	-1.471183734221118	0.7199454954657821	0.06235483954967317	0	-1.9740971610994773	-1.3181162982365098	-0.9401374532018789	-1.3263348093101714	1.3829674125524518	2.6922155485520864	0.7989233084394327	0.9305999305631857	1.2138446811689874	1.9170133021943758	0.4194846137189298
1169	-0.18539689835713327	-0.9214126485997917	0.5932405426105871	-0.23989856922420483	-1.0036308891726204	0.02868286893939581	-0.023322303822648285	No	-0.8847251110003366	-0.25141000885485226	0	0.6686831550119232	-1.2530594342666674	-0.02232002837788293	-0.3673959029065589	-0.39965386387590557	-0.2308278082894633	-1.0220225197345543	0.1636951943795201	-0.10661367827458476	-1.424376241369044	1	-0.16677428186908239	1.6540238268366159	-0.5792536954529363	0.7127536034955751	-0.2917135982770566	-0.7049778872907889	0.4937842424117106	-0.10748145151878746	-0.7947179542768197	0.48898652418564964	-0.04003898155671411
965	-2.071012316836748	-1.3522198366987872	-0.6111032970620707	-0.2968837138239868	0.018352033276466416	-0.7052537076965886	-1.3493936999968894	No	-0.8424222848094114	-0.09114483964078499	0	1.7860785170738203	-0.9241076572093401	1.2222507525392297	-0.15533276286448014	0.31848061385350374	-0.22251577355172442	0.011585496208460087	-1.328655910562301	-0.2599957821488631	-0.021348516343245288	1	-0.42500102511135796	-0.7233426566045807	0.09634137231172074	0.5246200959325443	1.1900723629937737	0.11185238479151977	-0.1347906113870293	0.022447871568239446	0.2881968214937687	0.5357304776233246	-0.713430002136117
1204	0.6046129422430969	0.6033595518353682	-0.5894999089142786	-0.09768620619637815	-1.0473799248498228	0.8444898598413648	-2.1242667447492867	No	1.6443593009967932	0.8017611031233038	0	1.0551507273752012	0.5832406695811111	-0.13127235228421258	-1.3640926690042967	-0.7962978416987774	1.2902736004221182	0.4002221281848219	0.7338068696647095	1.6743230130479312	0.42905526921056236	0	-0.5059552572842855	-0.5645060044844118	-0.5256302762958155	0.29538464687439	0.42291964414512634	0.7371112234834539	-0.7172795457908404	-0.5364994423138293	-0.5141011673437751	-0.45659358642625214	1.051058523046156
1431	1.1606771099217734	-0.6544375301478695	-0.012111799436857125	-1.425485491297135	-0.5419990546136079	0.04963578321893827	-0.26297376096253683	No	0.491356789487727	-0.08160524623518563	0	-0.9443990120285842	0.8080937854671175	0.6020605704889047	1.5496548886038106	-1.4434539569602602	-0.2391398236742504	0.7929932130127889	0.47809499772604125	1.3675588449794354	-0.3282608266974758	0	0.15270669657574998	-0.10474460371518564	-0.5389692773331434	-0.688109971394987	2.1127221913294196	-0.183164802928936	-0.26836881789140893	0.35544765141448464	0.6366305238772965	-0.34434518082005666	-0.34914940672550465
1444	0.03383303351550574	0.7386401289178498	0.9715571115134657	0.9850533050453696	-0.8458649913259709	-0.30910092719270216	0.8633880875951703	Yes	-0.8657317265158578	-1.403792892251241	2	-0.9023917352454307	0.47914204718955705	1.3353935908290964	0.6420246697636296	0.1932246034610728	-1.3113916274892563	-1.249416289474998	0.33975908620562284	0.5495209047432035	1.082738628389849	1	-1.092328836828868	-1.6565816377746774	-0.3977255000354492	0.04964261559149352	-0.33491952315544044	1.9362955883777468	1.382345445846311	1.5437809892954342	1.6604648689872503	1.4725131624697942	-0.4014497186199971
1710	-0.35393377381580654	-0.7667481251498289	-0.44345088080823103	0.2968099042874387	0.4217789881950586	0.0184566652125646	0.0485731333194084	No	0.9788540155330284	0.6186009097357984	0	0.6098728501483335	-0.3161716000640803	0.42187022405879276	-0.35043086039315713	-0.2034194326886736	-1.3030796121044692	-1.2866261930706708	0.4235990467783677	-0.01288016366918225	-0.0970801305742173	1	-0.2672010567251284	-0.024892087852625647	-0.3403718384062416	-0.06960285454740595	0.8100232268720176	0.21288298537171388	-0.0772555796231107	-0.24502759144280054	-0.44214109611446895	-0.058899852552463064	-0.20169704053557855
1435	1.0088038611730665	1.1822720074661894	0.8285451975845989	1.629139166284287	1.6294271541545984	-0.6608805588033848	-0.9419862228588584	No	-0.20155196454600013	0.08056784166000107	0	-0.5075226292807388	-0.47023760308572843	-0.8059386225026022	0.24334596332453443	0.33518142560838327	-1.947261965602578	-0.41426101770456814	1.8698381714531283	1.9342204266037302	1.573001203456332	1	0.6292039482334658	-0.8344367910410073	1.5051196282896733	-0.2142694424043035	-0.8979857999568008	-0.6711816491407998	0.03465033085733205	0.3733739150033173	0.5545678312156715	0.7071381022613742	-0.9242262910328936
1566	-0.633429384954423	-0.3651833159592528	-1.3522405755878968	-0.8410960537486436	-0.38753329257800956	0.1715545138610669	1.4705051123497253	No	-0.5278371959057269	0.8265640459778619	0	0.9333293899697064	1.1661930558012072	0.920536595153244	0.7268499415803966	-1.3140227339079638	0.15152555741110474	1.4090236424049918	0.725422811141807	0.4600480025498618	-0.2764444768937727	1	1.755978694812571	-0.015274871261520356	-0.3803034196198963	0.9576156890562261	-1.9753930817400749	-0.25403516812439697	-1.903683918744655	-1.5705197455521516	-0.9192210961210555	0.1508319210853769	0.4891230576205113
1288	1.5454296411626682	1.2682306839533593	1.4709530050009867	-0.15818354686418007	0.9952195748918352	-1.1695586059781606	0.4400038466480936	No	0.20957124312155534	0.0462253053998442	0	-0.6503476050778103	0.5832406695811111	-1.6063191119562092	0.3748250872407167	1.6879462445236377	-0.16433156909345567	-0.5631005935823589	1.5722063192280877	1.094879531567358	1.760337191674218	0	-1.1845279303230831	-1.53992599989896	1.257631955730531	-0.06825136928849043	-0.029916117744512034	0.6166083356162795	1.2118527206964322	1.6133922047233074	1.409407278961092	0.6597365830445836	-1.618110150323622
1251	-0.5813440944120911	-2.168439353342114	-1.2674855037649915	0.8219948967576964	-1.4423425715068199	1.6065411119933628	-0.223031851439172	Yes	-0.2898368532361391	0.0691203295732823	2	-0.07904767254773029	0.6165522566678405	0.7612986218479042	-1.5422258030192495	-0.7670714891757584	-0.20173569638385305	0.8467408173132938	0.5703189387396536	-0.779790728300643	0.556603247165742	1	2.9614212231559227	0.3793625534151901	-1.3255128207388065	1.1310577563620856	-0.44077039593889167	-1.1556931989575847	-0.47030525114178945	-0.797575926514074	-1.4414162582898806	0.8278784780439543	0.9930073218991243
942	-1.7292058058168003	-1.4401622348634902	-0.9782776660115435	0.854852355462271	0.3281900108334163	1.4061834549642795	1.0471208714026485	Yes	0.4097462912556164	0.8704461756436187	1	-0.17146384774083234	-0.7492219995129616	-0.10612951233985209	0.9898081894127613	-0.46645703312625786	-0.19342366164611413	0.6441535986300978	-1.3328478227006997	0.9628004816933718	-1.9026810658976039	0	-1.1421122472074903	0.044406174002844384	-0.8666519698017856	-1.0173834099789854	3.3642969563977614	0.5366838706880313	-1.6275858775614065	-1.4290367359206202	0.04748580170285214	-0.06513915184153682	1.2824825567125142
1362	0.15431812778500514	1.5620606384222246	1.6730212677698397	0.07925367531202399	0.0016914279375132729	-2.0770779626874187	0.9113183790232081	No	-0.31495170666549305	-1.3961612175267617	0	0.929128662291391	0.612388317976941	1.364726780512556	-1.4998130881111884	1.237024677103136	0.28451803580312	1.0658657367013216	0.821838742375853	-0.017140778561246905	-0.35616193527475093	1	-0.17896357521310333	-1.6480094995930101	2.9135137267847173	0.48451594827960176	-1.1480933516020082	-0.9594814788201892	0.5287715335344129	1.529905919669948	0.9785142863225695	-0.013334940656856982	-1.3042238142961693
1363	0.470414990808954	0.2926696340689978	-0.04821673338206777	-1.1461732539829375	-1.1569408759549844	0.07334906737699186	0.7914926504534037	No	-1.541285473190318	-0.09114483964078499	0	-0.7217601320987378	0.8164216628489164	0.928917528792421	0.21365711423868208	0.07214379114678894	-0.59240109682216	-0.5341595403391021	-0.2093925696556172	0.3961387810288948	0.217803928402212	0	-0.5000550574232963	0.5674706462871436	1.2886866147944103	0.5332575673127025	-0.7307260951170734	-1.0169509819114149	0.681641589720398	0.6216689910631101	-0.2735125878666791	-1.0667272592092234	-0.5199203741224783
1450	0.7764842724423687	1.4553780747493814	0.48282905450993463	0.27833200630657856	0.041939507248823366	0.09428942531065033	0.8234461780720955	Yes	-1.448884482617737	-1.1214209274455031	2	-0.011835916606521427	-0.8075172187450878	-0.07679619094084197	0.9219480193591542	-0.07816342229624272	0.09749737032170547	0.6482880238063058	0.09243123862896681	-0.2131290276361661	-0.1329529924138593	1	1.6357472807027278	-0.3236100311986736	-0.3360247521655165	1.0155689935499144	-1.5226998332761972	-0.26219646939020097	0.2632408628402452	0.5647678275784344	0.9675068429391973	-0.3512238366417127	-0.011839981687085508
1116	-1.0767648990839132	-3.016779657200969	-1.2240126482017604	-2.1615729061627107	-2.225758072812092	1.593457968375749	-0.7742302028610265	No	-0.49841393879215923	-0.8695756615376833	0	0.4166390248443028	1.9490149257619132	-0.35755793129687197	-3.8282664913827005	-1.4601547298305568	1.2237773999320143	1.165092094949915	1.0565906632123525	1.657280585719722	0.9990352655366782	0	-0.4855093947981183	2.494049255645528	-0.5626247365750215	1.8772940354077832	-0.8170870595945223	-1.1889356170202035	-2.008923394008765	-2.532751461379538	-2.742535194683927	-2.138207614157626	1.5257239712252473
1481	-0.5322113818018938	-0.9836049128736668	-1.171267278781018	-0.6202295355894022	0.2511946629476596	0.7429072059314239	-0.3029156704859016	No	-0.8974800177230164	0.8818936877303375	0	-0.4949204071234011	-0.6909267027213016	0.920536595153244	0.8328814918515166	0.017866185752297186	0.01437707132669591	0.12321516969385618	-0.41899243204646175	0.08511395652827071	-0.04526376220984147	0	1.3630845185856326	1.6184514435629132	-0.5855334912679603	2.344765464322674	-1.7483582729089817	-1.4062895719148314	-0.17731835830474704	-0.6029602605510156	-0.7101281804692	-1.3979532232827059	0.5738429043895048
1024	0.10435065906927295	-0.09198094057197274	-0.6573164500390879	-1.2064639488058606	-0.4516357420667702	-0.3233431232753632	-0.5825090371491654	No	0.2412403574182723	-0.2399624967681335	0	2.3909843981781957	-0.36613894191440755	2.6679642249606923	0.4978217392749967	-0.47480745844598915	-0.3513522248983943	-0.5837727579682992	-0.020752692527831684	0.8008971046348978	0.10221358034058271	1	0.011775438818353029	0.2930231010068892	0.26951277992663714	0.1952882860293463	-0.8032186881341374	-0.26213104544892096	0.43032897963723143	0.41403483012180686	-0.23125102671008083	-0.6441696516724907	0.26733444467871575
1549	-0.4826157115513408	0.35500029554254997	-0.12978708627378	0.2650825900243655	1.5363725235674415	-2.135284922779379	1.3347026199705851	No	0.0327801323402734	0.5613633493022029	0	1.3744065786406503	0.5499291212741485	-0.16479614538116488	-0.4437386435916653	1.3288791611972652	0.7416796560844829	0.578002718800969	-0.6830882453849798	-1.2314157667392822	-0.9460713425977931	0	-0.7250709283968794	-0.8016641868157408	-1.2575878105989067	-1.5202913344337194	1.6022740085046039	1.8596267838800933	0.5456643693850248	0.8965438188764296	1.3583786035946028	2.0907687342647945	-1.5878672391155162
1490	1.2520250792649017	-0.7636073272233198	-0.8111649117643839	-1.5089629053271743	-0.013289401463904053	0.7680594796745898	-0.9020443133357835	No	-0.6742560128655859	1.271109098678787	0	0.9543331066060663	-0.41194234507383537	-0.7347006085159389	0.2518284747062756	-0.70026824215624	-0.945662331264166	-1.1460555060501965	-2.1838233210074143	1.0906188453751844	0.4888433537159596	0	0.08636111564888137	2.0518698383762626	-0.6857070474419152	-1.2484206253470769	0.2908234995511229	-0.3948545238347646	0.6342867917718752	-0.057484639186951916	-1.0374629233733712	-1.556952348128134	0.08603525425775611
1459	-1.517261548866573	-2.2432793451931468	-1.6197370461270608	-0.942334795416975	-1.6932181815332483	1.636915226756551	-0.47866007238841685	No	0.1435884357727782	1.2253190503319107	0	0.5636647674420814	1.728325787346573	0.5308225174754116	1.0491859270843047	-1.2472194868884452	-0.043807133131572834	0.5697338299436526	-1.2028959697031838	-0.07252875913806753	-0.009390895730031287	0	-0.40884908673815396	0.2624532668912821	0.09196766434171925	0.5659270221650153	-0.44807961917734224	0.1894850450304681	-1.0048014771457034	-1.134203525531365	-0.9958667607110449	-0.9921173543035929	1.4859250847745296
1112	0.05742490155299014	-0.038882481495328636	0.5827841782548258	-0.19755746850658112	-0.09510300956273708	-0.7512395660858624	-0.8780791676217751	No	-0.2817316892852182	0.24083301087406833	0	-1.2552534079374027	0.7081590242069292	-0.5084150099898648	-1.61856840545492	0.6608470020787458	0.4424465990554003	1.429695691276231	-0.7082402647896173	-0.958736453327205	-0.09309425394303383	0	0.13381987137122772	-0.4409028269000068	0.5415751772907084	-0.0713630283673674	-0.6643062475649718	0.1138222494735801	0.7319609596959273	0.7941629509381296	0.7768328870681149	0.659841626044223	-1.2334136335908743
954	0.6490941265276399	1.43994328393878	0.902125611987417	-0.5044680966491444	0.061736754417023906	-1.0899799528325658	0.72758559521602	No	-0.36758376139682414	-1.7395865801283343	0	1.0383478166619398	0.48746992457135596	-0.10193903576355619	-0.24439927062219835	0.6817230459357825	-0.035495108070309825	-0.1661950835781838	-0.6118243335555713	0.24275667715461652	-0.45580880465265544	1	-1.3981898675000082	-0.4096247996940202	0.8722019897136581	1.6502882995491936	-0.27008753161271987	-0.30836511917965775	1.3575465735870962	2.1356180030634464	0.5309734029269981	0.02425226752042194	-1.4660060078361479
1666	-0.18897959920965318	-0.9351093018452076	0.7707266651473585	1.3000068288074467	-0.08743127709742911	0.1633957272821875	-1.3094517904735246	No	-0.2841595557808999	0.8017611031233038	0	-0.7679682148049898	0.041927733893064506	-0.005558133048995215	-0.29105316222145244	-0.0823386252349626	-1.3695758900063806	0.0736019809433343	-0.29742452044879575	0.9585398748613194	0.20186044043815093	1	-0.8557701617063526	0.25205826331409364	0.5014628099876219	0.08885168884315896	0.3611319500525656	-0.17156078317420548	0.06353132814206766	0.14770142139620354	-0.6811367328835898	0.8213783614940702	-0.80731008551976
1570	-1.523786797561456	-0.9616074268449311	-0.875456241511423	-0.9384902557010486	-0.6373128085045628	0.12477632863020278	0.10449180665211916	Yes	-0.5257610462462339	-0.25141000885485226	1	-0.03283958984147821	0.7331427339118597	-1.2040336728464411	-0.4903925351909194	1.5960918381986744	0.8705161267841046	-0.48454636121480527	-0.7878882351419285	0.44726614237364415	-1.185223754862073	1	-0.41882118149318137	-0.6366753525477116	-0.5869439626906263	-0.5436909898246084	0.2980159212267785	1.2582892725696917	-0.27916260400159515	-0.86090668005808	0.7998757927713759	0.8799055812975702	-0.025449009999024677
1418	1.4924846540738008	0.49879065148452983	1.3634873924979463	-0.18353137047774706	-1.136278443856585	-1.165878665547049	2.0376802275809154	No	-0.8441485829681222	-1.0031299692160727	0	0.52585814009246	0.6831753920615324	0.7193938755983601	0.7947101116340036	-0.671041889633221	-0.7503296600744401	-0.6871335413931008	0.13435121403521202	0.7455091364580961	0.02249609643867953	0	0.5962224058636322	-0.42087613196535817	0.9143475872193043	0.19575134491719454	-0.3233964736430218	-0.6032843941400593	0.3028997782303823	0.9621597691796281	0.8343566116506637	0.7076917083386165	-1.9302282842979712
1573	1.1985247842492268	-1.590482553738406	1.4189383699124358	0.884578851158004	0.5909279819067019	0.7715437687107485	-0.43072978096037906	No	2.6755810121877275	1.271109098678787	0	0.12258759833233314	0.7414706112936587	0.6062510763353229	-0.20622791015460482	0.6232702242359954	0.9037642657350602	-1.4561380103442028	-0.8675361274122044	0.7199454954657821	-0.08910837731185038	0	-0.6466918051142635	1.0795999647976076	-1.3255128207388065	0.02742380927730387	2.2969269874645852	0.03483623597129347	-0.5603689315965225	-0.5681511044362298	0.3120597656160447	0.5896546139841717	0.7074505066488183
1159	-0.6930232215107368	0.06408928281914765	-0.42175642799788443	-0.2040583443199708	-0.7194514067893235	-1.8291477006877748	0.0485731333194084	No	-0.21172466622349206	-0.8695756615376833	0	-0.5453292566303601	-1.4071253985085486	0.30034647164316386	-0.3970847519924112	-1.3891763673626303	0.90792027342745385	-1.5057511124586989	-0.4357604319692142	-0.5710205967294721	-0.17679760751586818	0	0.3135733025088653	-1.0199535844389858	1.2213445437848274	-0.17471967267127772	-0.40617258174298787	-0.21528863204329496	-0.17054019976903093	-0.46985618372422744	-0.3242848680545548	-0.30916890204103065	-1.3186829952226804
1358	1.5585310605373885	-0.2538481812238248	0.52066264927725	-0.2156676386934121	0.35040502852709215	-0.5302598577362643	-1.501172956185676	No	0.9350825485146155	0.8017611031233038	0	0.42504051932332515	-0.20790901959174343	-0.826891034654204	0.9898081894127613	0.4437366048036431	0.6128431853848612	1.2436463273174687	-2.204783350191618	1.8873536720910333	0.30549315860622983	0	-0.5356493749709123	0.5688488464622836	-0.5663306881698038	-0.7821808270003012	1.321071953245964	0.24535416552831454	0.5353425828495995	0.37162029083398884	0.5063452177744647	0.81185250638573625	-0.20375528081024674
1039	0.48684437327664293	-0.7362720071190422	-0.13592107976110335	-0.702751070085362	-1.5539416976986795	-0.48027254784198603	-0.15912479620178827	No	-0.6796622990956007	-0.09114483964078499	0	0.21920449142315263	-0.30367978399138196	-0.13546282886050848	1.3418331227521187	-0.7712466823933325	0.8954521729384659	-1.4520035081581941	0.5619349582987861	0.6304725535923797	-1.464234914877515	0	2.0381640521728923	0.5451408122181034	-0.5671869486289243	1.6184053222415278	-1.8921508946799888	-0.8819576063146155	0.7320691262500708	0.20550977423020003	-0.7275741488939115	-0.4453053069727747	-0.13509076012127777
1182	0.6637147436646981	0.44147146222581013	-0.6685237810265328	1.9826536144913847	0.6503779839101114	-1.1303361699449308	0.6237366304552714	Yes	-0.5618337484538697	0.33241310756782133	1	-0.062244732492675175	0.5166175341874191	0.5894891700301393	0.4214789788399708	0.25585259893614254	-1.4194479823151032	-0.04216212132810419	-0.4399524221896479	-1.2910644211082576	-1.1652944181078377	1	-0.6716774525213849	-0.8751688956135347	-0.968241933817594	-0.4039530509255178	1.2596200681030345	1.3170864612575333	0.9738395628497566	0.9997530772708288	0.5489902593138414	1.9513075200883754	-0.62032910732205
1484	1.5653551215136985	0.1163873217565885	1.7971433281821163	1.6102634323118898	0.5127275139645961	0.6524236757000338	0.4479922285527666	No	-0.5409698617823816	0.5041257888686079	0	-2.099601079684886	-0.05384301657009528	0.6942509966271698	0.25606975014706557	0.8195046554232274	0.5421909384964599	-1.6008431225408852	0.9727507026396077	-1.0439487486884942	1.3019616296572025	1	0.42812087769900525	-0.042545602013146354	-0.8732641416709003	-0.7899029214699945	0.29705032081815336	0.6708659826788912	0.4038496577288387	0.29969336059449075	0.7452751060138809	0.7734421623479059	0.2631695028128026
1622	1.2092328955703011	-1.4353834169905377	0.7981472961287861	-0.8790230246466169	-1.731811473462894	-0.42394717742092664	1.734121715203643	No	-0.5660036706479071	-0.14838240007438053	0	-2.8137260369150274	-0.22872873243612415	2.46263096053256	1.3291092766798294	-1.38500109637589	0.4923187687759301	-0.4266643317380925	0.7463828403260107	0.5495209047432035	-1.8867375964942157	1	0.1984801358848189	2.9022945178943096	-0.9365235644471461	0.15761895208471594	-0.34698952157161367	-1.018272806616819	0.8445492649057439	-0.42783295836115626	-0.49279936698195687	-0.04516397768299581	-0.0183920077757523
861	-0.40416965063179644	0.6824179746180715	0.5083974605895568	0.9428718094062678	0.14253175214364056	-0.5971593474665516	0.45598061045743954	Yes	-0.57012380664446	-0.8810231736244023	1	1.2525852412351555	-0.5368607384794204	-1.9876522950216944	0.14579690468523623	-1.1929418972908152	-0.6131811739900314	0.7227078309976513	-0.875920185935107	-1.2910644211082576	-1.2649412503643966	1	0.1938573689362621	-1.2481354423422544	-0.8365845494308892	-0.5597923590223757	1.2976020104080424	1.0609036050663845	0.04845197720677438	0.626719148323629	0.3891412958369899	0.7241975175203772	0.3131289649952773
1533	0.5702011949837162	0.5867075444439735	-0.12197613944887328	-0.0014825718587932319	0.16357323323240652	-0.987467636930003	0.6796553037879821	No	-0.30019603152378566	-1.8769567251689632	0	-0.3646976534836672	-1.523715836972801	-0.6131768365868951	-0.7321445440687699	-2.174113936573226	-0.4926567186751967	-0.6209826230590716	-0.16328059914881105	-0.2216502611403011	-0.1170095044497982	0	1.5633763347775003	0.2085424899301782	0.6985885790342826	-0.6556782706977867	-0.6651063473748591	-0.9954149021081594	0.5425034757818329	1.143213228836708	0.5920873860556466	-0.4775132346469048	-1.1041994775501198
1605	0.4986704563000418	-0.2619541639333303	0.35142839946642435	1.0936642002933215	1.2837912998169336	0.05105037864585972	-0.21504346953449904	No	0.5534286111726322	0.20649047461391148	0	1.2987933239414076	1.5700958068542585	0.25006077224102796	-0.07474876401976317	1.838253511432971	-0.09783532989744802	0.8798162957327585	-0.7501602450759898	-0.9161303850066816	1.5769869965644883	0	-0.670500277592615	-1.6947487115456272	-0.5232120768461604	-0.44490250226617295	1.2919332978596063	1.609609890430437	0.8900460537148891	1.1388831619846795	2.1027731083339303	0.8066741841965341	0.22133609446644717
1047	1.461375766396641	-0.5753971890792418	-1.604852998982442	-3.552336138430428	-2.176481067833457	-0.9013422337631333	0.36012002760136397	No	0.08558679543715399	-1.0069458065783123	0	-1.5997136252727442	-0.857484560595415	-0.35755793129687197	-0.223192972417926	2.1346927742648973	-0.31394807825504517	0.023988792192812417	-0.544752372905579	-1.5339194073358473	1.2063007389941816	1	0.09749738543143588	1.456862597736651	2.969840174180925	-0.5620908617975369	-1.7762688743527506	-2.3998436687313984	0.038033116771285916	-0.9040987067540063	-1.534392240347321	-2.9989928498336327	-0.7420810060315002
1400	-0.573449357502247	-0.21940545417480878	-0.5544906283441088	-1.2256749770023567	-0.61001516344264894	-0.3198019837882674	1.4065980571126315	Yes	0.9430374038234716	-0.06824981546734687	1	0.09738319314004942	0.4458304601028276	-1.937366693186633	-0.6218716591071017	1.3080031173402284	-0.9705984548303345	-1.3693148506144324	0.025359280114030113	-1.0354275350243896	-1.8349212466905125	1	-0.10243414604017347	0.4955341942511845	-0.05452819982012456	-0.11427239061673822	-0.5010047772627572	0.0874946061095844	-0.3027127302040201	-0.5182174143098868	-0.5252114461785908	-0.3491999992836165	-0.34980621050091887
1313	-1.0610155305537161	0.6934246197309469	0.8613841842266217	1.3281427479734493	0.5166620411661451	-0.9228917931069158	0.6796553037879821	No	0.06748586542226732	-0.48036025058923415	0	-0.11685429011675376	-0.5243688836269551	-1.9792713613825175	0.6123358009278579	0.585693446393245	-1.0786548096561812	-0.08764088008930553	0.6918868893783371	-0.6945784329393536	-0.5634274087322542	0	-1.2511187176945313	-0.6794302139352328	-0.20865907319833688	0.2856421709661616	1.3542844461084638	0.7788767497712699	1.0242996255319277	1.4228222869692175	1.053714409007335	2.33145801283382	-1.278956417889058
1004	0.9073219711849487	-0.08722292367702923	-0.4196131871316592	-0.7291758900872315	-0.8462006359633605	1.3498517093097067	0.17638724379417584	No	-0.5171475208321159	-0.25141000885485226	0	-0.9822056393782056	-0.04551512949335464	-0.7137481963643371	-1.4828480653477059	-1.096912297748278	-0.7835777990253958	0.5655994047674446	1.8279181130847206	-0.03844384744156165	-1.464234914877515	0	0.008405091323997303	0.249522801154276	-0.08311140435609599	-0.3585474085575076	0.26925275573995583	-0.15225350225904014	0.25984730706672543	-0.18370818514882212	-0.5781197053446624	-1.599397461000669	1.0544183395337439
1340	-0.38129048438023844	-0.6259930693209046	-0.7847154982876544	-1.3701488351804954	0.07584746332644987	0.5082916109005235	-0.41475301715103313	Yes	0.24299613018555155	0.5407578275461089	1	-0.5957380670149276	-0.3203355387549798	-0.43298649015678325	-0.52856387590859355	-0.5249098548260449	-1.4734761597280266	-0.24888374112194536	-1.990991458539322	0.04250781876764121	-1.1533367418126055	0	0.3436244579101591	1.2003655783639797	-1.079707647626177	0.7817753736931303	-0.1868033030998789	-0.17227650172394113	0.2241021919404883	-0.24721896166766086	-0.1336585097404493	-0.4269807851118003	1.0045204937502645
1619	0.21969321554148327	-2.362738438217066	-2.65250668245012	-1.2610879983490526	-1.772061210078011	3.3874379465998348	1.7740636247270078	No	3.577886412006493	1.2253190503319107	0	-1.0284137220844576	-0.7742056316583583	-0.44136742379596017	0.9431542978135071	1.2036230535933767	2.009264169795118	-0.26542146107922754	0.3062231058806267	-0.634929818250439	1.3976227430482964	0	1.2848808709507278	1.6085622932054164	-1.3255128207388065	-0.28841547251933153	-0.05924732301627813	-0.6207939448524484	-1.084406093483099	-2.2195649090659235	-2.4156965868909057	-1.6581916485240704	2.403446987387524
1130	-0.22730601079924076	-0.35312146300860625	-0.4144376212763616	-1.4540188252725823	-1.1662918355734735	1.1565204983243191	-1.4212891371389462	No	1.3610876188918006	0.8017611031233038	0	0.1897993585525536	0.041927733893064506	1.4066316048157597	0.8201577247789048	-0.0698130212793758	0.8123319416787876	-0.26128703590301955	0.2181911550874481	0.7710728568105315	-1.2569695156627025	0	1.5161659326995462	1.1236317690470599	0.09968449961740168	0.863929663618599	-0.3108911048312044	-1.9076265772688326	-0.3070957583355759	-1.4757441917175727	-1.6934206363545117	-2.2854640190230056	0.546058203604725
897	0.7107569746006547	0.7449827511388124	1.2125750490516751	-1.315659164605003	0.2225325177902052	-0.43152521860519	-0.01533392191797532	No	-1.5696561030934384	0.08056784166000107	0	-1.3896769283778436	-1.5570275016190642	2.2866310418952067	-1.7839777723972612	1.35393032050271	-0.46356462612253824	-0.5879071831445072	0.8931027322872966	-1.4572283256386627	0.30549315860622983	0	-0.8318281130031088	-0.17102135362629528	1.4835816409717462	0.01543104478568617	-1.5255381940564658	-0.019811984698084494	1.1668855166141148	1.1640467878551097	0.22791077452889622	-0.8795008960026276	-1.4309830504980718
1068	-0.012709737685914359	-0.4925924545793427	0.7576180204036899	0.3797487323915249	1.519331717921488	0.0655404289110522	-0.1271712685830964	No	0.25485175541760213	0.21793798670063025	0	-0.3604969258053518	-1.3113545759392597	-0.005558133048995215	0.807433957706293	2.293350427609379	0.9619484508403772	0.3960877030086139	-1.2573919206508575	0.12345948745684787	-0.9221560642500196	0	0.5049103941392156	-0.30642585885101786	-0.5401005130256488	0.7634583074198897	-0.5258805664874825	0.24198245959611148	0.5701817183573004	0.18380832697799665	0.5145139978641401	0.1629422649898592	-0.08543952766670741
1632	-0.9224355662380912	-1.0533131851107618	-2.3621248021636667	-1.1813780086423764	-1.4807947380315958	2.718718293538342	-1.1257190066663365	No	-0.27630780914807657	0.8818936877303375	0	-0.8225777528678726	2.0656053642261654	0.5182511170166463	-0.7491095668322523	-0.22429543766112733	-1.1700871337124539	-0.4762775108623893	0.5367829388941486	-0.07678937589013503	0.4689140169617242	1	1.204024925185299	1.251685607151993	-1.3255128207388065	-0.310580336576018	0.581939658827653	-0.36744563703015287	-1.2430617476733352	-1.3463559289265847	-1.5838940670644055	-1.2132962498969133	1.9253542203799443
1245	0.3033701125274674	-0.8013450854539222	0.5686212348286717	1.2150921216140949	1.6390548794868167	-0.0373132246586972	0.7036204495020011	No	-0.68643921957696	-0.5147027868493915	0	-0.3100880958595886	-0.19125322604837872	-1.3674621129713695	0.3408950022139132	0.28507900978603606	-0.8500739995154999	1.2436463273174687	0.4445589978805363	-0.21738963446821843	-2.468675269115564	0	-1.183682673073416	-0.049700341180644786	-0.9568800852491335	-0.9234710450705622	0.5390580169055569	1.5544640918548585	-0.3500683391121486	-0.12149999664329597	0.5969839684058866	1.2462497061153817	-0.2002232738381966
890	0.13429772152873307	0.7369652186232512	0.5149380615100217	-0.7322998205767364	0.4902161130122892	-1.1606759610009207	0.5678179571225813	No	-0.2828616906581702	-0.8695756615376833	0	1.0257455553822106	1.1245536688922126	0.7068224751395947	-2.8188458989625924	-0.39547863177374837	-0.7337055518930587	-0.1661950835781838	0.5032469780896612	-0.3068625366615601	-0.6869895193365868	0	-1.1935414741186827	1.0869279201883153	1.1283691888495742	-0.9620937425293824	-0.8719020948032148	-0.17490178843481816	0.7271219151576669	1.1376170343275578	0.7681651097932737	-0.317679371710131	-1.4644576212870977
1705	-0.5955702266222982	-0.17065214499993217	0.38157616848313763	-0.5937066036508476	0.9534706729781992	0.9659891459828155	-0.3748111076276683	No	-0.8520160156880994	0.08056784166000107	0	1.2399830582002096	-2.6354892513122326	-0.46231979692073216	0.04400660023002714	0.1389469944211514	0.30945412066338496	-0.2530181662981533	0.2978391059192504	-0.23017147480440575	-0.41196418955064656	0	-0.19665015958859547	-1.364962550680813	-0.8777759640889709	-0.5948067511746865	0.4911564970718833	1.6293884311190745	0.22379365868469248	0.2044063155856115	0.8056774762691774	0.5236453459544368	0.40652627583998724
866	1.255020507881659	0.1685891781732198	0.020112197945367814	-0.46771056976445424	-0.8179360535718185	1.3446830004394337	-0.5186019819117816	No	0.17366468529128698	-1.4762938021337952	0	-0.3983035140325816	-0.6992545801031006	0.6062510763353229	0.7904688559431331	-0.25769704172859503	-0.5508409424864172	0.8880851460851745	-0.23454455001923713	0.5963876592559004	0.8794590222831927	0	0.3274006432330345	0.9356427795677273	-0.23265309890583985	-0.6959531541101187	-0.30386252895804394	-0.19483742695823317	1.2298321502480967	0.5974624673181257	0.028332773339406734	-0.7082030821376013	0.6312497408147905
1393	-0.8200395835490478	0.26945534395236415	1.0148062890043443	0.22083284358047042	1.0479536220641215	0.30866247710732436	-0.7902069666703724	No	0.09753130028911547	0.08056784166000107	0	-2.5112731746076227	-0.599319896402446	1.578440978579865	0.3960314051949085	-0.028061016195041207	-0.42616047947918906	2.3682118234812632	-1.1232479993508726	1.2013948610889091	0.5326879688179685	0	-1.2624686256091346	0.13874542410496862	1.0241538271819584	-0.6149250634213964	-0.6171076045998756	0.2457788431213885	1.071688947962911	0.5121530079353758	0.4261696149945765	0.28166165192571235	-0.6246425571371169
1538	0.20270120806410846	0.1478845363152811	0.7720075457217023	0.318392945459287	0.6563486998328687	-0.6284526957848355	1.142981454258434	No	0.40982734809347876	-0.6425333384844214	0	-0.15466089790517934	0.17517399922704371	1.691583816869732	-2.3098942680619903	-0.7587211027406101	0.10165337801409902	0.3919532778324059	-0.2261605695783697	1.1843523544005785	-0.5913285544308747	1	-0.7119354213082612	0.8411847541035257	0.654908756356546	-1.0070425806773369	-0.6593278306325442	-0.062332675426835564	0.45958971311921853	0.5872807250161082	0.06301543100134122	0.18629833072989377	-1.4410737762155976
1330	0.17747977577775606	-1.101529800834719	-1.6410081352680315	-0.4686689085387901	-0.174801343060991	0.8643395277709717	-0.5026252181024358	No	0.044568754261444715	0.0462253053998442	0	-1.0956255214270698	0.7831100757621869	1.4192030833281846	0.005835229887473925	0.4729630350958281	-0.9664424471379409	0.16042506366330386	-0.8926881468168419	0.7071635956095038	0.44499873861395073	0	1.1731857559135588	0.18509463632367468	-0.17115543686389784	-0.20274750219978635	-0.7103938975444918	-0.25736509393535084	-0.912587581147486	-0.7130289902458958	-1.2709406202883522	-1.053358609070499	1.0050889609539468
1700	-1.8043035683908235	0.7905526195935519	-0.33122325935584235	-1.3493234843800275	0.4910239010837328	0.6326154664955733	-0.4946368361977628	Yes	0.6308409949496511	-0.25141000885485226	1	-1.3980783837344744	-1.161452627947812	-0.09355808261096439	-0.4437386435916653	-0.18671862093379402	-1.3986680212649425	0.6524225259923147	0.08404724354771777	-0.9076090919824557	-0.3282608266974758	0	-0.5540106154270965	-0.1809144455159207	0.4758543833308645	1.219564087583028	-0.6250139404985648	-0.005066869673980953	0.6253327518769807	-0.040942894610273214	0.1977728845427089	-0.6929981143320025	-0.4943372878603809
1483	1.2413746983345757	1.9358282364477986	0.42692141616033163	-1.5282638121409766	-1.081592838364655	-0.8939434948079449	0.8234461780720955	No	-0.8362128933222249	-1.7395865801283343	0	-0.31428882353790394	-1.0989933924652524	1.0546317675410533	-0.04081865924304025	0.07214379114678894	-1.4319160828040909	-1.5760364174640356	0.352335056866924	0.12345948745684787	-1.4522773870676646	0	-1.6964895746207607	-0.7450754527451267	2.6950609643918253	-0.9054145100392443	-0.3716931089418819	-0.27579941480245057	1.8575225018238948	1.96719103847842	0.9092444372544909	-1.1621149511383517	-1.0645542322251467
1040	0.013992301815110708	-0.1684862804062381	-0.008955390947506057	-0.11417633120679897	-0.3326320323046704	0.8733746260594566	-0.16711317810646126	No	-0.2869108296746524	0.08056784166000107	0	-1.2342497695458259	-0.49938521270179154	0.6900605298075814	-0.19774538889790394	0.4186854066136152	-0.0812112700984461	0.9418327503856793	0.5325909486737149	0.8264608249873332	-1.5877970254818474	0	0.23103836557246338	0.4195659712519965	0.013937215055144845	0.12340483224964337	1.5344659315855644	-1.085088569859912	0.34597446883352106	-0.30156517641079317	-1.3461840195529868	-0.9873334115078728	0.45507218786936793
864	-0.5760300307816663	-1.0114071040864934	-1.6074223505668197	-1.2202063330301545	-1.1883801685722137	0.6969316773661398	1.8938893532971022	No	2.8264131835035613	0.10346286583343973	0	1.2063771585289034	1.2119964589606351	-0.7221292080571735	1.5030009970045566	-0.7962978416987774	-1.178399149097241	0.2679202915167636	-0.050096672872139744	0.6475150206006498	0.6602359467731482	0	1.3714584524513886	-0.2487773894797438	-0.7409926855671611	0.8647031937502828	0.051354070338190734	-0.4971225844459954	-1.0188486401766075	-1.3982138196421312	-1.9157347291677755	-1.4345781285467856	1.1741529344906882
1277	0.7229146648214078	-0.016148352530947842	2.332427400575653	1.3477597132754584	0.7300047782673476	-1.1170712193488246	0.9832138161652648	No	0.2815668839001979	1.271109098678787	0	0.7190919653964906	0.19182978307546672	0.199775092352307	1.7998893693635634	0.7318254423158382	0.006065042031974699	1.1237477661780344	-0.7208162354509186	-0.6434510319145438	-0.4000065503767598	0	-0.7365382678447236	0.7392848184568875	-0.3039236929392212	-1.0447499134983989	0.014680843938760433	0.5629480172131551	1.6560995834581664	1.1732185008549019	1.4946650542089157	1.2314464569233063	-1.7327136414493765
1107	-0.49993684019306445	-1.4778967584206195	-0.6593767070395934	-1.3001052132190813	-1.284736712970238	0.9388653277999642	-0.13515965048776937	No	0.9280690457275682	-0.6635204439767395	0	1.5466366481859293	-0.8907961476821444	-0.02232002837788293	-1.4107466396032282	-0.9674810746959814	3.4597134090301056	0.2803235862978378	0.8469907617804905	-2.19857518417771	-1.0497040422051993	0	0.5163691616860752	0.17373273570003628	0.2210042266472436	2.6511053407809952	-1.3882742641464347	-0.9650645637746407	-1.1742025039704371	-1.860019344451687	-1.2141377353296114	-2.4958509434487883	1.424152526355645
1354	0.16146044147999458	0.6849868724342206	0.2550156486746147	3.017977506218678	2.3194083086160764	-0.6649001912099074	-0.3668227257229953	No	-0.9072324182018442	-0.48036025058923415	0	1.1391654374310747	1.8074407000331965	0.7445366765158908	-0.5328051710993029	-0.5583114394512211	-0.9207262851098046	0.8053964885414129	-0.6579363040623775	0.14902316812922253	1.282032292902967	1	-1.136107474929355	-0.013026687645776393	-0.2548904843032604	-0.4911094566005127	1.887792943754198	0.38142742729818335	1.5003215845964617	1.756807662324541	1.395388523283801	3.0336086651602487	-1.7199627504497867
1287	1.666373338270252	0.13916896592983236	1.5053306148115562	0.6423872630516871	0.5638384953798466	0.08142565315617574	0.7595391228347118	Yes	-0.7855695091715978	-0.09114483964078499	3	-0.2722814685099672	-1.0282063571604279	-0.3114627377411543	-0.19774538889790394	0.06796858820806904	0.24711388915977087	-0.26128703590301955	1.1655825651076999	-0.9544758464951526	-1.2489977809610084	1	0.9795632064171447	-0.36105678972958744	-0.6285077248870932	-0.3134383997077879	0.712152878798796	0.2029115656385017	3.10431423872866	2.097250843591692	1.3882869573075185	1.571699075072689	-0.9457101741622708
1269	0.9888052380282117	1.4920731234469806	0.5435846135439574	-0.0816917381784866	1.0556512044703654	-0.8589818129583938	0.19236400760352176	No	-0.7287051914165632	-0.5490453231095487	0	-2.1878165956638584	1.1911767655061378	-0.9274623944316459	1.4521059287141094	-0.1533170265874721	-0.2973240281325192	0.4126254037134459	0.21399916486701437	-1.0098638940320757	0.3692671475838196	0	-0.9097007782354007	1.6939917885566536	0.1279611083442011	0.04263254254484413	-0.6340514363115495	-0.29067374089404846	1.766430532780342	1.1319122777594033	0.9641843385446693	0.3681241924608318	-1.7202412459407779
1722	0.7894205251996316	-1.6756117989957107	-0.040813686460515176	-1.0108813433936021	0.6463799024173863	1.5589941983603495	0.22431753522221362	No	0.21445182632740067	0.8704461756436187	0	0.12258759833233314	0.8455692336852126	-1.4428906718312808	0.5317518243018002	-1.54783386516878	0.25958195094285513	-0.5176218396342701	-2.846159025148505	-0.4943295547123481	-0.8504103034493902	0	-0.4395905189421159	2.026483778799156	-0.6713089519003695	-0.83055163189099	0.9334970818412344	-0.5556856287554777	1.0423603627985631	-0.3551506080270623	-0.3746428734858741	-1.0237219202647667	0.7921066772515025
934	-0.618926385576709	0.32855310733038046	0.39736110101702593	-0.9569584531052922	0.2605788260525519	-0.2924205824995176	-0.6464160923862591	No	-0.29246664236723074	-0.09114483964078499	0	0.962734561962697	-0.1496137809697338	-0.13127235228421258	0.3960314051949085	-0.23264582409627563	1.2819615850373312	-0.7615533485844463	-0.5824803239305001	1.6700623268557575	1.282032292902967	0	-1.605764486084593	-0.13878305792870377	0.41465909897074643	-0.1605557841431368	0.255564463269745	0.5362495332354709	-0.23715570967236096	-0.5622323425093633	-0.11206652924936031	-0.02180701417908784	-0.5155724515107855
1103	0.6724413906534839	0.5353072823709433	0.46801438888473745	-0.23707837051388753	-0.4880907482681911	0.6414405487262217	0.9672370523559188	No	-0.36410832185376707	-0.5147027868493915	0	-0.826778480546188	-0.5576804707136845	1.0001556208327438	0.3408950022139132	0.29760460888105	-0.8791661307740619	-0.004952232171769068	-0.9346081271032144	-0.09383182801838227	1.8838993022785506	1	0.86187148347429	-0.25950079418886607	-0.4697472027188338	0.4931431250028692	-1.0197713724033883	0.20172003299194238	-0.1823979124872664	0.3272123232861448	-0.37908130685077185	-0.32611139477509404	0.3815560622684133
1365	-0.09964155215473121	0.19519527642773166	-1.1438334899843676	-0.25599428575287775	0.1287754310194991	-0.21450994642221888	0.8873532333091892	Yes	0.2391588044061481	-0.48036025058923415	1	1.0047419169906338	0.12104270414340444	0.5811082363909624	1.401210702424307	-1.2012922837259636	1.6934069658787503	0.2968613255075702	0.6164309092464597	0.0978958067844732	0.843586141882878	1	2.0726124821985685	0.24560430206342732	-0.5521275891577584	2.304190679643254	-0.3994828557557664	-1.4043673920950368	0.3224654512874799	0.2832262621877398	-0.8199894926306486	0.24048905923776387	-0.8280231752492908
1252	2.405700522042488	0.6544975018878754	0.566302734970359	0.9314998001279133	0.4002728772441081	0.18192118233990087	0.08851504284277323	Yes	-0.7878950694719883	-1.7739291163884914	1	2.9202770245833287	-1.0989933924652524	-1.0196528205699111	-1.7076350119622352	-0.011360216591593808	-0.4012243946189241	-1.1460555060501965	2.569901709496088	-0.72440268076372	-1.0098452944540375	1	1.0815869494289125	0.29366715869610943	0.15642253004853557	-0.22566799817785246	-0.0259308212094525	-0.835317561669587	0.8117589030271685	0.7121292628910018	0.4126914188684125	0.42314797834569245	-0.7255913642701303
1376	1.9958579993225083	1.7618246366484618	0.6315241121769187	0.10144001234144095	-0.9523984426663882	-0.3287346946623519	0.11248018855679212	Yes	0.502141925166765	1.1222914415514385	1	-0.8477821189377647	-0.20374506151096053	-2.318699720144799	0.04400660023002714	0.8236798486408015	-1.5025682909865885	2.1821624595225013	1.3793744567599955	0.9926247295177382	-0.16882585425350127	1	0.942096833656376	-0.1059667954072166	-0.5590282187388387	-0.10802430094392422	-0.4095065552206717	0.14243105973405323	1.553994170704334	1.2319181095808853	0.6931563962427228	0.499709379275365	-0.6659335825994568
1028	-1.0693260141098433	-1.4636794268767006	-2.017278168000099	-2.621509885522084	-2.0955752751489563	1.2202402567404977	-0.6304393285772032	No	-0.39125029063483663	-0.09114483964078499	0	0.5342595954490906	0.9996352754866277	0.7152034087787716	0.014317756081654658	0.05961818719120212	-0.23498381598185686	-1.5057511124586989	-0.8926881468168419	0.6049088729200051	0.0703265858517878	0	3.588708010985591	3.4999036443107663	-0.04823583189150969	1.776191157928506	-2.8002717332932696	-3.7154574580565645	-1.4466702059071412	-2.1697796322123595	-2.294915248293787	-3.566482883330387	1.026107308205424
1394	1.5518834240945139	-0.024139448783364784	-0.46197732041684847	-0.9675783608264217	-0.3367620972281541	-1.3885408546249958	1.9418196447251401	Yes	-2.22038384630164	-1.7510340922150534	1	1.2315816028435789	-0.7825335090401573	0.015394237636599969	1.2145951360272906	-1.6438635424804833	-0.3181041246533423	-0.5010841004245377	-0.14232060900562485	0.3066658986755835	-1.667514520984171	1	-0.242521827251935	-1.1295964325137788	2.0884794739060446	-0.24795558894926004	-0.6319633790407176	-0.375254234319523	1.3817480148710448	1.9832303033747687	0.7435907156467617	-1.1772853315423262	-1.184797014797613
1124	0.33017625455087435	0.0021733663971221376	1.8388593295021114	0.13672570394388878	0.3630267170624441	0.2015238146911551	-1.0857770971429717	No	-1.3319686793800847	-2.083011942729907	0	-0.4235079192248653	1.1995046428879366	1.0085365544719207	-2.4880273230772656	0.4562622233409485	-0.9581303543413466	-0.2860936254651679	-4.409773954077445	1.3292133041308432	0.7240099728720835	1	-0.8754253661619014	-0.1806271783369122	-1.3255128207388065	0.5142327017213265	-0.9264026796345263	1.886950175637525	-1.0183333348729036	-0.6455059858761945	0.5380059603177153	0.8048435341926553	0.03452016555275967
1474	1.371529685768082	0.24034181633989224	2.117709068406345	-0.6693308373903036	-0.5129679335640636	1.0230098898094186	-0.023322303822648285	No	-0.8720301443653105	-0.09114483964078499	0	-0.5789351171792745	-0.2995158065207156	0.2877750516709836	0.5953707781643754	1.1702215078527838	-0.712925513431091	-1.0799046262210679	-0.2764645303056096	-0.48580834104824344	-0.3322466940483229	0	0.702270806372658	-1.4008635760707107	0.5461924225160653	-0.6663790047098482	1.640497041415184	-0.38346679095851277	-0.17000583578621847	-0.4935759347542558	-0.650922994406857	-0.5255680004208783	0.5276465819171579
868	0.723854890645726	-0.44427944428260074	-1.474387916427993	0.6990401904026047	-0.5710817922229531	0.8404353421123846	1.127004690449088	No	0.2238168025285461	0.7674185668631469	0	-1.6123158865524734	-0.5826641416388482	0.24587030542143953	0.19669207172528033	2.1054663439727124	-0.23498381598185686	0.12734959487006417	-2.6742870357005466	-1.470010225494941	-0.20071284874229617	1	0.4633497264013514	1.429888398375766	-1.3255128207388065	-0.03837293973497014	-0.17683304308671965	-0.005382951332474402	0.7843213459473396	-0.12799863510282813	-0.5756227024357432	1.1265981793500426	0.6204204323619591
1389	-0.30053594992277066	1.3374536321720483	0.5255215033414651	-1.1172396479509425	-0.7703815126559805	-0.7615814739543141	-1.5411148657087401	No	-0.7784715138253131	1.271109098678787	0	-1.3896769283778436	-1.344666240585523	0.44282259718356476	0.07793670500675007	-0.5750122512061007	-1.4734761597280266	0.052929816557393906	0.28945510595787416	-0.686057219275249	-0.742791736491137	0	-0.22604361941442222	-0.0789520728994529	2.3859515927479142	-0.5101642621641783	-1.160717591853115	-1.0495721301123155	0.6593024465640442	0.13858457290665313	-0.14352248976644874	-1.708781012155035	-0.8688342936769956
1508	-0.5960930765669419	0.8462335455070168	0.07247057129538571	0.2139301540434687	0.08894066626699924	0.18261099479227358	-0.5106136000071086	No	1.5210668329722115	0.8818936877303375	0	-0.7553659535252605	-0.39528659031023755	-1.5183192306911921	0.09490175739511153	-0.5207346616084708	-0.3804443174510528	-0.4556053464764489	0.19303917472382814	0.2044111561460545	-0.32028909199578165	0	-1.5101194194963792	-0.2296614660451696	-0.9202814330491087	-0.14582108594789198	-0.14900469995250537	2.043773696775771	-0.05192539119543925	0.2563999191203221	1.761353860146245	1.2849364506398842	-0.5520419734508518
1188	0.1731191561109803	-0.4191253520314816	-0.4814065834445797	-0.012076737495648774	0.44981435107371825	-1.195148043122066	-0.4866484542930898	Yes	-1.0290562831642152	1.2253190503319107	2	0.756898592746112	1.1578651784194083	0.5098701443506396	-1.3683339246951671	-0.8589258955007216	1.7931514601434244	-0.021489960551998224	1.6644302602416998	1.8191839627781958	-0.18078347486671525	1	-0.4698326799881399	-0.4863930183482203	0.8961715633644265	0.16267731178840902	-0.208455112872844	-0.043008236809757766	0.2221299399986505	-0.1329234749474327	-0.36303761208077956	-0.006296990056498643	-0.5129614814875738
831	0.6537588997014037	-0.5791644600390613	-1.5202043631142057	1.5746434496168682	-0.44768663305494677	0.5685028264392862	0.9592486704512458	Yes	-0.5927634438555449	-1.7395865801283343	1	0.6098728501483335	0.7456345499845581	-0.8520338355717347	-0.969655257755911	2.147218276148454	-0.3596642402831814	0.4705074716950591	-0.2764645303056096	-0.7925725487968	-1.3127718070599437	1	1.0862734608215747	-1.0364276328080173	0.3233454407686033	0.05473852766676958	-0.5304928536100284	-0.21338765244057037	-0.7166173052724647	-0.43682705765741275	-1.169681069857495	0.2761985052606478	1.0538018655191168
1276	-0.36106227983373657	0.21414394690081576	-1.2154948180748437	-0.3397893852281244	-0.20826127202637268	0.4341304344727151	0.2802362085546343	No	-0.058955067652572	0.08056784166000107	0	-0.8771872909307553	0.7956018918348854	1.6287267365222455	-1.338645134859073	-0.4873330380987116	0.637779270245126	0.33820563502700074	0.5032469780896612	0.6006482660879527	-0.47972404587908346	0	-0.6349512534186347	0.04162059488401814	0.3688151419171124	0.15095181858810452	-0.5317136687577528	0.017778123199558994	-0.481001235430087	-1.048478104482389	-1.0592784963534165	-1.5037833936998755	0.33973126801746445
1263	1.5048443405029646	0.5605433825122186	0.7771649958611421	-0.4061685275543154	1.1588907930975676	1.1576169934806766	-0.33486919810430343	Yes	-1.3707580358360918	-0.48036025058923415	1	1.0593514550535166	2.6735414989309594	1.3312030459558484	-2.458338454241494	0.47713822831340225	-0.6173371816824249	0.4457008821329107	0.5619349582987861	-1.7469500663789495	0.09424183171838399	0	-0.5222782421287671	0.1982639862015729	-1.3255128207388065	-0.42502258495155687	0.42395623792409914	1.2605207057882477	0.5992640773796186	0.7842479929571585	1.2128665066960622	0.3984843037437857	0.2379498274664994
928	0.7699447553233434	0.7900002091907151	1.461159669276111	0.6367239997385205	0.2055380337106108	-1.3657524711309703	0.711608831406674	No	1.5846498140629788	-0.15982991216109985	0	-0.011835916606521427	-0.24122058728858942	0.27520361218538847	-0.7660745895957346	-1.9653539646178546	0.14321353234984174	1.9713063904868893	0.37329504701011024	-0.43468094002343344	-1.13340740505837	1	-0.38668415722188887	0.3255102333622414	-0.6668485016420804	1.7000790248405884	-0.3532572175863918	0.09357487100189549	1.5622521905872597	0.9987252954333897	0.877867176420287	1.0723072553677273	-1.1126113372373196
1511	0.932760356607633	1.7569588970634265	-0.04792481313342302	0.4824398805192593	1.7332471028201704	0.17477728967176426	1.1829233637817989	No	-1.2625581315885261	-2.1402495031635023	0	1.1937749754939575	-1.4737485726820077	-2.2977473079931974	-0.3886022011108312	-0.8004731126855176	0.4715386916080588	-0.9682749154340494	-0.48187240247602037	-2.360478561236184	0.25766267615337385	1	-0.23241973491318857	-0.5633224463640932	-0.23373801620531787	-1.1625086966967944	-0.8476145317541319	1.3528645243680666	0.8348287101179513	0.71826105856856	0.476332843581096	1.4807829570169944	-0.43803786538357353
1663	-0.04591151188573348	0.7397042850634014	0.4260932934242442	-0.545929468283494	-0.06201127999298277	-0.518027477701972	-0.8141721123843912	No	0.6464807974097129	-0.5147027868493915	0	-1.087224066070439	-0.8408288058318172	-0.064224766090308	0.8752941277599001	1.2996526531359143	1.119876975386754	1.1526888194212912	0.5074389683100949	1.4783347813330385	-0.4478370328296158	0	-0.10452532843443413	-0.012658320263503196	-0.14098517784629339	-0.2199441387400685	0.35242722001027804	0.1549860185004882	2.238200448911221	1.5128233033900453	0.9838511387330773	-0.07276961952199015	-0.6891737065177121
1298	1.8806843420376966	1.9658248195918964	2.7249882464606814	0.5565853480052365	0.34841569553473367	-1.6196514919758003	0.7755158866440578	Yes	-0.8290482297650785	-1.1099734153587841	4	-0.6797527770708011	1.0204549689411249	-1.811652376384341	0.23486343219287384	-1.3891763673626303	-0.5633089655635979	-0.8731829823616639	-0.32676849103284944	-1.0993367168652959	-0.08512250068066692	1	-2.0522707468830665	-0.22584710582221496	1.9308939961239149	-1.3668084132874279	-0.11513807177654424	0.2620902862854217	1.531348339060147	1.7209921348359183	1.2815304884315737	-0.3783845542235429	-1.3490636051413374
1101	-0.2012252474600671	0.46393533290346406	0.09617805824710146	-0.09934509992387633	0.08833708114430179	-0.09627150042177895	-0.6943463838142968	No	-0.8250431879579331	-1.4762938021337952	0	-1.179640231482943	2.8827366607315965e-4	0.677489129348816	0.03128281340749597	0.6608470020787458	-0.24329585071959578	-0.1455229288184685	0.7463828403260107	0.9670610885254242	0.010538475825465531	0	-0.5493190194359944	-0.6403076109579277	-1.3255128207388065	-0.37745345722950363	0.62636009091868206	1.6703211559934434	1.7208263069667928	0.9253450617314747	0.12318845982871525	1.2038898256146184	0.045916847808882506
1734	-0.0023380133076606625	0.10735030640562926	0.19738060949266625	-0.8359602060126042	-0.2405645005611389	0.623258569324867	-0.4626833085790709	No	0.9228721354336165	-0.01101225503375134	0	0.09738319314004942	-1.332174346953291	-1.3716526578446175	0.03976533466419685	0.08466939510237577	-1.2074912803558029	0.35060894906052514	0.5661269485192199	-0.1620016563714016	-0.312317320172742	0	-0.4750630536744528	-0.9226117387991548	-0.8799008674073753	-0.41587794125019023	1.0766286626355395	1.2399339751152232	0.09696013681278831	0.4367834468344166	0.05186950665267443	-0.3294652592357237	1.1974358804512613
1295	0.14943003339974248	-0.8217738580224538	-1.0838258024067415	0.8576810256168227	-1.240013982802803	-0.35785472478301716	-0.09521774096440457	No	0.36566824621424454	0.8017611031233038	0	-0.28488367110610907	-0.7034185963535338	0.48053683758669063	-1.2029247157521814	0.7151246694455416	1.8970517298650704	-0.7739566241130703	-1.2448159499895561	0.39187817419684245	0.22577568166457893	0	-0.49947941747603286	1.036661804276371	-0.7491125238789674	0.17820278549563762	0.7404376455976068	-0.06758325990081986	0.9182661623741084	0.8021184395151792	-0.7192199527688928	0.4578630972294325	-0.6883781763856411
1231	0.43273260061850066	-1.2846530137543102	-1.606294434605229	-0.8680734306542113	0.14098046884725493	1.312280655858695	0.7435623590253658	Yes	-0.09976716070082116	-0.09114483964078499	2	1.3071947792980383	0.29592843455184586	-0.3449865308381066	-0.3546721160840277	0.20575020255608675	-0.8625420225926805	-0.9889471183248902	-1.5843677044189342	1.2525222224336585	0.5047868602406934	1	0.6856733191803559	2.5925496065765277	-0.5349269060759897	-0.31027753365919297	-0.4806006805177618	-1.2391787678062576	-1.2949382369884506	-1.475424656893934	-1.5465004032475411	-0.9872709049885585	0.949381663267703
1697	0.47010473191170604	-0.7952149002826293	-1.0025453918785991	0.21461528463149002	-0.9677542935046887	1.208837414894815	-1.812719850467331	Yes	0.3390226000724733	0.057672817486562965	1	0.8157088584873101	-1.6069947659098578	-0.726319674876762	-0.12140265315027736	0.3644078170159853	0.06424925072370165	1.016252557577025	0.1301592140545239	0.05955027585589604	1.2421735451518052	1	1.0198815326903372	0.9496813229523603	0.229439809269011	0.8780471335144481	-0.4297398452978001	-1.5272157418352348	1.0459726067818171	-0.27106328862055074	-0.8108964479311004	-0.27088392580320175	0.14791131243445285
1343	-1.5307220148517107	0.07987248455525188	-0.8452850237349533	-1.7758576409182456	0.3258395361575376	0.28427900478232293	-0.07125259525039603	No	0.3538905108145185	0.21793798670063025	0	0.15619347844244336	1.5617679294724596	0.06148944826655564	1.7065815861650553	-1.410052255681335	0.7208996176225151	-0.24061487151707917	0.2810711255170067	-1.9301565569578063	0.8196709377777955	0	-1.5608479509236552	0.041992375949904494	0.19398595013905207	-0.1216068824035992	-0.07565306053286694	0.6868930079180452	-0.030546731546343568	-0.17599003817365927	-0.6634046111504024	-0.5056716037144882	0.4228894673407996
1494	0.9878041337985236	0.6059241280056011	1.2229789121017796	-0.3666738190179386	-0.5936335966215355	1.4434230359687226	1.7740636247270078	No	1.6796578231606771	0.698733494342832	0	-0.6671505157910718	0.1335345444534571	1.4066316048157597	0.5826469715919249	-0.8088234991206659	0.4632266762232716	-1.3775837009668486	0.008591290256539973	-0.686057219275249	0.58051848839217	0	1.0869967088418553	-0.35127576031681207	-1.3255128207388065	0.7156380107336199	0.4304096770315453	0.23947718986210836	-0.06954114923191831	-0.27722468882508594	-0.0612133292817016	0.03239905900965645	0.6581691606460989
950	-0.7107496177911267	-1.4744773954260997	1.0170077474553343	-0.5463805777546398	0.7584003668146225	0.4458043631976685	-0.04728744953637713	No	-2.0354673491643767	-0.8810231736244023	0	-1.2678555909723488	0.25845290877421695	0.08663229308926987	0.010076495453304217	1.1702215078527838	1.00350860517612	-0.1331196340373943	-2.0496794777894647	-0.5497175228891498	1.8001960136680708	1	-0.5794349616171107	-1.8359993410608009	-0.3500560098245974	0.25950878510897496	1.1484945585190591	1.6284997930140188	-1.5369382361230668	0.007963062436522679	1.4399281111911337	0.25505755698672816	1.2795412847224297
1218	-0.5841882364297726	-1.0309549710561123	0.042336571821499275	-0.5631320327689688	-0.5133745604825825	1.4616545863032213	0.7036204495020011	No	1.9673041448312183	0.47932284601404984	0	2.0633270133113326	1.9115393999842842	-1.9666998828700926	-0.6642842950154852	2.3726791765124537	0.1556815747799742	1.9175587861863843	-0.48187240247602037	-1.154724764402219	0.5207303667654273	0	0.5715303441408134	-1.0214215135955402	-1.3255128207388065	0.013269487840936945	-0.11878073688755819	1.3032366681255678	-1.1313767830500363	-0.7754739256418147	-0.11226242425589703	-0.4411608977658953	2.288418156189859
993	-0.4304011617901256	-1.104153922809013	0.17300607422712797	0.1696535815317105	-1.4935753781255285	1.5496598585986923	-1.7008825038021995	No	1.1801083712211031	1.271109098678787	0	-0.3899020586759509	0.3334039409395913	0.24167983860185108	-1.0926518307905133	-2.1574131637029295	0.8705161267841046	1.5289220495248246	-0.8633441371917707	-0.36651115135047474	0.843586141882878	0	0.3676311761952229	-0.18698754559889544	-0.815976131373678	0.08084748074111099	-1.1146991036765703	0.8636599557814159	-1.4489161500224774	-1.090876171637577	-0.8274470641642021	-0.5157183173871355	1.905581454039099
1311	0.28498900359298923	1.9157938445063352	-0.8702097327836446	-0.5660966800397108	1.1206822205662244	0.6215012772048228	-0.5904974190538383	No	-0.9841900922289788	-1.8769567251689632	0	-1.007410083692881	1.9698346967759441	-0.13546282886050848	-0.8593823727942428	-0.5875378697434062	-0.5259048576261524	-1.8323712404477364	-0.7459682548555561	0.1362413277930352	1.6686621683620442	0	-0.24725443387243187	-0.7737244604722565	-0.4583793966001617	0.26968021193712927	0.6826101877146132	0.62686424177769	-0.2523238592271756	0.6232143086660454	0.502302299826855	-0.9501636494510406	1.6808840472321538
948	-0.02421656565514447	0.23965211858605026	-0.12649050952209467	-0.22189479349085706	-0.6869243911056809	1.3899025689713815	-1.021870041905588	No	-0.40532699142220857	-1.7739291163884914	0	0.6770846103685538	0.47914204718955705	-0.19412945214511382	0.005835229887473925	-0.6793922760683693	-1.3238597279782442	-0.5879071831445072	-0.20100856969424097	-0.958736453327205	-0.7627210732453723	1	0.8741975141802787	2.2816807901698852	-0.4611681367012971	0.5993721171113178	0.1288362338876136	-1.8919425817976643	0.4729321042034213	-0.47523988662782407	-0.9580984339693611	-0.20076007500274143	-0.15579127070027443
1572	0.08312618424589323	-0.17486823113252148	-0.9158264467940149	-0.38937008254863925	0.42058432458873674	1.9140911685660984	0.3121897361733262	No	2.2526431181148303	0.08056784166000107	0	-0.692354960105747	-1.3280104858219253	0.05310849999231757	-0.4437386435916653	1.8215527385626744	1.3110536388840859	0.40435655336102994	-0.2848485302669858	1.704147340232419	-0.5036392871055114	0	-0.06568949421026507	1.6043205856303895	-0.8312156524686964	-0.09991204816765727	-0.06206927427196751	-0.4135109203203439	-0.28694203131237356	-0.741890435869407	-0.808996920238349	-1.5478505921486174	1.8626921623373602
903	-0.37478950239504105	-0.142513812930036	-1.3596785158947942	1.4820731029937595	-0.5285051362145474	0.2218957671258836	0.935283524737227	No	0.2546823215266291	0.5499158372154841	0	1.9709108478988286	-1.1489607343155797	-0.02232002837788293	0.0652129083092592	0.1431221973598713	-0.16017554204811033	-0.6747302658644768	1.0691666338736536	-0.22591086797235344	-1.0297747054509638	1	1.0920107135064139	0.44229209064230646	-0.8614709220934942	0.3072105784748676	0.010730928054045222	-0.33128489496315466	0.06401708418768043	-0.09619294113186953	-0.9619805981705745	0.3509045715427654	-0.054801238539313575
1377	0.8142634135682653	0.4134235813496178	-0.01358925246484892	-0.7667221031920044	-0.7974626663897494	0.44133783119975306	-1.613010302850797	No	-0.8278016652372397	0.08056784166000107	0	-0.5495299843086755	1.0037992141775272	1.021107954930686	1.1933888575729377	-0.6209394543685823	0.14321353234984174	0.6689602266971466	-1.2615839108712912	-1.2910644211082576	0.41709763003667566	0	-0.5068307863127494	-0.6847131724650072	-0.5976210760018504	-0.3579919580791657	0.5599030083581088	1.0163946916359183	-0.888218260333272	-0.07612774562812079	0.043626733751699565	-0.37970465461676406	0.8716108148093978
1493	-0.2623417930123808	0.6984427709346167	0.28060097927132926	-0.020329061486642454	0.7575549203731846	0.40919721893334543	1.3986096752079586	No	0.004955162011645538	0.08056784166000107	0	0.08898171822222291	-0.5660083480954835	-0.42879598431036503	0.10762554421764271	-0.40382905709347966	0.30945412066338496	1.1485543172352823	-0.32257650081241573	-0.2131290276361661	-0.7029329887399751	1	-0.3831872786541819	0.03688843519031669	-1.19553359017632	-0.20232621079093635	0.3296807783034926	1.2734955264441312	0.547262832924803	1.0609578245045224	1.5612357834451749	0.7059838451715261	-0.20210177324725012
1216	-0.5539462099170104	-0.09350359605251388	-0.9473237834474199	-0.8577686232198799	0.12480276310482638	1.9780237696960647	0.6956320675973281	No	1.0696346218608093	1.202424026158472	0	0.8577162135152469	0.3417318377112737	-0.6257482760724903	0.22638090106121325	2.560563104610788	1.0409127518194692	-1.0096192442059302	-0.9597600684258167	0.8008971046348978	0.03445371995199865	0	2.0972037600071545	1.4260822075160813	-1.3255128207388065	1.6375602557437332	-0.954864071445021	-1.1227192458342268	-1.361345678997964	-1.3205214377103525	-1.399889275072916	-1.452729297405081	1.7884625228509134
1325	-1.0868293576982155	1.285181272882712	-0.20066245351184273	-0.20815361717502187	-0.208453715960222	0.29589662771069675	0.34414326379201804	No	-2.4017389914156158	-2.083011942729907	0	-1.1880416868395738	1.9406870483801142	-0.4204150506711881	1.1594587330462953	-0.7253194792308509	1.5479464644095544	-1.3486426477235918	0.2517271354124443	0.9500185818370935	-0.5076251544563586	0	-0.8572424339490935	-0.451067824293113	0.8829141860800133	-0.558187646084572	-1.075445704914796	0.7794679395198715	0.2916613864442743	1.043804623594421	1.6313429309167637	0.19190586227731402	-0.3581106972629005
1430	-1.2768380893838458	-0.39500765512649333	0.34618660981795885	-0.22341824589872147	0.12177315815123291	0.38262291475730903	-0.9419862228588584	No	-0.21829759773303756	-1.403792892251241	0	-0.02863885727286391	-0.49522127401089205	0.5098701443506396	-0.3122594801756442	0.0930197912586698	0.7832398104202256	-0.06696871570336514	0.7757267718690468	0.1745868488015972	1.8201252761796152	0	-1.2860651152853055	-1.808244897137152	1.6137817252220026	-0.7267841189457211	-0.16158738370717454	0.6707925283731575	-0.37216213784453045	-0.7419075806468395	-0.33456333668400257	-1.2706515353469858	1.2239326477943708
1575	1.1572244511251946	1.1645135851214035	1.5938065950395774	-0.07519043593705599	-1.0618993312680614	0.7668732628775602	0.7755158866440578	No	-0.6342791706962124	-2.0143268702095924	0	1.2945925962630922	-0.24538452597948887	-0.8352719682933809	1.5496548886038106	0.08466939510237577	1.032600659022875	0.6648258015209386	0.029551277349646684	0.051029047311768626	-1.1134779940614437	1	0.046615259145329234	-0.07908212225861938	0.5801183404617869	-0.6871268634841134	0.9934058921541942	-0.5613578998339958	-0.825702752433727	-0.5704499026760804	-0.8073340857138532	-0.7181113537709415	0.9027109327815035
1003	-1.2241302624410095	-0.8067443845764534	-0.10567166337240096	1.5973903675254966	0.10311031058597511	-0.08944221463421978	-0.9499746047635312	No	0.2229414792436635	0.08056784166000107	0	-0.15466089790517934	-0.29118792913891667	1.4443458842457153	-1.2962324989506897	1.0282646273785987	-1.6438728621751981	0.2720547166929716	-1.4544157733393832	1.9597842263162868	-0.43587943077707453	1	1.7387396292676038	-1.1825290228757515	-0.07313413972028913	0.3423672145214964	0.07492097362384305	-0.3354999147595481	-0.01649643102403946	-0.9529521552726367	-1.3110714639353647	1.2807595272673806	0.537251798962991
1129	0.07749445016255516	-0.15979492227143197	-1.7516418014882758	-0.6778176999813234	-0.2321183110603697	1.1777139336414417	1.1829233637817989	No	-0.5349040108379918	0.8704461756436187	0	0.803106675452364	0.35838761186475493	0.36320357150406507	-3.107251601940503	-0.7253194792308509	-0.28901201274773203	1.9837095890057124	0.8889107420668628	-1.4188827847900705	-0.4000065503767598	0	2.738757425932685	1.0166881661283564	-1.3255128207388065	0.16965449268569496	-0.9882255010971024	-0.8369839547679325	-1.0210583119210919	-1.332859562830351	-1.8331736410949508	-0.6417959909817781	0.33371346175649663
1238	0.3471157380909717	2.0885787591614964	0.3565981810673688	0.1886673991086293	-0.2106834031417374	-2.3672646150732324	-0.19906670572515311	No	-0.2634684564358579	0.8933411998170568	0	-0.09585061260278539	0.07107535502187089	0.5769177305445442	0.10762554421764271	0.34353181204353156	-0.5965571045145536	-0.24888374112194536	-1.651439704109944	1.3846012723076446	0.5526173426935495	0	-1.2310923227237347	-1.0745322447312988	1.292245783998609	0.020543175149852565	1.2639898498563231	-0.07049727306766862	1.1064922698984	2.4424882112676727	1.314760856132923	0.2383953673322417	-1.4744875219228255
1579	-1.0199811591533765	0.6289170686298519	-0.4342229137654527	1.151606061197107	0.20371544022660815	0.14105199684200095	-0.5265903638164546	Yes	-1.143999484864987	-0.09114483964078499	2	-0.2092704555292579	0.5790767308902116	0.7529176882087273	0.7183674301986555	0.7652270658255974	-2.0386942896588507	0.9170261223186305	-1.6220956944848728	-2.1005809889601426	-0.6112578911851102	1	0.41838111286649343	-0.13839230013594753	0.5307460777805698	0.4872701271722146	-0.3229705701659785	-0.7503280186580734	0.4185663248691234	-0.1539067358084878	-0.6238598304700724	0.7735740105140239	-0.27272930913623156
1433	-0.496945138387404	0.4679320202367902	-0.595549790845557	-0.4078023554989749	0.05112000112261505	-0.3618823534448699	-0.27895052477188276	Yes	0.1324771733442266	1.2253190503319107	1	0.11838686087341987	0.5291093890398844	1.021107954930686	0.743814964343879	0.07631898922493596	0.9661044585327707	-0.5424284291964184	-0.5279843729828265	0.34501141968414545	-0.2923879462971611	0	-0.8603881871523079	0.16288985827905336	0.7243968890395258	1.2024159281007205	-1.242010622359853	-0.15329234396535638	-0.5710068240973126	-0.5730496978076232	-1.4928732388162522e-4	-0.11228490337035045	0.3125829675323011
987	-0.8665770582442843	-0.11050302305368939	0.2729010720345732	3.3627067923078466	0.3831501437601784	-0.9051315506758215	1.4625167304450521	Yes	-1.7137477088914526	-1.8769567251689632	2	-0.885588746287386	-0.22872873243612415	0.048918028294375394	-0.33770705382070654	0.6566718088611716	0.28036200875777467	0.27618916112162983	0.14273520423633387	0.34501141968414545	-0.4239217916031878	1	-0.4020012526451263	-0.19776224848509166	-0.1807703868604486	-0.5009647286061931	-0.5267851198581768	0.9244065210904223	-0.49825344142499794	-0.8534166780166611	-0.48915799243805824	2.0831481143847257	-0.07592377134375548
1679	-0.1928247550927841	0.9313362396970574	-0.60295095103553	-0.9713840768045318	0.2820517309571881	1.9876992374186142	-2.244092473319381	No	-1.5941722055418213	1.271109098678787	0	-0.26808074083165184	-0.8158450961268867	0.4470130640031532	0.2984823663055297	-0.7169690927957026	-0.5882450504238628	-0.26955588625543553	-0.8507681665304695	-1.1078580098895219	0.16997343666901965	0	-1.1971866294102826	-0.5933215844032047	-0.08730853326587162	-1.0769627340647778	0.23292230130044275	1.2883946804431472	-0.38915479001577724	-0.3786941050596071	-0.085615567061758	-0.6886635917000208	1.198476833451602
1321	-0.46806349534657216	-0.3656629953990596	-2.0670121225236104	-1.1213796983076252	-0.7700824092990188	-0.23508528171496335	-0.3428575800089764	Yes	0.25466260368777577	0.8017611031233038	2	0.18559861131304242	0.8705529433901431	1.2809173660671276	-1.6949111658899458	-0.6919178557210917	1.3359898398620615	1.3097972841563983	-1.5675997435371993	-1.2228945530751776	1.1026679651440843	0	-1.094331713927951	0.8763960689942187	1.383518437530304	-0.3791574858694316	-0.41965943231392216	-0.9101546915562913	-0.7958802264581766	-1.5269417424283336	-1.4348817662531985	-0.7261628398257312	-0.24857430735170366
1612	-1.7883437093593353	-0.9896416686126269	-0.2895999847305631	0.34698620917818396	1.3365412308251479	1.0362440987843875	1.0471208714026485	Yes	0.4097462912556164	0.8704461756436187	1	-0.17146384774083234	-0.7492219995129616	-0.10612951233985209	0.9898081894127613	-0.46645703312625786	-0.19342366164611413	0.6441535986300978	-1.3328478227006997	0.9628004816933718	-1.9026810658976039	0	-1.2342281725860285	0.3767046871899982	-1.0815750275208633	-1.1323596114385548	3.5254168121522316	0.563266739867327	-1.7993517673374437	-1.757421092104219	0.036523566794501874	-0.16396880947094317	1.4738415615780827
1563	-0.4305574825697083	-0.6527844404763217	0.20418753600496561	0.22507382704934778	0.2786200076614975	1.9011609445592634	-0.6943463838142968	No	-0.20601159702459027	-2.1402495031635023	0	1.3660051232840196	-0.5576804707136845	0.07825134969338551	0.17124447833029857	0.5188902382583097	0.18061766931671502	0.01571992980761505	-1.098095979946235	-1.0482093555205467	-1.8428929813922068	1	1.4549257353205958	0.3155993854997865	-1.1366194850728741	1.1672279416084443	0.36914063696692434	-0.5497455239532665	-1.6748472792917164	-1.7308044886734189	-1.8704096037516034	-0.37411809019678577	1.76291738818902
1706	0.3618377347111855	0.1991292274647153	1.4499064723231923	0.7852378886023427	-0.3236101243323173	-1.4471291799127763	0.1843756256988488	No	1.1719369979911194	0.698733494342832	0	-0.37309910884029784	2.8734108663322684	-1.7865095754668103	0.9389130421226366	-1.1971170905083894	-0.3638202866814786	-0.9145273111335447	0.725422811141807	-0.25147454864472807	0.42905526921056236	0	-1.3707576173603921	-0.814652023729514	-1.0944665834550027	-0.4612622036995921	0.8399795657369697	2.015679782545978	0.02099598841575444	0.39417651886604116	1.326274914665829	0.8188001176646247	0.17372281414627114
1470	-1.632330579823589	-0.05733800344540747	-1.5029166045311786	0.4926249477175805	0.16315299385082374	1.086175661237428	-0.13515965048776937	Yes	-0.5512390260353002	0.05194906144320358	1	0.9753367449976431	-0.8158450961268867	-0.9777480743203669	-0.8933124973208851	0.5564670161010601	-1.6147807309166362	-0.06283428090093204	0.5703189387396536	0.2214536033142942	0.895402565929272	0	1.3230538990714533	-0.16316539264642702	-1.3255128207388065	1.011097873794265	-0.6783500233586833	0.2648801973254719	-0.03528056445756904	-0.9407288919660055	-0.34645565296318465	1.2983134018363909	1.0571578575004543
826	-0.7955460819202288	0.4420793131832308	0.02533932354717755	1.6932674961380962	1.4416471425427442	1.177495968162249	0.09650342474744619	No	1.1647323056919041	-0.8695756615376833	0	0.9249279346130757	-0.7991893413632889	-0.6802244618076294	0.23910468788374442	-0.9132034850983515	-0.2931680204401256	0.9004884216137985	-1.3076958813780972	1.035230877198383	-1.1214498030058289	1	0.8537839878343209	-1.543747756594029	-1.3255128207388067	1.6898550357083781	2.862468904436548	-0.09030794247348252	-0.2664379711649772	0.1895435675552729	0.7447083004215538	1.1462120134055431	0.5601973183083409
1499	-0.3193499743183547	1.4699101638077268	1.7872490525562723	0.8081753637762541	1.0454762108786178	-1.3098885149601538	-0.13515965048776937	No	-1.2564790228886487	0.08056784166000107	0	-0.9485998179516828	-0.38695867414867174	-1.4093669372745732	0.35361880878636376	1.095067874398117	-0.8334499687459256	2.0994738019787396	-0.46091241233283414	0.34501141968414545	-0.27245857242158017	1	-0.984552481949812	-0.12430484962864694	-0.42871039311721765	0.752937945285629	1.901675641311658	-0.011968348716527674	0.5632137532135038	0.6166255008758399	-0.16225113606891212	1.3575205974439377	-1.454552386234481
1315	-1.1206974458308137	1.2148862900163981	-1.0343333955312357	0.23388689670570795	-0.5014565327656327	0.7490487847515613	0.12845695236613805	No	0.4922765928963265	1.2253190503319107	0	-0.6629497881127564	1.8365883484290264	0.1830131860471234	0.022800282275835387	0.4479118369058002	-1.4651641443432395	-2.4029228388820494	0.20980715512607184	2.4881002670919896	-1.4562631801758208	0	-0.6101409019719037	-0.20585317513028412	0.5608449454916645	-0.27194240493717814	-1.0102337695857486	0.5282810358162272	1.3198826877091638	0.6920922405286296	0.5656204283337859	0.07178520092425522	0.5902017153241826
1462	0.8098417016621364	-0.0533084471116334	-0.6920698522081113	0.03568261763693618	0.5983084150234668	-0.05214307846186369	-1.229567971426795	No	-0.08292201105771604	-0.48036025058923415	0	0.8829205795851389	0.2209774023864715	0.8828223157232884	0.5317518243018002	-0.984181925335444	-0.80020182979497	1.3346038352136462	-0.8801121761555408	-0.39207483202284943	-0.1409247456762262	0	0.05612177232448545	1.7153815093826077	-0.36740670875032294	-0.38273264549592045	-0.18588245978224358	-0.49838983470178694	1.4854534204909298	0.397069685170522	0.3623330347386909	0.2340997968869148	-0.6989094152727079
1673	-1.4971707552400002	1.04050449327979	1.5851438189390263	0.6245399433392288	0.36335417548301696	-0.8171500203470959	-1.7008825038021995	No	-0.3963222297973752	-0.8695756615376833	0	-0.5831358448575898	-0.8699763766681134	-0.6886053954468063	-1.219889738515664	-0.0698130212793758	-0.7835777990253958	0.8880851460851745	-0.7920802253623622	-1.6873015707302166	-0.8105516299409193	0	-0.6459007236275157	-1.4181244229977694	0.2966477147309124	-1.4726174658080338	1.0461627792874022	1.1755128453871861	0.4518686654991504	0.7998481088730738	1.1271548728000806	0.5866894587189871	-0.38917910871300454
1146	0.9644651165172987	1.0318181469866916	-0.12634226402913307	-0.25564525778632835	0.12351629609350684	-0.7353673052011318	-1.7248476495162184	No	0.0579240629503043	0.8818936877303375	0	0.6560808937321939	0.8497332499356458	2.1064407344919247	0.722608685889526	-0.5750122512061007	-1.4360720130846774	-0.3191690846321825	-0.01656069254714356	-0.10235306152251727	2.091164701493363	1	-0.42689473013053103	-0.2306085336721634	0.04291281924416591	0.4256702076266951	0.44776431360024765	0.1862712865792467	1.0412397415983325	1.1025884781119368	0.6317678162844812	0.014386047303504962	-0.6078137583652281
1213	-0.7973148207671132	0.5482782798575799	-0.08548652096580663	-1.0406501411408353	0.2781924956839624	0.17532774253698896	-0.5745206552444924	No	-0.433557303307856	-0.3544376176353243	0	-2.1920172450973903	-1.7860445174162032	0.371584505143242	-0.0450599229573156	0.840380621511098	-0.24329585071959578	1.0824034374061535	0.3900630469328627	-0.45598401386375575	-1.137393272409217	0	-1.4405993762162739	-0.04868555526745449	0.0678406926541323	-0.7738232860088617	0.7006521692234062	0.8185206204344094	1.3575473789376789	0.5764546173511262	0.5904067636333458	-0.46814671272958797	-0.8081131076590041
1676	-0.984290158188677	2.7263299289708	0.7554820860962571	0.8536679200531324	0.7082552910068945	-1.1831242009631204	0.4879341380761314	Yes	0.5455329427234457	1.1337389536381577	1	0.49225227954354556	1.0912420818054833	-0.23603419839465792	0.13307311786270506	2.456183196402269	0.9993525974837264	-0.8070321025325351	0.7463828403260107	0.25553851749080386	-1.085576922605514	0	-1.8555772378603081	-0.32248373507102324	0.9920492223422741	-0.24555804769719566	0.6808812020924704	0.28395742483704667	1.3356722151172393	0.4589718054594693	0.1088257434803381	0.335822210092613	-1.0123816669288328
1151	1.4250256043316758	1.9115309117693164	1.5446720570947121	0.6595083707152605	1.7235744618727589	-1.1272857455377658	-0.15912479620178827	No	1.7583821910550934	0.1378054020935966	0	-0.17146384774083234	0.06274746309765938	0.03634660832219515	0.8031926230157448	0.33518142560838327	1.5895066961571043	-0.5920416083207152	-0.23873655976017966	-0.2642563889809154	-0.3641337070977906	1	-1.182961360530729	-1.2173857286772076	0.8720335913041964	0.6298047539865579	-0.4589197624280704	0.7745021978338247	0.9004946462013994	0.6176933402790289	1.6786637826674669	0.05574636474941385	-0.6026957784889897
1166	0.37014998586663345	1.6273084907672803	1.2479893096462233	0.2568231446933584	-0.2421384723214134	-0.769375663296455	1.518435403777763	Yes	-0.6880484000556049	-0.09114483964078499	1	-0.43611014138220294	-0.41194234507383537	0.4009178509340207	0.37906638243142615	0.06379339012992202	0.7790838027278321	-1.2080720377129182	0.11339122389202583	1.0522733838867135	0.27360616411743494	1	0.27519809846013304	-0.0018310203869326828	0.6837880338387134	0.603245471632828	0.18456702413901316	-0.8344995529764686	1.428541513102022	2.020786825935855	1.264163007524336	0.855341367888465	-1.9709154626619483
1309	1.7228826622269005	0.11789556333449089	-0.29979100019475113	-0.7753358054556359	0.7998958312394048	0.2009121686417446	1.2388420371145097	No	-0.759895479105467	-1.0069458065783123	0	-1.574509259202852	0.6373719889021047	0.27520361218538847	0.21365711423868208	-0.25769704172859503	0.8289559724483619	-1.3031638937755028	-0.8340002056487347	0.033986590223513795	-0.22064222261787708	1	0.006393818703475055	1.3889014171091785	0.8786583999583053	0.34449303772193607	-0.47219257469935444	-1.507591357002062	1.134836637276364	1.0986250010118104	0.5462607521399628	-0.4897001869296128	-0.9723829295484868
1156	-1.78019539926935	-0.3244814171643273	0.07291035916253238	0.44980859108383137	-0.5433226730100281	0.09243224825059825	-0.6144625647678572	No	-0.7506982774419495	-1.0985259032720651	0	2.2775645161293316	0.3417318377112737	1.3144411786774945	-0.1298851793444581	-0.3077994381086508	-0.5092807881506746	-0.009086664266826357	0.20980715512607184	-0.3111231434936124	0.6841512251209216	1	0.15912834963797795	0.28057995339344843	0.09195838887491516	0.17664614842275528	0.06599912119715973	-0.43886464003616993	-0.8139023889193291	-0.6418398684696801	-0.6563079211259689	0.25089510157367745	-0.12167039359900565
1038	-0.4435670856163577	0.8029945173687458	-0.04499129861170586	-0.4367560285320792	-0.41356450778448034	-0.6780986327498814	0.711608831406674	Yes	-0.514771028438204	-0.5833878593697058	2	-0.9906070947348362	-0.15377771966063325	0.6355843830992719	1.3036617425346058	0.527240624693458	0.9993525974837264	1.5495942524156654	0.7379988598851432	-0.43894158653554644	0.3573095084099329	0	-0.5252558760290813	-0.7697283260077527	0.24071856487807308	0.009010148068471405	0.961574750801797	0.17712177702184828	-0.10956174120365085	0.6480707544090535	0.9976343568680296	0.5220511654377304	-0.6642388349408516
986	-0.32318965842497854	0.6494538422941968	0.4099111808169017	0.7024584825588541	0.7596719357459571	0.10187839032139429	-0.7582534390516805	Yes	-0.19079860387060768	0.08056784166000107	1	-1.3686732117414837	-1.6194866595420898	0.5224415838362347	-0.10443760569939574	-0.8756266683710182	-1.9763539420375256	1.7315092682080204	-1.714319635498485	0.34501141968414545	-1.8468789229857447	0	-0.7808954592153481	-0.48853117054715794	0.3278841448359905	-0.396974306399052	0.4259148470999374	0.5877599109509466	0.49512452500978044	0.799952307497671	0.7515332319000531	0.8054301956896199	-0.029386806724037734
1519	1.1908684748760994	-0.3251519160111193	-0.7534790785911324	0.822560859601556	-0.3527503873706772	1.020021606846644	0.2722478266499614	No	1.0956399360239033	0.698733494342832	0	-0.4403108690605183	-1.6694539238328834	-0.25698657151942994	-0.8805887302482734	-0.49985865663601703	0.3343902055236499	-0.26542146107922754	0.05470326076334612	-0.18330472029170877	1.3179052475459727	0	-0.6262994715545388	1.9128133980108806	-1.1038735891394547	-0.5529828621713111	0.5610766867321813	-0.03612130565523461	0.06422603890461936	-0.5732218701328438	-0.7370514982458044	0.21785356931909447	0.5932300076946971
1698	0.6191850993542617	0.13325042743390328	-1.12253554206833	-1.1629584478020145	0.48227543773540776	1.3568656569443818	-0.5345787457211276	No	-0.3491883342807922	-0.48036025058923415	0	-1.0200122667278269	0.16684610245536136	0.17044176607494316	0.9601193995766671	1.813202352127526	1.1115649600019666	0.04879538656807336	1.8991820249141294	2.6329612168222543	1.565029320269256	0	-0.03760663010832677	-0.81885089818411	-0.06461265650214282	-1.0159674410403245	-0.4854599618520126	1.2398217923598573	0.09847403607329135	0.4433324372592392	0.48907019466983953	-0.45033724505114703	1.2039415104037319
884	-0.17468874776879323	1.408905982536574	0.318712821676262	-0.6115016808589425	-0.5745830299698084	-0.6534577367867318	-0.8461256400030831	No	-1.7392782188773677	-2.2089345756838172	0	-1.0830232601473404	-0.25787636144207066	-0.9190814607924691	0.6080945452369872	0.6984238188060791	0.7333676406996957	-1.1584587815788205	2.4567177392982718	-0.49006894788029576	0.11815707758498017	0	-1.166788140769019	0.5982364434852785	0.3628273774627272	-0.9545029465861345	0.16338945334138247	0.2991936778068706	0.6263162437120717	0.6868742639926971	0.07305513960212717	0.11808043210684371	-1.3221106427180418
1250	-0.02963104462799349	1.6611096759212785	-0.6769707700365131	1.0827892229380989	-0.2999340100098387	-0.061184663982756245	1.8699242075830833	Yes	0.21088377252448373	0.6529434459959559	3	-0.9275961013153228	0.054419570870480966	-1.4764145624953076	0.9898081894127613	-0.3704274335837205	-0.6173371816824249	-1.1171145298167406	0.255919125632878	-0.39633543885490174	1.3577639210544437	1	0.7851798219956717	-0.9323334677999384	-0.7325619727678718	0.5003039126863251	-0.1701740217098856	0.5512547167760052	0.18077618891144787	-0.11118200578383843	0.6213463626701529	0.43074101949385324	0.3054741450804836
988	-1.6981717310123934	0.5266923311863484	-0.5952662809705964	-0.5897605075548946	0.49517424595407267	1.6561465735188632	-1.5491032476134132	No	-0.7776651779662851	-0.48036025058923415	0	0.09738319314004942	0.07523930098397663	-2.5617472640028867	-0.9526901559927511	-0.8631010887182957	-1.0163146168584707	-0.3109002150273163	0.03793527182087983	-1.286803734916084	-1.9584833572948452	0	1.1178176940129922	-0.4203137522266856	0.13474423863964094	0.4439950283504264	-1.5086545700249472	-0.11880151476493826	-1.3822847523453374	-1.3357880108165903	-1.0063082628172306	-0.6019937382121631	0.7938576451186276
1034	-0.7645797582303081	0.9049170452731585	1.0803804039797695	-0.7389710783961447	0.1994490607607839	-0.7765203819511108	-0.4946368361977628	No	0.09233503655978786	-0.8695756615376833	0	-0.7511652258469452	0.11271481221919294	-1.7697477081884565	-1.3937814588403907	-0.8505755090655733	0.4590706685308781	-1.1708621341172454	-0.42318442226689545	-1.9727626252783297	-0.9978876924014962	0	-1.349144920760328	1.234434749399321	0.9395603316845138	-1.930063270107926	1.0111103957569627	-0.40703975194239195	0.6469068707497452	0.2800753433909202	0.007845605290602162	-0.4444063528266325	-1.1433195989571103
929	-0.06985045750613098	0.8976001019155376	-0.964425362929738	-0.7233448951162128	-0.46368445127191293	0.9575576736264969	-1.557091629518086	Yes	-0.8636534449398491	-0.8695756615376833	2	1.8406882116262697	-0.1579416583515327	-0.29051036461638224	-1.1774771026072803	-1.1720659312029447	-1.0703427942713941	0.5614649795912366	-0.18424058929199727	-2.526642465766589	-0.5953144217817219	1	0.5986170368070799	1.5608247484659359	-1.1452810954986297	2.7044265866171937	0.7958840631922768	-1.3459349878769202	-0.9872498522335224	-1.0172308200071412	-1.298222779095681	-0.876885291182322	1.2017303462286975
1479	-0.01652319485542461	0.46647183852052343	-0.4513347528823076	-1.3672930328961321	-0.5315447020846984	-0.23716549073150991	0.11248018855679212	No	-1.3675249277175212	0.8818936877303375	0	-0.5285263067947071	1.490980894167635	0.2793940985183918	0.6123358009278579	0.22245099486867484	-0.2973240281325192	0.7888587878365809	1.0398226242485824	-0.02566200710537432	-0.7906222189439929	0	0.37939266709662156	0.5765841233280741	0.13593220201408948	1.0468696253989067	-1.1006884647373818	-0.5132453643926258	-0.17409788313026894	0.19059282348322173	-0.9802948679832834	-0.40779719921854785	0.13024996428158406
1506	0.217989319610132	-0.0676506441097461	0.9578725203539267	1.2438741672648006	1.8959260942585754	-0.5191387236463058	1.2947607104472203	No	-0.5331753703262706	0.43544071634829307	0	-0.13365723017180886	0.38337130217980203	0.007013289362361895	-1.7627714149432305	-0.8798018615885923	-0.7960458221025765	0.7475144590647002	-0.20520057943518347	0.4813510763901841	1.2182583410467227	0	-1.9349686017312564	-1.3847952312945762	1.2862615709537417	-0.9771730885262288	0.9760671139652536	0.9570112948416415	1.2683380971735345	1.4759083000063684	1.5478104999606495	0.7281846334763408	-0.7904858489056852
1589	0.02890727823628525	0.9864407066471259	-0.9764232515690213	0.47164859754764454	1.657004015228368	-0.25180279760956026	-1.3973239914249274	No	-0.1150805933707034	1.2253190503319107	0	0.345226536945767	0.054419570870480966	0.5894891700301393	-0.20622791015460482	1.8257278540110824	-0.5466849347940237	-0.27369033068409376	-1.1274399895713065	-0.051225690257752775	0.23374743492694583	0	-0.5747841555716391	-0.6950733419630344	-0.5295802856422704	0.4431899370609782	-0.51304323425198906	1.3908578525427349	-0.21055927070108496	0.18952465483155606	0.5148450386939557	0.2916170103100599	0.7303750848198823
924	-3.10516233462225	-2.739158611360989	-2.714273994558801	1.0025936782376625	-0.324051125925651	0.01772666813110183	1.0071789618792837	Yes	-0.08502704695029553	0.24083301087406833	1	-0.448712324417149	0.20015767015220734	0.19558462553271855	2.580281838477949	-0.7127938995781284	-0.4926567186751967	2.5211857860303617	0.482286987946475	-0.2429533151405931	1.3218910406541289	1	-1.2599190380482383	2.652015991996072	0.6018977673303135	1.201249736962285	-0.5423049031139431	-0.9667459971468452	-0.9242724001752267	-2.4046441221781834	-1.2270128963901286	-0.588458190839082	0.3952285422372636
878	-1.2978561586785025	0.614824978209728	-0.12579291871710244	1.0495550343370217	-0.40592579906140563	0.10007188175879157	0.6077598666459255	Yes	0.37123201334402167	0.14925291418031594	1	0.8955228408648682	-0.599319896402446	-0.5335578499342252	-0.25288180175385894	0.6984238188060791	0.8289559724483619	0.234844832349749	0.2936471156988167	0.42596306853332183	-0.9779582814045698	1	1.9706529304193996	-0.6958716307642897	-1.0285291880905214	0.7015565230751495	0.5477645746184727	-0.19633663338341065	-1.1534692771081694	-0.27888519992426025	0.3547972410958861	0.8099619564122985	0.5020554040100208
931	-0.27846611951903916	0.4082028590566522	0.35767078124108187	2.479887319058023	2.3193724723020517	-1.7302432736289801	-0.5904974190538383	No	-1.231741314384068	-1.7739291163884914	0	0.18139788363472706	0.3458957764021731	-0.04746287442018558	0.5275105686109296	-0.007185015475588738	-0.6630533437105611	0.6772290770495626	-0.7585442255168573	0.07233211619208338	-0.3641337070977906	1	-1.776055030986476	-0.4130133372388647	0.25122905720904976	-1.741549033498947	2.1035278547747684	0.8407587628897466	1.7272236945824821	1.5859697453812098	1.4494246124451244	2.330342369720895	-1.5222139036758795
1507	-0.8211966828469938	0.6433949476979698	0.5431300471478206	2.802641847938615	0.5630758800003001	-0.384247812962757	1.1190163085447051	No	-1.1828449561338208	-1.728139068041615	0	-0.4613145465744867	0.8913726368446404	0.8492985811665809	0.5996120338552461	0.7735774522607457	-1.0163146168584707	1.8968865832955437	0.7799188401715157	0.11919887070478037	-3.1303302887538536	1	0.6457914280554249	-0.09701031063478384	0.579239165828263	-0.2137076337999606	-0.23661061705342692	-0.6480767825135274	-0.9221704376450878	-0.6192998096432023	-0.7922463319105528	2.5916911400940847	-0.47440124009954715
1106	-0.5912812380380369	0.7810776706376039	0.46253973588501596	0.4247911277666957	-0.2519699759969279	-0.4788921461495659	1.8379706799643916	No	-1.1541752698642693	0.0462253053998442	0	-0.14625943276795073	-1.1739444440205102	1.1719650726505086	-0.5540114890534947	-1.0092330846408888	1.9427678918932068	0.20176937318273444	1.4171024468259343	-0.1620016563714016	-0.5913285544308747	0	0.4938065622312664	-1.1474692631922996	2.317601147486504	-0.5121547342531682	-0.9191666854775584	-0.8574600043978821	-1.1271543980731038	-0.7934904835796988	-0.5628858278634453	-0.484073328235748	-0.5230096491674143
1027	-0.42836890627232854	0.7420138970891799	1.514048871773836	-0.4302795637016702	0.04384626619420642	-1.1943255103589454	-1.3813472276155814	No	-0.8075773891313425	-0.09114483964078499	0	-1.7341372239579682	0.13769848314435656	-1.1076527798885876	0.13731437355357565	0.581518214291088	-0.16017554204811033	-0.649923637797428	-0.5824803239305001	1.4144255994921322	-0.09309425394303383	1	-1.2585195646199125	0.03266442892847161	-0.05521482664290998	-1.1407818021102363	0.5455753539642729	0.8595444360228012	0.690560781601309	0.4053092981207585	0.6367900491418883	0.674223433534713	-0.8259452553557528
1639	-1.0537602171989358	0.18323759819993593	-0.3390458762736722	-0.09891622007349095	-0.5719111914280447	0.3557510539406179	0.4959225199808044	Yes	-0.0856904256680154	-0.22851498468141415	1	-0.8351799359028186	-0.6451232995618739	0.22491793229666748	-1.054480529572678	-0.8422250448612589	0.006065042031974699	1.1030755632871936	-0.2806565205260433	0.5836057990796828	-0.228613975880244	0	-0.36394443903060975	-0.16277258593384003	-0.03546814877208079	-0.38199541904164674	-0.6006794596093336	0.6305277878588066	-0.03635825645358901	-0.03745147568983799	-0.4625392093298102	-1.0753205000540957	0.7104987930969564
1010	0.35666624612262243	0.14489939288872114	-0.7011649443134358	-0.5931597900443171	0.7588105546965191	-0.45652729940044584	0.11248018855679212	Yes	1.033640576067644	-0.37733264180876236	1	-1.7173343132447068	0.8205856015398159	-0.32403415771333455	-0.19350412333207365	-0.5583114394512211	1.4689822408422697	-2.2334111756281194	0.042127270581536154	-0.7158814670996153	1.9237581242724033	0	-0.5312705859612487	0.5900397109782174	1.585932719139552	0.8323318226316843	-1.3842433442338522	-0.9486576855070329	0.5346056094073178	0.3132290578015072	-0.14933448081190717	-0.5021539769487209	-1.0955362803503301
1243	0.2021165123406492	1.3730556041272781	0.037753768763152264	0.10773617954712461	0.09380137460996324	-0.4199767968069991	-0.9100326952404565	No	1.9586305754063122	-0.48036025058923415	0	0.572066222798712	-0.561844409404584	-0.6927958622663948	0.005835229887473925	-1.0217586642936112	-0.6131811739900314	-0.8401075039421991	-0.310000491110097	-2.518121252102484	-0.1170095044497982	0	-0.8239878593609766	-1.4495112046180565	-0.3369508246110799	-0.36065744492115426	1.1349915814600313	1.2501562817057739	0.5948254120644461	0.71076423021607	0.6968253516032675	0.5250717282931979	-0.050747805287013906
1132	-0.6551258447244156	-0.4263734204275699	-1.4641724316857114	-0.9294026114639334	0.331394677310519	0.7444650605068502	-1.1496841523803554	Yes	2.028202862479003	0.8818936877303375	2	0.3998361141310414	0.9371760400040682	-0.8981290486408673	-0.8593823727942428	1.1869222807230801	-0.10199133758984157	-0.29849692024624214	-0.8423841860896021	0.22571422998637686	0.24171916962864	1	1.6864422449525696	0.9869853731862315	-0.4569046318262314	2.1847709005365923	-0.5977635829137068	-1.6770683797941837	-0.6266499152343826	-0.8534699498491256	-1.0085378433268395	-0.26261046043450476	0.1591547054021006
1035	-0.6194439767635866	0.23366583138036728	1.0573877366989997	-0.9194343589945114	0.4703869627769129	-1.3390629601475346	-2.028406161893501	No	-0.7616656962879181	1.271109098678787	0	-0.5621321673436215	-0.7034185963535338	-0.16060566880486898	-0.37163715859742946	0.0345669865708878	1.4274221639183342	-0.7160745946363576	-0.48187240247602037	0.12345948745684787	-1.71135913608618	1	-0.37132732208677455	1.9894107840924742	-0.2590736813435816	-0.9791581776898286	0.7581574448196957	-0.56801368345649506	0.9265337873418242	0.6276440370882918	1.1261820672980585	0.40975130773678364	-1.4481810983830292
1526	1.1434327536266902	0.39079263278286774	1.7268945969550575	-0.323077288205479	-0.25316780057981464	0.027628497119704054	0.0725382790334273	No	0.6343909880619337	-0.5147027868493915	0	1.3197970405777675	-0.5451886158612194	0.6146320099744998	0.5063042506567379	0.7151246694455416	0.06009323335483219	-0.12485076443252811	-0.9052641174781432	1.1204431725596722	0.6721935488256894	0	-0.11919315640818269	-0.25612837820876183	1.0728604075669133	-0.4486104229961873	-0.7608310916653608	-0.16363807966286942	1.2487008807781728	1.597077049776687	0.717057187297961	-0.22958873911284985	-0.9767844329973048
1373	1.5973348706873238	1.1305853009372715	0.35141127183354914	-0.5639931060617651	0.03876562384091359	0.7420872801985449	-0.7502650571470075	No	-0.12140697847423042	1.2253190503319107	0	1.3660051232840196	-1.2822070826624974	1.2473935534567604	0.014317756081654658	0.005340585138354225	-0.8542300072078934	-1.0840390513972757	-1.5424478022145969	-2.13040531614463	1.2222442083975698	0	1.3482425174226842	-0.27938323956702793	0.9505698646491616	1.0095088805458197	-0.2079322654634506	-1.571749099703026	0.026266669505748803	0.2862328772670127	-0.7824515836616014	-0.5943528275037548	-0.8882922702534293
1410	0.2392824240916385	0.4430919957784922	0.3188455722803509	1.2829221393638566	1.1215841314049688	-0.019756790123631893	-0.01533392191797532	No	-0.42099576762800806	1.271109098678787	0	-0.2092704555292579	1.4743251394040373	0.11177513303363036	-0.24439927062219835	0.6691974662830601	0.5214108613285886	-0.7450155708698135	-1.668207664991679	0.004162292179070684	-0.49566755240381727	1	-0.7139355242286793	0.6694440696677605	-0.29702686965475417	1.9677716729826205	-0.41379529719610453	-0.23665380699822677	0.6014567972364109	0.9964152809938563	0.3663316325463022	1.074523011943846	-0.15150419775470655
1630	-0.04793057273961378	-0.39793896835708353	-0.38604508916084823	-2.120306033589824	-0.8899176632538479	-0.048077618407319785	-0.13515965048776937	No	-0.7463611299836361	0.0462253053998442	0	1.1013588100814533	0.24596107331163516	0.07406087311708962	-1.5888796946185035	-0.5082090430711653	-0.4968127263675903	0.40435655336102994	1.6308943384782302	-0.634929818250439	1.6367750810698853	0	-0.009827053793062276	0.30345809684548986	1.6807261699634493	0.3171984767684607	-0.8627200272143326	-1.1340788175736096	0.8350486021114645	0.6366136228583482	0.6543061864169722	-1.4988344018478172	-0.9450709490724053
1685	1.7814876291669028	0.1830162427344127	0.3136866173105439	0.5541521283512857	0.9383531722612738	-0.3631307258693872	1.0311441075933026	Yes	-0.3499630424842791	-0.48036025058923415	1	-0.09164987514387214	0.6873393307524319	-1.0112718869307342	0.21789836992955267	0.8236798486408015	-0.6298052047596056	1.194033071183371	0.19723116494426188	0.3066658986755835	-0.32427495934662875	0	-0.540300098235929	0.8371999038165132	0.28646532768404664	-0.17710883856676854	-0.19109814730114824	-0.19009931133062968	0.9605938828115915	0.37547321976228637	0.318283231428028	-0.5542322797416077	-0.8854769428128538
919	1.0700052146126182	0.7317388058740275	1.2786998617066518	-0.6306108467890644	1.8860263143887346	-1.320197607405322	-0.41475301715103313	No	0.47902476175574665	0.5499158372154841	0	0.509055190256807	-0.570172286786383	-1.6775572820501914	0.8159164690880342	0.4896638079661247	0.13490149761210285	-0.08350644528687243	2.054286053480353	-0.6221479580742214	1.9317298589740974	1	-0.962730075527467	2.1746963456826056	0.46602764131069	-0.05427038373484512	-0.7376480472597304	-0.6636318619867589	3.0061705806591092	2.4918452431956326	1.4416565346571133	0.1602905590702682	-2.191428766489015
1205	-0.5214001273243744	-0.07827633070438314	-1.5255969012075876	-1.0772658043216536	0.5565754724034789	0.01162678166452288	-1.237556353331468	Yes	-0.7123569798264806	-0.8695756615376833	4	0.4502449245156088	-0.9241076572093401	-0.4120341170320112	0.637783414072759	-0.783772262046055	-1.411135966930316	-0.5258906899866861	-1.3076958813780972	-0.6391904250824915	-1.4801783842809033	0	0.06288226207870362	0.13835558632286707	0.5302375190346998	-0.18664958881348295	-1.4785324227519379	-0.06182089051792739	-0.001527357706856615	-0.2531561377990187	-1.1595971876748894	-0.5485175997951179	0.0542168284196933
939	-0.2046993617021535	-0.9541157572127377	-1.5483180283173132	-1.2937163172599404	-1.3560006133926006	-0.07305610344761905	-2.036394543798174	No	1.2626362026555265	0.8017611031233038	0	-0.7217601320987378	2.0656053642261654	-1.1453670593185432	-0.04930118574581347	-0.13244102161501836	-1.2781434885383005	-1.662859577193806	-2.2592793011392915	2.0577782628136116	0.15801581605580564	0	0.18494457079957258	1.937469986932275	0.3224886196455601	-0.24769674867563543	-0.6694331045179724	-1.1428956397927184	0.6673893356557757	0.3557902957129409	-0.51076852719565	-1.2784943644904303	-1.003745267418856
999	0.6601871337510556	1.1680307166000128	0.511710559714214	0.1493615483735006	-0.00696932624500678	-0.3967621527343057	-0.9579629866682042	No	-0.24527437931377458	-0.8695756615376833	0	0.4670478352288702	-0.24122058728858942	0.02377518347166118	0.7989513673248743	0.0930197912586698	-0.08536728746731556	0.21830711239246683	-0.4525284318919667	0.25553851749080386	1.477340090065238	1	0.5191746404120025	0.6030497346003634	0.2814410696511685	-1.155547508962669	-0.45214887303343354	-0.34035821745299216	1.6202925979790104	0.5384385406011375	-0.12379129497060744	0.6275813933774257	-0.17044413930905813
979	0.838375892291755	0.6826757080132971	-0.16437649844068183	-1.98967043532738	-1.7427452745266305	1.5048863989950731	-0.039299067631994214	Yes	-0.35121775835260366	0.8818936877303375	1	-0.7679682148049898	0.07523930098397663	0.6188224767940883	0.5487168865651214	1.5585151770096732	-0.9539743466489531	0.4415664569567027	1.081742604534955	-0.7414451874520507	0.7439393096263189	0	0.8964985744198073	0.18627369394873206	0.4161521902380039	1.5572723422622918	-1.2475798375836609	-0.9976831727685279	1.2708198785915976	0.8091239663408455	0.13185613129965518	-1.6011499652503105	0.3047226313179026
1002	1.2064389651548522	0.6991363605654237	-0.710316543043515	-0.24030009781961648	-0.9741804357872912	0.09380005406023624	1.0071789618792837	No	2.4724888126673683	0.35912396910349936	0	-1.7509401346712297	0.3667155086364373	-0.5377483167538136	-0.3546721160840277	0.9364102210536355	1.2487134460863756	1.3470070337324695	-0.5573283435668802	-0.03844384744156165	-2.042186645905325	1	0.7414336972856538	0.4149381323698412	-0.41294278919772753	-1.395139887449107	0.7023391179931061	-0.09332437435873372	0.8703981567124586	0.5405688715183472	0.037323016883678735	-0.1969585412096011	-0.17202443446236848
1543	0.7498372694896858	-0.5607005043609001	-1.2123247663240433	0.051872801986333705	-0.44339022383323323	1.0725473857057368	0.36810840950603696	No	1.8889148782355025	-0.25141000885485226	0	0.6854860657251846	0.7497984886754575	-1.9499380155917387	1.3333504533710225	0.00951578534300188	0.396730437027264	1.0286558331056488	0.6918868893783371	-1.0993367168652959	0.9830917961332899	0	0.24420997736365707	-0.2977404489465416	-0.8373005260802757	0.6589843357274193	-0.3065655843135591	0.5459707180019924	-0.05983573440133363	0.007290970882315578	-0.8779125552657276	0.2099883279965282	1.3150922093606339
1735	0.4069095469653437	0.3230187624899462	0.2360696245203916	-1.3975535948150721	-0.8565320271538113	-0.8619158709575265	0.8713764694998433	Yes	-2.021362411679445	-1.8769567251689632	1	0.4334419746799558	-0.2245647937452247	0.8409175694737444	-1.6016033826914378	-1.2263435208005744	-1.0121586091660772	1.4172924927574078	-0.0417126777908907	1.7510140947451158	-0.1289671250630122	0	-0.3249935566324381	1.2383840917685807	1.8894260335362685	0.2657557281112556	0.3777778676814551	-2.1158255768569347	0.9555445642149715	0.9953408806651951	0.4900652776550089	-1.1410459715825088	-1.2898069749440755
1620	-1.2811434791549583	0.08708591814161885	-0.1739072460200022	-1.2470078563550784	0.47504628061302895	1.2530914854193078	-0.40676463524636014	No	0.7926854010127412	0.057672817486562965	0	0.4880515127428386	-0.7034185963535338	-0.6425101823776739	-0.028094869951769155	0.40615982696089276	-0.31394807825504517	0.4167598673945543	0.352335056866924	-0.15348043278728177	-0.00141914710783256	0	2.0332715960974377	-0.5950523542803292	-1.2926844940974533	2.360221050139139	-0.016188111804740092	-0.599510278556542	-1.0271745597304767	-0.974758574743206	-1.3441124247121672	-1.3304083583385655	1.4824343622875966
860	-0.6510220901207947	0.13474833267924388	0.7745692132815177	1.0320722364143293	1.2090315430982226	-0.9545506179828119	0.45598061045743954	No	0.2534854009543918	1.0078163206842479	0	0.2822155239650577	-0.03302329403077283	0.9582508745831997	-0.13836771047611868	0.7067742052412274	0.0808733056844656	-0.7739566241130703	-0.7166242452304848	-0.46876587403997344	-0.30434558547104784	1	-1.0200821635020145	-0.9753468609718747	0.20571983947131522	-0.7892159706138018	1.6482693568936944	0.9599984580095021	1.1969700900429772	0.684402703893344	1.7023615120680373	1.3046121372344748	-0.5592217606992543
834	0.3096943379247695	0.3615894078726977	-1.5048157264662387	0.35598973720458504	1.0342935380652747	-0.23721421117443958	0.4240270828387477	Yes	0.6620904574549638	0.8818936877303375	2	-0.3184895512162193	0.008616165590284657	1.6538695374397763	0.3408950022139132	-0.7044434353738142	-0.2142037388139855	-1.3321049470187596	-0.666320284503245	1.2226978952491707	-0.48370991322993057	1	0.0634929888610503	1.5120210086679209	0.6205363583827387	-0.1025392723245704	-0.7163350164916927	-1.089607881355475	1.8813675235429876	1.6187779452435511	0.44853919920565766	0.004674843677480793	-1.0010480618006337
1521	0.21194602055233971	0.06636855498424303	-0.6491186204808956	-0.1604561842594361	-0.7333070405860211	1.009572069807745	-1.021870041905588	No	-0.10474573418946706	-1.0069458065783123	0	-0.4151064638682346	1.7491455583606041	0.5433939569610068	0.12459058673104448	-0.06563781834065589	-0.2308278082894633	-1.0096192442059302	0.385871056712429	-0.8010937624609047	1.7483796638643678	0	0.263998404097204	-0.2729751008308586	-0.30224168953732955	-0.8252666464425228	-0.25734582828578395	0.544480771502291	-0.5733032534159281	-0.6344503711958893	-0.6084573623499973	-0.0868925759682915	0.819512808646742
1053	3.2883616596849357	2.0562055484470068	1.677762413688664	0.86065109794539	1.1047086026818882	-0.675060001233312	1.8699242075830833	No	1.3256795395322607	0.2656359537286264	0	0.13939053838738824	-0.40361446769203646	-0.7095577295447486	-1.0799280637179016	-0.6960930489386659	2.0051080846909173	0.21417266796380863	0.8302228008987556	1.8788324584269285	-0.360147802625598	0	0.15855263705647452	0.31063158761991405	0.7373445570516277	0.1351934642383067	-0.45422190149824787	-0.554784205072972	2.5651091055905906	3.027057993249096	2.2888953165483206	0.884657790573711	-1.813169013465039
1338	0.9170108286145442	1.1947782531176494	-0.7927999332807659	0.13657817748330378	0.9502269089525195	-0.8127166767225881	0.7595391228347118	No	-0.5564299541889685	0.8818936877303375	0	-0.10425208752061191	-0.4285981386172001	-0.09355808261096439	-0.9399663889201393	0.7276502490982641	-0.9041021769284232	0.5407928152052962	1.0146706829259802	-0.034183233169497944	-1.8389071882840506	1	0.35641138815587975	0.018157538178471107	0.6661052526204626	0.511931789617848	-0.03177070877025644	-0.866249660168349	1.7255801772940313	1.4137628686783141	-0.1103181487332029	0.22992274243353444	-0.9351897202010986
1491	0.8071466511729934	-0.3338935689582807	0.09627514481615594	-0.9585042554310274	-0.43506505432257164	0.8647972361425986	1.6142959866338384	No	1.034636586445121	1.030711344857686	0	0.21080303606652195	0.5207815116580854	1.2138698189000527	1.944092378851874	0.5314158179110322	1.1032529446171795	0.09840857050548268	0.3691030567896765	2.044996362957334	-0.2764444768937727	0	1.5243873248517494	-0.4088013549692143	1.0554466025056242	-1.0225810053437214	-1.271851330404471	-0.5588309251004052	-0.20331969237292113	-1.0998871219721271	-0.37917323383608154	-1.0250384916390864	0.9961589871236567
1083	5.370410138981246e-4	-0.2306751345226386	-1.2796621660073175	0.9389292666367144	-1.6183669847253346	-0.5051482295463611	-0.19107832382048015	No	0.13099226143846635	1.271109098678787	0	1.168570531179282	1.4201938588628105	0.20815604550489877	0.4808566770116755	0.24332699984112857	-0.7669536908440144	1.2684528783747167	0.9895186635213427	-0.46024466037586875	1.0548374826912283	1	3.0130089177813044	-0.06546197632872355	-0.07893606087845446	0.9236047370299638	-0.7055829452638408	-1.7461929896227575	-0.28862177230516406	-1.09545471168842	-1.0188972331474357	-0.2975952336462497	-0.06271188029092718
1638	0.06279209163581781	0.6179880026111356	-0.11666820034889094	-0.7291707467303555	-0.7700422858311786	-1.077408471541556	-0.7422766752423346	No	-0.9848360390311939	0.8017611031233038	0	-2.0701959076918954	-0.4910573353199926	0.3506321710452997	-1.9196981125044752	0.05961818719120212	2.0716043625928284	-2.229276827461712	1.9494860637234042	-0.39207483202284943	0.29353553799301585	0	0.5521697586825693	-0.44386260588516124	1.2689951392208887	0.11938135446536297	-1.5408822781137836	-0.43838777217389724	0.38783790521040373	0.4813432469871043	0.3531695811829172	-0.5257500171598081	-1.0390889714513345
1395	1.3427458340054186	-0.2787799159544501	1.0300593042984783	0.6526547363496106	0.053841453925050055	0.5491048886057815	1.7660752428223347	No	1.0562656062105957	1.0936726613346408	0	0.3242228594317986	0.5332733277307837	-0.4581293301011437	1.9780224243788387	-1.4768555027008534	-0.13108344949545184	0.8384719669608777	1.0523985949098837	0.2597991441628865	0.7678545879740925	0	-1.3722879059035196	0.8119202425587039	0.4200919327454517	-1.0780959304221103	0.8270871427712518	-0.08472118649412189	0.7330392335794269	0.6664349353476576	-0.014926073550038414	0.29294312283181684	-0.0553791986736788
1334	0.10157601916320493	1.6860145285561399	1.6018621552238468	-0.1388333633955972	-0.12047440349358497	-0.9377389474721937	-0.16711317810646126	No	0.0021406862718881333	1.271109098678787	0	-1.616516692475572	-1.3571579790986876	-0.5000340763506879	0.048247865795857436	-0.31197463132622494	-0.7337055518930587	-2.0060174058876754	0.7799188401715157	0.1362413277930352	0.02648197190982094	0	-0.6471591207648149	-0.284880494155884	0.21575899485420658	-0.28011955790953297	0.5956453868295033	0.2855201578560149	1.695205707364763	1.2479929600847963	1.4869891675214117	0.6008303824027502	-1.1860446793842032
1088	-0.7910673044223492	-0.049530968619609934	-0.6959334423982265	-1.9808995028211995	-1.5903659413786027	-0.06019957783655873	0.11248018855679212	No	-0.2764296354230935	-0.5169922892667353	0	2.201951261430089	0.6082243405062747	1.3395839795950253	-0.7957634584315064	0.9447606852579498	-1.3155477125934572	-1.4147936045625213	0.47809499772604125	-0.034183233169497944	-0.26847270507073306	1	0.1055542406449937	-0.4642846906561373	1.3354502799773968	0.4989883262013361	-1.3883116297704892	-0.35420549143233926	0.2991243102673258	0.7675660348027427	0.3453229619855728	-1.1175745658498466	-0.6103554151118651
1577	0.8517606605694222	0.5761250855742722	0.3265747051152325	-1.0075743738214327	-1.0702591703578754	0.14981118643421135	0.8793648514045163	Yes	2.006442273130535	0.790313591036585	1	-1.1250306151752771	-0.7075825350444332	-0.9945100196523803	-0.8763474745574028	-0.5165594683908966	-0.1269274321265824	0.7227078309976513	0.708654850260072	-0.09809244477044977	-1.8149918356935861	0	-0.06475099411042459	0.09216626095134671	0.22256703476384182	-0.021208470339091394	-0.48704479973596077	0.02513517339219982	0.6743531327417263	0.6706279988701996	0.4708998712230014	-1.3392731329867704	0.11192881412608977
1475	-1.079648440649639	0.13007877381506106	-1.4990035630109089	0.1910017855612808	-1.516038888511633	0.34159224381495185	-1.589045157136778	No	0.29745368595333344	1.271109098678787	0	1.0131433723472645	-0.6742709479577038	-0.8059386225026022	1.2654902833174153	0.8320302350759498	-0.7170815211234846	0.9335639000332633	0.37329504701011024	0.08511395652827071	-0.3800771765011789	1	0.6599149518539807	-0.8970489365685138	-0.9506013252048878	0.5665727427848352	0.28747820076579284	0.5360461222167408	-1.2744956060662798	-1.1355467772647596	-1.1654657892926443	-0.18941312480962935	1.115474245290179
1379	0.8904461656256009	0.36253287526082884	0.5346634591252841	-0.08203509321881149	0.9178783404029965	1.5396396327511792	0.5518411933132251	Yes	-1.121344926632883	0.45833574052173115	1	1.5046293714027759	-0.05384301657009528	1.0546317675410533	0.8710528720690295	-0.11156502636371038	0.45491462213258094	-0.7822254744654863	0.23495915501020057	-0.3409474309980395	-0.16882585425350127	0	0.4735447435066125	-0.944728284513505	0.21644311672935324	0.23372491496548642	-0.2458674521748435	0.1857792100380012	-0.04583836517894808	0.29376169677946995	0.3480275448035297	-0.10166939697296026	0.48176174534827826
894	1.0102138371729195	0.8100248570066423	0.49713590641534755	0.20805498754004023	-0.2344527034213803	-0.28159375605445147	0.8953416152138621	No	-1.2514507059983224	-0.033907279207189445	0	-0.3268910261340458	0.6581917211363688	-0.776605354765483	-0.8933124973208851	-0.8798018615885923	-0.6963014826615168	-0.12071632963009502	-1.1861279307394137	-0.22591086797235344	-0.651116638936272	0	-1.2001243860439357	0.5258850664009792	-1.1893704902296387	-0.8358841311466033	-0.06417392170526427	1.7369492201808854	0.7848480426248433	1.2379107653792287	1.446018585237639	0.702864549827648	-0.47730913680130915
1355	-0.49715387776279285	-1.291575498349059	0.5318589900602594	-2.056785415071674	0.20961672320497657	0.25118994059276384	0.0485731333194084	No	0.3367098936506578	-0.4002276659822005	0	1.5004285654796772	0.5957325244335763	1.9178693373421465	0.4045139560764885	-1.0301091284979256	1.4606702254574826	0.023988792192812417	0.16788719436020821	0.48561168322223647	0.7200241055212364	1	-0.6580409931637603	3.3274271693469513	-0.3803565893431527	1.8177788788309295	1.230598137576378e-4	-1.937736427597374	-0.4805878405995905	-1.1461591850449535	-0.5910265993490514	-0.315947730402511	0.22187425119243884
1141	-0.3283956838313854	-0.7270624424874611	0.6882239992956896	-0.6026465164707433	-0.7271205560602493	0.4151987440633723	0.15242209808015694	Yes	-1.5589525454495612	0.1607004262670347	2	-0.7847711255182512	0.6456998662839035	-1.916414281035031	0.9431542978135071	1.2913022667007659	-0.8126698528721507	1.6860305142599317	0.7631508012077456	0.8562850728116995	1.3856650667530641	0	-0.07742837508497968	0.4709511108084919	-0.2804363200382792	0.032901370871057996	-1.0572063805081575	0.4031403236115321	0.0041412422025774035	0.33380738134449517	0.6286953359499265	-0.9378682373804385	0.4171143383370602
1253	1.013073444919742	0.8263380472052184	0.03612836941529588	-0.8744639102420321	0.025382226579444892	-0.2636361502627802	0.8553997056904974	No	2.3765466909490467	1.030711344857686	0	-1.620717341909104	0.18350188630378436	-0.2192723116028892	0.32392993995059205	0.3393566188259574	0.342702220908437	0.2803235862978378	0.042127270581536154	0.6943817751133469	0.6841512251209216	0	-0.37871786420231834	0.6744616690732794	0.9799545013724406	0.040250785787558814	-0.33260361607594124	-1.0037852694419938	1.1107737462097838	0.6169846847822982	-0.13799216774727838	-0.3640774065787643	-0.6964973612172106
1452	-0.14163408906382	0.12186068798438096	-0.44081467689751314	-1.405933892069834	-1.5046080546662801	1.8672547659708683	1.502458639968417	No	-0.10715591331609421	-0.5147027868493915	0	-0.48231822408845504	-1.307190714807894	0.33806073155970456	-1.075686808027031	-0.37460262680129464	-0.7253935365082717	1.7191060696891973	0.6709268601941333	1.5635470766943278	-1.1055062593597496	0	0.39785796761196146	0.2731509252811919	0.763694956088921	-0.0029848708163747214	-0.331761841057463	-0.9204406724508336	-0.8434677649629364	-1.0848964392566611	-1.8936215092952966	-1.6073437445267267	0.8518326904929725
1070	0.46916102495971945	2.655246390049086	0.6641972900420533	-0.05096462524309368	0.7565674884591526	-0.45923120862374395	1.127004690449088	No	-1.046614808118939	-1.0069458065783123	0	-2.036590086265373	0.7289787952209602	-0.41622458385159966	-0.5031163022635312	-0.07398821935752281	0.5421909384964599	-0.2530181662981533	-0.1926245892533735	-0.47728708770407813	-0.5155969262793982	1	-0.262847760931421	-1.0110243659259732	1.1813474113127025	-0.39172821415753456	-0.3888467654762777	0.2151968008589259	1.8544749036991943	1.7915701058879523	1.7771407589141535	-0.09560950780081873	-1.8023407886140395
1518	1.0541932470549031	-0.9960774097345186	-1.6268576901768967	-0.6330196646027251	-1.0199887247456447	2.511086136592545	0.8234461780720955	No	1.7927945913148349	-0.09114483964078499	0	1.1349647097527593	0.5291093890398844	0.5056796775310511	-0.6261129542978111	0.7986286115661906	-1.6895890242033345	-0.7574189234082384	-0.6537443138419438	0.6560362342647544	-3.126344347160315	0	1.8201232182371467	0.5116361421873293	-1.20534238291173	1.1555508297368013	-0.8542119817661694	-0.4126235511344445	-0.7725314125778557	-1.5416933219024478	-1.5978334077081597	-1.684369135718007	2.1513834335977644
1063	0.6589572399781518	1.4867159892876791	2.3493268570696304	1.5466639248677427	0.14914940702709004	-0.8757998842031731	1.174934981877126	No	1.5085441996321878	-0.09114483964078499	0	1.2609866965917862	-1.9984056233306768	-1.2794622317063524	0.4766154213208049	-1.3348987777650005	0.18892968470150212	-0.4432020324429245	0.5996629093237072	0.1447625612971702	0.895402565929272	1	-1.7972048290855231	-1.8513583774986548	-0.7443269586895574	-0.7960745945162624	1.5292133940623167	2.5266932205959955	2.1890174977569052	2.367296887607709	2.661177898633093	2.6178687777046767	-0.7523119729532233
844	-0.09823942959035273	0.5912906725427802	-0.6855391475597847	-0.7367221817506318	-0.5519322859187556	0.16917571341779458	-1.3414053180922165	No	-0.9339600857983326	1.271109098678787	0	-0.2890844183456202	-0.6034838350933455	0.9163461283336556	1.647204006492867	-0.12826582839744421	0.7749277950354385	1.5206531991724086	0.8679507128826591	0.04676843551970871	-0.45580880465265544	0	-0.6565849806739741	0.23729066093615794	0.12686798230559024	-1.1470394885781336	0.4630428632833543	0.35395006763909576	0.8806564919145685	0.508622832200106	0.7042553717164335	-0.6107973194641176	-0.17160817600391765
1064	0.33833683536288306	-1.803850289839252	-1.9058781080763727	-1.7337868596783517	0.2602765768820877	1.5235036249197316	-0.1111945047737505	No	0.47179829582154653	0.0462253053998442	0	-0.7679682148049898	-0.24122058728858942	0.5224415838362347	0.28999985492378855	-0.019710617608460726	1.7806833596544365	-1.1253833801691566	-0.825616147125832	0.16180500846540988	-1.0337605728018109	0	1.3425290839526578	2.6366119605641813	-0.9178985349822728	0.5761345849405602	-1.1853791020060787	-1.4601164815312164	-0.8775052497300972	-1.847649991763872	-1.3936730564474404	-1.1140877293097102	0.461762427126331
832	-0.27064237581219347	0.6232191622929694	-0.33766638424002404	-0.537305628668925	0.057237314591378236	0.3529658620361724	-1.005893278096242	No	0.04430024966945102	1.1604498151738358	0	-0.6293439275638419	0.11271481221919294	-0.5880339966425346	-1.6312922515272095	0.7735774522607457	-1.4942562756018014	0.7971276381889969	-0.18004859907156354	1.1886130405927522	1.2421735451518052	0	-1.4756399748881714	-0.6736762706008632	0.20780624875712017	0.023271556221718954	0.41511473547798294	1.0249193347513221	-0.6424924372729922	-0.34601887622361127	-0.3650471209675304	-0.11735421770860119	-0.10752142547897853
1541	0.9989051101877233	-0.011905397965663778	-0.7100514486390102	0.17035722742735027	-1.227670084701434	1.5486807127320106	0.056561515224081364	No	2.8639794477936817	-0.25141000885485226	0	-0.6251431998855266	-0.28702399044801724	-0.6886053954468063	0.5147867620384791	0.5188902382583097	0.326078170785911	1.5537287546016743	0.6667348699736996	-0.29408069632537276	-0.029320264965444015	0	1.1633399982525745	-1.0834419674028775	-1.3255128207388065	-0.01622105735635382	-0.4643952886503351	1.1364093488598244	0.7777342914128733	0.21513825522970467	-0.6244883617596317	0.13286588398453422	1.103188037684927
1284	-0.3621407031994376	-0.050919931403368056	1.1149768979720702	0.17358479371646876	0.9858721719159429	0.1815605012210676	-1.9804758704654633	No	0.10567276152150301	0.0462253053998442	0	-1.5787100651259507	-0.13712192611726853	-0.7598434094334696	-0.9399663889201393	-0.12826582839744421	-0.14770749961797786	-0.658192488149844	0.4487510271419876	0.7923758909707932	-0.5674132760831013	0	-0.8676184987077324	-1.020857175870753	0.5308744836881141	-0.53771394404405215	-0.6787707348480871	1.1631459573930298	-0.6929246671706742	-0.4808194572146164	0.7072793271705888	0.2058210216639055	0.13511448324013275
1261	0.09693558428325724	-0.019007356822232473	-0.8432264356290644	-1.3486730761595884	-0.9679977735155368	1.5329392019472141	0.20035238950819473	No	0.48649014948072966	0.1378054020935966	0	-0.5621321673436215	-0.25787636144207066	1.075584179692655	1.172182500118907	1.007388661290728	1.4232660788141334	0.8053964885414129	0.7589588109873119	-2.1943144979855362	0.19787455452663108	0	-0.4736326407537856	0.4531132305971899	-0.15107853626787782	0.6681267453688725	-0.826052305774175	0.07277775339369799	0.034712144389029434	-0.19963420539199495	-1.32589039284093	-0.8957767807404333	1.1373009898362592
920	0.51869042328023	1.297688987803776	-0.6810071551245702	1.04672501235883	1.2021071746308598	-0.5704753655914591	-1.9085804333234067	No	0.9773648364194447	-0.48036025058923415	0	-0.13785795785012422	-0.07049880041851828	-0.8729862477233366	-1.2156484828247933	1.3956822526784514	2.7989070247624226	1.5123843488199926	0.9224467419123679	0.9926247295177382	0.3094790259570769	0	-0.5734352621298934	-1.3237802125203293	-0.6968527252454907	-0.8074556781368639	-0.8328829738850495	2.2810967084058253	-0.6828769398815804	-0.10956233274662643	0.9391673394951804	0.6654247578514609	0.7559748953956328
1615	0.10261947864543638	0.40802356665167505	0.3012943401249538	0.2511434440927004	-0.1739326235871781	-0.8724068541531856	-0.3029156704859016	No	-1.2126291082658225	-1.4762938021337952	0	-0.9149939182803768	-0.5077130900835904	1.6412980589273514	0.03976533466419685	0.5105398129385784	-0.4053804023113177	0.6979012799404034	-0.079440658096575	0.14902316812922253	2.1788539316973807	1	0.09619573989000067	0.20720410590090452	0.7394397852827386	0.003529652283403174	0.7224629139223397	-1.0002469428968392	0.45913363587708456	1.1929516537644238	0.46508642376559783	-0.0698497963018771	-0.4624527469305552
1571	-0.5433617318248942	-1.6516102402019484	0.10137769056778895	0.01821508226816894	0.4853471068594858	-0.5783642006082793	0.2882245904593073	No	-0.3597221811349342	-1.4762938021337952	0	-0.3268910261340458	-2.06086493637277	0.6607272620704622	0.14579690468523623	0.8863078246735797	-0.05627518039994324	-0.1289851992349612	0.39425503715329646	0.6134300865841098	-0.013376767721046559	0	1.1321923185637186	0.16918197054067338	0.034344837465233966	0.3093251533254737	-0.6051945302534805	-0.7582779816116609	-1.2160889874414795	-1.5046913930410513	-1.3238631138669064	-0.27488911585944253	0.19827820283080877
1403	-0.2570492195094795	-0.804523016790123	-0.1878204413640598	-0.4334393618989687	-0.39169527002079374	1.1286068891255983	0.23230591712688659	No	-0.2778868937389466	-0.3086475692884478	0	0.4208397525226181	-1.8193560269433988	-0.3114627377411543	0.31968868425972147	0.5689926346383655	0.2346458467296384	-0.4349331820905085	-0.029136687609080728	-2.2795267933468257	1.7324360459755974	1	3.424651445091053	0.9682156768240708	-1.3255128207388065	1.6553766531044287	-0.4969007823271885	-1.9029576109413562	-1.5010287605116466	-1.6725800799070758	-1.7197612201438073	-1.125765260240257	0.9087556167700592
1591	1.141822826349196	1.3557912944088755	1.7016819271169168	1.0516731546807123	1.1068605233591209	-0.8665162742777528	1.0071789618792837	No	-2.5805172525298805	-2.083011942729907	0	0.09318245568113617	0.24596107331163516	1.0462508339018763	-0.10443760569939574	-0.6877426625035176	-1.0828108173485749	-0.39772327849483574	0.1301592140545239	-0.5198932353847228	0.8555438181781102	1	-0.9211982197084475	-1.603656033217563	0.7844198739063608	-0.5496418658297255	-0.8258729645553864	1.264038156168018	-0.17521943575235988	0.5171704626836711	1.3476486472924438	0.5439973360486475	-0.6267844455436129
995	-0.19312129253529808	0.9799628730330425	0.6789181292698178	2.033588621799107	0.01934367651072188	-1.4316444392016028	0.1843756256988488	No	0.33352806469483015	1.271109098678787	0	-1.8853635768668873	-0.05384301657009528	-0.37431983760205556	-0.1722978053778819	0.35188219847867985	0.7749277950354385	-0.21167383752627256	-0.12136062862269303	0.12772010420891536	-1.767161427483421	1	0.9456536108001518	-0.1263913422263063	0.4191454394092718	-0.18958506808547906	-1.5367505801895731	-0.12271717037202491	-0.5422316293502848	0.4382959931977278	0.40341997236934013	0.8109951603698607	-1.1494959166623306
1290	0.3661950371633068	-1.170235230143134	-0.5824395014832354	0.17109455587086755	0.8482700328005313	0.7140500577907911	-0.9020443133357835	No	0.301898860648101	1.2253190503319107	0	-0.41090573618991927	-1.4112894147589818	0.6481557835580373	-0.7109381866147394	-1.1511898873459079	2.03835630105368	1.2023019985455878	0.21399916486701437	1.469813567668934	1.0667950847437697	0	0.5609061316856107	0.9573247235953876	-0.36030207272976184	1.831559039309166	-0.9471239960439836	-0.9211036583761876	1.4188403952165254	0.838437334839796	0.5581076702403911	0.4097732644965594	-0.49639335251291306
1545	-0.8725105595127711	1.1183374811265197	1.0356450581710157	-0.40785130779569645	0.603889906393531	-0.7922957765201338	-1.4053123733296002	No	-1.834907586681304	-2.220382087770536	0	2.0213197365281794	-0.6326314834891754	0.10758466621404192	1.125528608519653	-0.3913034385561742	-0.08952329515970911	1.648820610664259	0.02116728287841354	-0.07252875913806753	-0.10106599792506438	0	-1.7400546053622081	-1.064170501449729	-0.7417154777278212	-0.9045257744974765	1.5366378769948483	1.9863212651506914	-1.556108799065451	-0.0742131807975062	1.4090606583314769	0.9547318054630141	0.10592882735116091
1033	-0.4742146886904068	-1.4137290211143645	-0.49767918754320867	1.5650769930427157	-0.06455695727727509	0.8023576530895538	0.3920735552200558	Yes	1.8765327892003905	-0.8810231736244023	1	1.2903918685847768	-1.2697151890302654	-0.6718435281684525	0.9007417409048012	-0.1533170265874721	0.2637379586352487	1.9010210854815524	0.09243123862896681	-2.2070963978418146	0.014524350136564895	0	-0.25096658072746336	-1.2784132533488646	-1.3255128207388065	-1.3467692993844782	1.5154375744864563	1.89348992382034	-0.9637119771793232	-0.7081750000063685	0.6271342882842553	0.8743857519894107	1.738250242865301
1164	-0.5055786167369605	0.34257477890208277	0.3147747537043572	0.319025808601154	-0.740750268880392	-2.2360191720077003	0.47195737426678547	No	-1.173156878394681	-2.2890671602908506	0	0.1982008334703801	-0.6118117900346782	-1.7823190305935623	-0.6770081015879358	0.10554539035368374	1.0866289138476053	1.214705274074212	0.8637587226622254	-1.708604525530357	-0.36811957444863763	1	0.5032572951226674	-0.7631292902248179	1.0648116180600493	0.036668925639963476	0.7931894796620969	-1.0016012801654126	-0.32039937784883876	0.22900138478147453	0.22686676496710312	0.22661936881363895	-1.3804071668052709
990	0.5293265190064725	0.371985135522256	0.35939313958917035	0.9923119957326777	1.1599258548415048	-0.08002998625759669	1.1909117456864717	No	-1.404024699940041	-0.033907279207189445	0	-0.3310917538123611	0.21264950561478915	-1.4596525391096347	-1.949386981340247	-0.3370258489585443	-0.13939547455671486	2.041591695492226	0.8763347714055617	0.3790963140206248	-0.9699865467028757	1	0.7622750917318389	-1.306293670840871	-1.3255128207388065	0.7810578674741812	1.3636656269913658	0.6783997923795683	-2.2100911259033804	-0.7909139150065475	-0.435900556459155	0.5261816941760001	1.3796735236818307
1368	0.9185260499189943	-0.44508968664651827	0.11712767754481465	0.056437446894364966	0.38814673984045606	-0.4835155550162952	-0.6783696200049509	Yes	-0.10967883722681783	0.9066966305848956	2	2.164144790570034	-2.2857179359194757	-2.356413999574755	-1.5082955994929295	1.892531101030601	-0.22667178124411796	-0.98481269314868225	1.0188626731464139	-4.132894019054564	0.8555438181781102	1	0.9795689715440167	-0.8157446026882519	-1.3255128207388065	0.8636844175849854	1.0916206462768692	0.03161853112946538	-0.19194418963502566	-0.5705323028205419	-0.4818182386699576	0.18924488118437677	0.7521482996210053
1613	0.04344480813552642	-0.7703260355641007	-0.340469296591452	-0.09605173632915934	-0.04006264979426372	-0.07535760886317702	0.2882245904593073	No	-0.02389602843910268	-0.25141000885485226	0	-0.41090573618991927	-0.7866974477310567	1.9388217494937483	-0.29105316222145244	1.4207335675222283	1.9386119616126203	-1.6173808232457172	0.0505112632227216	-1.286803734916084	-0.30434558547104784	1	-0.6199449870861856	0.7623658597318951	-0.6594370777786164	-1.4097864054707754	0.830437858809809	0.5338918189807126	-0.445385326217846	-0.6765864444062484	0.15837186694674651	0.14332469624116667	0.7126211866126986
1654	0.4372220633192919	0.02430717094867707	1.6980662939378968	2.1113534360552713	-0.839906498019842	-0.48745870940496433	1.9418196447251401	Yes	0.12615621770131777	-1.075630879098627	1	-0.10425208752061191	0.7706182596894886	0.5266320506558232	-0.37587843403821947	-1.2054674769435378	0.31776615540112385	-0.4018577421759441	0.025359280114030113	0.4600480025498618	-0.12498123915149237	1	0.18713469860402118	0.16172860009748877	-0.49563530673801487	-0.1598701146246946	-1.0714242185865392	0.5462167004666485	-0.4597417148442475	-0.3640682360418853	0.5980386924702338	0.4145983108244608	0.4657899206088961
1688	-0.10634582821915618	0.6067085428992809	0.55403869676387	-0.6140007374570976	-0.901369035939169	-2.322155016471896	-0.7902069666703724	Yes	-0.7324792650519341	-0.7665480527572115	1	0.5636647674420814	0.6040604018153752	-0.7305101416963504	0.3748250872407167	-1.1929418972908152	-1.4319160828040909	1.0451935338104807	-0.1716645991101873	-0.6178873512421691	-1.998342030803316	0	-0.26889526844491224	-0.389875269039417	2.3202248811508546	-0.37467163096200784	0.32260598542887825	-1.5850783975383493	0.05196446822618854	-0.24704626382688474	0.5612952856752091	-0.737069420355257	-1.2255621688613731
1230	0.6385270444420689	0.18396347773320246	-1.9478232093949097	0.7472746698535977	-0.6416926308701871	-0.9714792935991906	-0.5505555095304735	No	-0.4578880327070522	0.08056784166000107	0	-1.9903820035591206	0.7831100757621869	-0.48746263686509267	-1.5295019569469601	-0.40382905709347966	-0.1809556192159817	2.7651174104952396	-0.9849120878304543	0.9670610885254242	1.0309222785861458	0	1.9814157129918915	0.5492900626392699	-0.04936252425854464	1.237463527246019	-0.6243646895154095	-1.6474997296619551	-1.54631456852039	-1.5352163564353842	-1.208227484878218	-1.1564087539900196	0.42280636116730685
1621	0.4745848776716246	-0.7875380216243162	0.10130609871648785	-0.9405055784385176	0.16545975035429578	0.4925363573722041	0.7994810323580767	No	0.35411275190063213	0.24083301087406833	0	-0.07484693997911598	0.49579784073292177	0.05310849999231757	0.6886785613628836	-0.05728741732378898	-1.041250663012832	-1.2700884923658389	0.9308307223532353	-1.2399369804033868	2.154938727592298	0	0.05732191452574108	0.7173598427253942	0.28473370152501515	-0.0929755162573929	-1.14931098401645	-0.27956499800245055	-0.43415538613450066	-0.3113620806599279	-0.06373532633467067	0.4067210891190183	0.04587724101705383
1565	0.6846580313890569	1.725885453050106	0.6715297183849651	-0.6734629854621819	-1.1478828366359262	-1.5351997061114404	-0.6464160923862591	Yes	-1.6253117604675908	-1.7739291163884914	1	1.1517676204660208	-1.6361424143056877	-2.0714617875207826	-0.39284349630154064	0.10972059329240363	-1.2407394193067587	-0.7119401694601496	-0.5657123630487652	-1.2058521257469683	-1.0218028965065786	0	-0.3663873557343169	-0.6681861188248024	2.550361238566179	-0.6073057954229532	-1.1857931683431016	-0.8229394738206255	0.8581304538836914	1.1839383958229954	0.6110868841872199	-0.8328973692380631	-0.852984416572905
874	1.1981326379486876	0.22373739151266814	0.03658866594745691	-0.22403711261045756	1.9645934435481858	-0.2824588382329823	0.7914926504534037	No	-0.6676412547658609	0.08056784166000107	0	-0.6083402500498736	0.6207161953587399	0.03634660832219515	1.3757631682790836	-1.7858204229546684	0.7790838027278321	2.405421727076936	0.37329504701011024	-0.3494686843422048	-0.29637385076935363	1	-0.6863794453817514	0.9224574505397999	0.11170610503592583	0.5765738457242903	-0.7514183125900493	-0.26480662613893324	0.6678615122017482	0.8100405392969413	0.7890289985371884	0.14770225705783882	-1.2372653371495355
1316	-0.20923458110124254	1.1394970161010045	0.817545735734439	1.7902206521116273	0.48739770180019915	-1.413019910465592	-0.8780791676217751	No	-0.15688683040720638	-0.8695756615376833	0	1.2525852412351555	0.24596107331163516	-0.25698657151942994	0.0694541738750895	-0.5666618647709524	0.8912961652460724	-1.0054848190297223	-0.8130401764645309	0.7625515637863055	-0.7826504842422988	0	-2.2371394313704656	-2.1791803480374106	-0.4401121099596847	-1.8677184494657058	1.9481669219392683	2.951051103681298	-0.7247613125142803	0.5211272609562463	1.9861372002185962	1.6494629468739468	0.05781204362377391
1696	-1.5965512921424532	-0.33012158878028075	-0.768373533613536	0.8414764392217806	0.687188337107135	0.1085198613825635	-0.6144625647678572	No	-1.440069395723449	1.271109098678787	0	-0.9359975566719535	-0.3453192096801434	0.6104415431549114	-1.2623023744240474	-0.8589258955007216	1.2861175927297248	1.6570894610166749	0.7338068696647095	0.37483570718857245	0.2815779173798018	0	-0.8452816078825232	-0.7626412881260088	0.06472975872026585	-1.2770937722062787	-0.2899474895311249	1.419915930941427	-1.4730445965637768	-1.0423183432435037	-0.26899858679526073	0.13962872394474224	1.0927169314322567
906	-1.402904894581132	-0.9512922249678248	-1.6620124610620195	-1.3434808167739845	-0.259086676760985	-0.35224708647934855	0.23230591712688659	No	-0.22636257863888248	0.8818936877303375	0	-0.7553659535252605	0.22514134107737097	0.25006077224102796	0.3748250872407167	-0.6334650729058877	0.326078170785911	-0.35637898822785535	0.046319268122160674	0.2129323896501895	-0.8543962450429282	0	0.46401446244231215	1.3610004267573195	0.6963709238638618	0.31610489746798287	0.20247470354503908	-1.8118632455469137	-0.5060875819016488	-0.4920365264445547	-0.40823017564590097	-0.6258094323160227	-0.3566270164321397
1729	-0.5664338699085082	-0.38099649097016636	-0.34601173615903363	-0.6683286424565718	0.27830015499612143	-0.27199898842518017	-0.16711317810646126	No	0.9520447278653	1.271109098678787	0	-0.02443812225910013	1.461833245771805	-1.719461950246076	-0.9442076446110098	-1.7983459248382248	-0.2765439703175996	1.1733609453023313	-2.7203988500432823	0.5495209047432035	-0.8982408601449371	0	0.49387976961681185	0.12905550639528438	-0.31355438656155	1.3601195960923118	-0.21414798458521295	-0.6023680264053145	-0.2679164343936209	-0.4740032498816991	-0.441537841357004	-0.48377960401065173	0.0622552131904731
1168	-1.630097971805296	0.5262942720447648	-1.2484260730718013	-1.1429981207156255	-0.07396630931317437	-0.30858253405867564	-0.40676463524636014	No	0.18969729862308538	1.3607812766914198	0	0.24860964385494752	-0.37446685807597335	0.007013289362361895	-0.20622791015460482	-0.7169690927957026	-0.5591529578712043	0.8798162957327585	-2.1754393405665464	1.167309927072369	-1.1692802854586848	0	0.5005066805652539	-1.5133512403836846	-0.35806849033073956	-0.6735824809344118	1.56125454798292	0.5667549912206797	-2.3337195344903567	-2.0593978347145088	-0.9202084003532455	-0.3437549098214604	1.3186242603618619
1310	-0.8729895421935222	-1.2445758345414586	0.28146570461528114	-0.8876531607039643	-1.0491276381717425	1.052862858551987	-1.5171497199947317	No	-0.24449715485243512	1.026895507495446	0	-1.8013490233005802	1.2119964589606351	1.0378699002626994	-1.7033936772716871	-1.1637154669986303	1.2487134460863756	0.21003824278760064	-0.1716645991101873	-0.8309180896453923	1.1744137259447138	1	0.7291019688905214	0.5447401996903188	0.19247137657300695	1.0644101000271233	-1.6077373473554093	-0.7399829392061515	-1.095280706654011	-0.9375209638930925	-1.243344949439973	-1.1679230388565451	1.5312773356663105
858	-1.8218923999781431	-0.6060309928185252	-1.215713236675703	-1.5561158167998759	-0.9399991734954126	0.768526869165721	-0.7742302028610265	No	2.0699092310205867	0.8017611031233038	0	-0.1756645754191477	-0.14128588419805144	0.1369179827346983	0.29424111061465913	1.149345463995747	2.5412340833631792	0.49944848643341544	0.8260308106783218	1.1119219588955676	-0.34420433322220967	0	1.0131921075043935	0.29322845935964825	-1.0453623068618096	0.3407855836690934	-0.004143920154054406	-0.14449835400333624	-1.106106804866124	-1.09171133938096	-1.6520629735099726	-1.0106825701735043	0.9602108893013039
1110	1.4181113232484877	-0.6954941721138128	0.5821006107609032	1.7372060497834767	-0.2495677208395707	-0.36033896329983245	0.9432719066419	No	0.9932235096453405	1.4428217799795728	0	0.22760596634097915	1.6741945068053463	1.364726780512556	0.24334596332453443	-0.17001782862120593	2.5079858670004165	-0.8979896104287127	-0.5824803239305001	-0.9289122055028386	-0.35616193527475093	1	0.9543834746001837	1.0198380388956674	-1.3255128207388065	0.6758585264572885	0.23876602878137157	-0.43474911348883877	1.1695099258615929	0.45707164945223505	1.1836592751058281	1.6177428543730419	-1.1598200948395248
1485	1.4817092526086992	0.1745405567640971	-0.15993315541946754	1.29805329368938	1.2326232859142385	0.34291731245601065	-1.3414053180922165	No	-0.15142095797801017	1.271109098678787	0	0.5888691726343651	-0.8366647895813839	-0.22765324524206612	0.5275105686109296	-0.4163546367462021	1.244557438393982	0.14802175925600455	-0.519600392541959	-0.23017147480440575	0.8116992030761013	1	-0.7585762779555117	-0.1636494395346966	-1.3255128207388065	-0.2688960687297161	-0.18915582053237695	1.7446581564541734	-0.5474415559310144	-0.41130331211009186	-0.05431420167036334	0.3580712741754853	1.3412389458098697
1094	-1.6491885105899604	-0.3286783060885822	-1.3600296350496974	-0.3160847554566763	0.08078440770408644	-0.2784630599843945	0.5678179571225813	No	0.3259065395223516	-0.8695756615376833	0	2.5380101016535828	-0.4535818095423637	0.12434656276251806	-0.5624940004352359	-0.8004731126855176	-0.625649197067212	-0.6292515119163881	-0.09620863849881871	-0.899087878318351	-0.10505187455624783	0	0.16781554663567524	0.2371729221411232	-0.003996520116368142	-0.4077416072895631	-0.31536411663064173	0.03389354850624785	-0.5883684448167491	-0.6730757983179225	-0.11011375431942005	0.025373985104248667	-0.04381563721093464
1717	-1.5948004268689586	0.32523157701325395	-0.19306263999728246	-0.16619299356576805	-0.011290849478157535	-1.166966861273022	-0.9739397504775502	No	1.2895057809410686	1.271109098678787	0	2.2103528732762863	0.2542889700833175	-2.7880327844753015	0.6335421583818884	-0.07816342229624272	0.5920631082169898	0.234844832349749	-0.859152146971337	1.3292133041308432	1.0269364112352988	1	0.46410219154126986	-1.15841188920948	0.7113261539290351	-0.36867039080557423	0.33200310124649784	-0.1505510727038719	-0.7269517560618926	-0.5418754775725682	0.28136521262339625	-0.41683056194887586	-0.17478408465512496
1314	-0.3949429338060187	-0.577445690413925	0.4491726762540245	0.23563905841796576	-0.6490217226587934	-0.8033117684093662	2.1495175742463366	Yes	-0.9757137161216891	1.271109098678787	1	-1.2174467805877813	-2.298209829551708	0.4470130640031532	0.08641922626345096	-0.45810664669110956	-0.18511164626132703	-0.9351995140243855	0.482286987946475	-1.6787801983458694	-0.057221382823055465	0	0.9133701901525977	0.5874716010219864	-0.21790166793873547	0.24865702231335332	0.729826203299419	-1.0600595890410902	0.20933707065177604	0.08166380255715779	-0.04869173946829231	-0.2781751414328028	-0.4905970677946501
1594	1.5778466073082962	1.1415196728014487	0.9944257746217899	-0.36463652730132373	0.797218257135325	-3.8573810081368416	6.428418913706098e-4	Yes	0.3297781608338896	0.8818936877303375	1	0.24440891617663216	-1.8943070784986566	0.5559653574197722	-3.6670983011315523	-1.2346939072357228	-0.9955345009846958	0.6234814727490579	1.4422543881485366	1.3888617997795756	0.604433729618598	1	-2.2371394313704656	2.92570117638562	2.955440787283155	-1.626897538305114	-1.6122437266425123	-1.6103385400359866	2.1049555155578332	1.8126698866769468	2.1117979545528827	-0.7903226084639823	-3.7724800652098027
1385	-0.025763291691174382	-0.33446966595975713	-2.212518701020386	-0.19572475338933817	-0.5365358992869397	-0.23585228918972176	-0.6144625647678572	No	1.7552562435367687	-0.48036025058923415	0	-1.3728740176645824	0.3292399828588084	-0.8352719682933809	-1.6270509168366614	-0.4956834634184429	0.20970976186937348	1.4669055948719039	0.37329504701011024	-0.8436999101415493	-1.4403197107724324	0	1.5333351325332245	1.417617836171982	-1.0028996026592982	2.0432243679602258	-0.8381431056382217	-1.392538447502296	-1.306386949081929	-1.3495327027660033	-0.9910754746021999	-1.251064778641886	0.47162938284399536
1007	-1.5234416472790162	-0.4388800497311054	-1.1036773062780476	0.1458531401832766	-0.8800544422439038	0.2935978038091795	-0.15912479620178827	No	3.2794522126939745	0.38965066800141684	0	0.2738140490472312	2.2571468542456756	-0.15641519222857309	-1.3344038791682025	2.4019056068046387	-0.5799330350390757	-1.0716357758686519	-0.5615203337873139	0.3492720265161978	1.27804642555212	0	0.21404639031867437	-1.7797479984133462	-0.7498450688891034	0.2176464893126784	0.8987971894986896	1.0961283693474244	-1.696507844939332	-0.9905114028588043	-0.7174299677606465	0.07477636207377468	1.564511249174364
1058	-0.4653155153957293	-0.725366332463241	0.37029370808659867	-0.9983189438165823	-0.4346415543198672	-1.082831840641101	-0.23900861524851794	No	0.8019619091268992	-1.1786584878790989	0	0.11418612341450662	-1.086501576392554	0.5014892107114627	-0.7448683111413816	0.12224619238741757	0.7624596945464507	1.0906722877585695	0.4235990467783677	-0.04696507846569286	1.0508516153403813	1	-0.32453930705390366	1.8402498060608015	0.46242955407765896	0.2741567802503357	-0.24334372189876396	-1.3230856791972716	-0.17843269182851174	-1.0758293926759797	-0.5958120610151426	0.1358029150417672	-0.811889623135889
1317	0.3749488090212824	0.062142385551719075	-1.0295322102282467	-0.2662762845840299	-0.4869505522905538	-0.1493746923883074	0.20035238950819473	No	-0.4996037692187823	-0.22851498468141415	0	-0.11265355265784051	-0.7075825350444332	-0.3827007712412325	-0.29105316222145244	0.36858301023355944	1.2279334076244077	-0.36464783858027133	-0.544752372905579	1.0096672362060688	-1.3885033609687294	0	1.5439556514669877	-0.4590130231251597	1.3609345035303286	0.1224699910071587	-2.070728340434718	-1.014915435245972	-1.233237578169527	-0.3839386451164249	-0.48752519906273295	-0.9700949123716445	0.6644286533252284
1241	0.9147916394589581	-0.7601743776497573	-2.2181081303126597	-0.6997660853420695	-0.7277355568120516	0.7583315438068938	0.01661960570071654	No	1.1568420714434697	0.8704461756436187	0	0.555263272963059	1.4576692295213718	-0.07260571436454608	-0.011129817563407689	0.7485262151861348	0.6086871776924676	-0.3191690846321825	-0.26808053034423335	-0.18330472029170877	0.3493377737082387	0	0.0015505093352847746	-0.3207868805617997	0.22412981683061553	1.1508531391304577	-0.5964440056331302	-0.2587629115759658	-1.3369534239023328	-0.8298353241210191	-0.8662252686573804	-1.7491304156951173	1.1404385290348764
1140	0.21786021938620187	-0.2806149586912683	0.7815038873047955	0.7281399232326164	0.9033980987603049	-0.11232516939609413	1.3027490923518934	Yes	-0.39163450218853046	0.9047887119037761	6	0.4502449245156088	-0.37446685807597335	-0.03489144956965161	-0.2147104412862654	-0.24099622997371542	-0.887478146158849	-1.9770763526444186	0.4613269978032888	-0.3537292911742571	-0.9341136663025609	1	-0.026585003196662058	1.0833614601995039	-0.765482745958024	0.8598151830930252	-0.16877527935358147	-0.19197344565467972	0.015885778515455803	-0.5374853406204102	0.9531168381823145	0.2831728983255818	0.14813132141161883
859	-1.0656040754601679	-1.0776829017495926	-0.31121505911926295	0.7888073396617449	1.5303790562890314	1.7570466120028583	1.0471208714026485	Yes	0.4097462912556164	0.8704461756436187	1	-0.17146384774083234	-0.7492219995129616	-0.10612951233985209	0.9898081894127613	-0.46645703312625786	-0.19342366164611413	0.6441535986300978	-1.3328478227006997	0.9628004816933718	-1.9026810658976039	0	-1.2172585209472648	0.47205675069189545	-1.1168425837070575	-1.019142954141647	3.29595079062423	0.48790116595555233	-1.9851230277286132	-1.6653243232800334	-0.019712464628195144	-0.13691712800053968	1.4780783408420857
1396	0.5453189803095011	0.9340930494582176	1.4081895562763966	0.15906579686695727	0.5561613225095168	-0.6581165799241807	2.029691845676242	Yes	-0.1652066291458387	0.8017611031233038	1	1.5970455368152798	-0.399450529001137	-1.1747003270556624	1.401210702424307	-0.1533170265874721	1.980172038536556	0.5904059943295931	0.11339122389202583	1.516680322181631	0.2975214053438629	0	-0.29488939564018585	-0.28022705719020996	0.27297986997435586	-1.3808296256238404	0.6241883833394609	0.3800405381348176	-0.989341752930825	-0.6887761360956661	-0.3625451111778045	-0.06733742158018932	-0.4207112697041509
998	-1.1757240063582821	-0.04383642557538044	0.0749340898302256	-1.2710278017152599	0.39295294633099526	0.20585224636599736	-0.4946368361977628	Yes	-0.8977093848461956	-0.06824981546734687	1	1.1139609931163994	-0.44941787085146423	-0.5670816235177626	0.42572027403068025	-0.05311221924564196	0.2637379586352487	-0.6085793475304476	0.28526311573744045	-1.5083557663435334	1.712506783464053	1	1.8646002884230821	-0.4909065004649424	0.5423295979039304	1.612207282663032	-0.6618617428139152	-1.5187901262605275	0.19010089268886635	1.1122848163107724	-0.026978151083851404	0.302547032658189	-0.5834747264974381
1136	-0.38067745440935813	-1.3588375368942631	-0.7991941713708861	-0.9795627299773997	-0.9496046168043578	0.5547418107489165	-0.32688081619992054	No	0.2383626831840198	-1.4762938021337952	0	-0.03283958984147821	-1.5278798532232343	-0.378510304421644	0.4850979327025461	0.5940438328283933	0.001909026477444477	0.5077173752907319	0.8972947225077303	0.7156848092736086	1.2063007389941816	0	-0.431480644843314	0.4867803123831079	-1.1219474637491762	1.0083922696600802	-0.471972940929099	0.6246531266295259	-0.3508775250527317	-0.3416575954670855	-0.4322719416857417	-0.5528739076355874	0.407009011478252
917	-0.5380612636423406	0.3242429595986424	1.5762259917210966	0.8492093460300224	0.7895529934066631	-0.7994284147067348	-0.3668227257229953	No	-0.6217072409010787	-1.1443159516189414	0	0.017569227878537645	-0.18292532927669636	-1.6607954147718378	-0.29529443766224245	0.9990382748555796	-0.4885007109828032	-0.8111665277087431	-0.6244003042168725	0.1405019445451027	-1.025788763857426	1	-1.6942816472297078	-1.3900342915323123	-1.0945550576694567	-1.1773067264298211	-0.44501295076088887	3.5099136038270546	-0.8333108002322935	0.47553058981961893	3.322307653174607	0.9215601182600841	0.6063988177162123
1438	-0.8254021472384081	-1.3525678480432894	-0.04513860609335034	0.7406115589018206	-0.31883889739697746	-0.7296321558445868	0.15242209808015694	No	0.2747667858454257	1.316899147025663	0	-0.7973733085531972	0.7164869791482619	-2.691651813463788	0.7353324529621378	1.8507791688548594	-0.8957901615436361	1.0741345870537375	1.8698381714531283	0.20867176297810686	0.8874307569848869	0	0.7463880531817164	0.6913376979798629	-1.3255128207388065	0.3807787092610746	-0.4891352970125098	0.20088015222818406	-0.2202390224819655	-0.26614765984144134	-0.3896298672902079	-0.4166990175292826	0.5288647281469999
1227	-0.29527329791869894	-0.38285979932326825	0.1901923045030869	0.518998547147306	-0.9835785495996947	0.08816489444162498	-0.9499746047635312	No	1.1473573695234038	1.271109098678787	0	-0.21767193044708444	-0.7450579832625284	-0.13965329568009693	-0.5497701938627853	0.6900734323709308	0.6918074863639531	-0.18686724796412418	-0.7753121863985921	0.3066658986755835	-1.0297747054509638	0	0.8249081755155951	-0.5977880758683438	-1.3072682596834646	-0.67204146770887	-0.4005186522993149	1.246133738552533	-0.9067943940140739	-0.6336163757190526	-0.3765877545700751	0.5043032078952606	0.9234209060133087
1645	2.3859563181624246	1.1559385033273288	2.7959298296471493	0.7267893278533395	0.0027770362962428424	-2.402310088106951	0.7435623590253658	Yes	-1.3542078620870306	-0.8123381011040878	1	-0.2806829434277937	-0.028859345644931648	0.1369179827346983	-0.09595507950521501	1.2746014938304693	0.9827284893023449	-1.2990295456090957	0.7883028206123831	0.6560362342647544	-2.0302291180954746	1	0.0486692456679975	-0.17793391742287756	0.8974979713560797	-1.4912823111922398	-0.21584218401026656	0.02546937568444617	2.281882438480886	2.6743562862687447	1.2364372699667958	1.598128536005563	-2.325645986976677
1098	1.8826317758169921	0.7015907805309671	0.4233038360578817	-0.5597026174901236	-0.5523509349366515	-0.6803368325327435	1.1829233637817989	Yes	-1.628314613302199	-0.10259235172750432	1	0.4166390248443028	-1.3113545759392597	0.46796543712792527	0.5529581422559919	0.0345669865708878	0.006065042031974699	0.33820563502700074	-1.102287970166669	-1.3336704894287812	1.0269364112352988	0	-0.5403252276038024	0.6501218999674981	0.7154054822315291	0.2927397900338962	0.372097177109818	-0.8240412645463124	0.9676226383910045	1.8230531098157081	1.3428726632167327	0.12846372416785543	-1.1913869906642067
1369	-1.739862077955086	-0.7264170305636652	-1.2805384679148326	-1.6682527414936918	-1.5489602200925394	0.7124451607604722	-0.7902069666703724	No	-1.010814430675118	0.08056784166000107	0	-0.9696034563432595	-1.8734873074846257	0.46796543712792527	0.7989513673248743	1.950983961614971	0.24295788146737732	0.5201206508193559	0.00439929393594725	0.25553851749080386	-0.05323551547220838	0	1.111592551211659	0.05001432277200532	-0.30106543855665957	0.994365549108939	0.008413460965603874	-0.8957468237408199	-1.6144650686140003	-1.7155858977060694	-1.7584268789806816	-0.8076298801531023	1.2673628987746681
1427	-0.06285240134417049	-0.9034189938146822	0.3003156685349059	0.5683981347627234	-0.17003040140439554	-1.1867519765680754	0.1843756256988488	No	0.581113452937218	1.271109098678787	0	-0.7889718531965666	1.6450468584095164	-0.13965329568009693	-0.46494496154585707	0.001165384933706571	-1.1409950024538917	-1.7372793843851515	0.352335056866924	0.1362413277930352	1.0070070002383724	1	-0.203243692682455	-0.03114014330418259	1.296598175560171	-0.1361445167779248	-0.38607243150432285	-0.6926932639588039	0.08775725480236174	-0.21711292005850283	0.11208193996223749	-0.012982208065377946	-0.8977381204655186
1564	0.8105517452710223	0.8539981817869131	-0.534593554346362	0.8808650135039324	-0.7211285748908812	-1.0570484426059792	-0.21504346953449904	No	-0.7438154762070053	-0.25141000885485226	0	1.1139609931163994	-0.016367505334878973	-1.6901286044552972	1.0279795696302743	-0.13661622455373826	0.5214108613285886	-1.4396001556197693	-0.01656069254714356	-0.899087878318351	1.4135662124516848	1	-0.08032437403768072	-0.03466600343082364	1.2310024238958437	-0.24267857406170645	-0.5472918026493457	-0.5868244808797621	1.3612579645178986	1.2979039467443194	0.43502896847876554	1.6204600984868793	-1.3361679639924453
1023	-0.10585975249336782	0.7560741496871076	1.3229453265965203	0.19214969788026176	1.073289317654688	-1.0777465019436943	-0.04728744953637713	No	-0.7542357101447332	0.24083301087406833	0	0.45864637987223955	2.203015573704449	0.4009178509340207	0.4935804835841261	-1.2806211103982044	0.0351571460754483	-1.5140199628111148	2.0207499755528127	-1.2527188802596652	0.16997343666901965	1	0.11691342060122141	-0.3745427468920154	0.6587718139623246	0.5288600314376442	-0.35184048285663033	-0.4201468141532072	0.8203973404606324	1.2039983690620746	0.4704434512825137	0.5408593394795755	-1.404375695291789
1337	0.7322218656421391	1.4302748405752868	-0.048876873445907944	-2.132565158028652	-0.09470209209459117	-1.8517400947774305	-2.284034382842746	No	-0.24333640492590597	1.271109098678787	0	-1.1208298874969618	0.8455692336852126	-0.3701293707824671	0.7777450888705213	-1.6730899727726682	0.5712830310491184	-0.08350644528687243	-1.9616474489142508	-1.0950761100332436	0.9153319026835075	0	-0.24298214649191818	-1.183091504236568	3.4937791411250148	-0.5067637323006915	-0.7490909494830027	-1.4462284436634762	1.0004992219999191	0.823498206682592	0.3529943468723071	-1.2523376174258352	-1.811387167912289
899	1.3180886844167299	-0.3128347297340516	0.14524478685025416	1.5796816559634042	0.26259330596226704	-0.3721126039063719	0.8154577961674225	No	0.8481293489956099	-1.7395865801283343	0	1.1517676204660208	-1.123977102170183	-1.0950813794298222	-0.42253232563747356	0.8612566653681348	-1.1908671721744215	-0.1661950835781838	1.2075025453940722	0.09363519003240571	1.5211847051672471	1	0.8934080471252333	-0.7980718741915085	-0.017570451310678525	-0.3210934600083972	-0.6981855095373856	0.255069042334078	0.5053077934288513	0.12965642420557197	0.7412967938619796	0.45224278972715487	-0.2028743720931095
1607	0.8447463345148033	0.8880412756576185	0.7187814899905748	0.11412653682635716	-1.4918091172014585	-0.12600797865523627	-0.7342882933376617	No	0.5719686698036172	1.1604498151738358	0	-0.25967926591382534	-0.1496137809697338	-0.5964149693085413	0.5699232045193131	-1.1428395009107595	-1.178399149097241	0.38781881415129754	0.4613269978032888	-0.24721394181267575	-0.2565150844575191	0	-1.508951171827922	-1.047127327437309	0.8685687669558569	-1.29011159741491	1.3352571250964902	0.5743603347528026	-0.32319463535648424	-0.4527814137674768	-0.11926480801871087	-0.7007918498438414	0.09766364853918975
902	0.39314466732919023	0.6338787927903012	1.658658747374482	-1.6573634928610281	0.538954655636091	0.38546861509341446	0.1604104799848299	No	-0.44049590511734754	-0.3086475692884478	0	-0.22187265812539977	-0.24538452597948887	-0.46231979692073216	1.22731898209958	1.7965015792572296	1.0658487979738305	0.6689602266971466	-0.2806565205260433	-0.14495919928314677	2.095150643086901	1	-0.5962723308720695	0.5562503818467609	0.7828652342523817	0.5754241599485796	0.4411501232297373	-0.9389111995319931	-0.24818743155222991	0.037713452789425436	-0.7357978322513996	-0.826584395155963	-0.18014442116855867
1312	1.1370503570547246	-0.1337557041496235	-0.3987013255142641	-2.194148207268086	-0.0147617196654579	-0.45669425020693416	0.2882245904593073	No	-0.31160256982732054	0.37247939987133816	0	0.03437216548844328	-0.4161062837647348	-0.9609862070420131	1.2951792311528645	-0.14079142749245815	-0.480188695598016	0.5986748831869094	0.07985524356702965	-0.1193955186107721	0.7917697920791749	0	-1.0163216413419174	1.3223842836892392	1.3118764390840594	-0.4405850151940148	-0.22280727238009412	-0.981761689422461	0.2803746461182237	0.07865514706082384	0.1877362205249214	-1.3993111205978508	-0.8795392786063747
1562	0.2929248125969273	-0.06408059582043477	0.9429412101034504	0.024837159199324	0.3856897986739772	0.35109391196824613	0.1604104799848299	Yes	-1.360126416787015	0.08056784166000107	1	0.7905044141726347	-1.2114199697981392	1.5658696561747592	1.0873573073018177	-0.22847063087870148	1.57288266538753	-0.2902280506413759	0.09662323372952773	-1.4401858983104534	1.804181806776227	1	-0.3364564440658009	-0.49820783940232727	-0.31393249875135154	0.3084585216827317	0.574002631230756	0.39526460846630374	0.5701962774898027	0.475782368950623	0.6678281845060057	0.7073180576169216	-0.2231177763582363
1453	-1.3051020476862962	-1.6378446046320412	-0.21314042862472926	0.017174997442306626	1.7328590107787945	1.3100869580799388	-0.6064741828631842	No	0.6520423057780216	0.8704461756436187	0	-0.10005135006169866	1.3993740878487795	0.8492985811665809	0.28999985492378855	-0.1491418236487522	0.9411683349666022	0.8384719669608777	0.7631508012077456	-0.3196443769977474	-0.32427495934662875	1	2.4861920179227424	0.15253620321919767	-1.3255128207388065	0.3141966682074928	-0.84576906968053	-0.2589628920015066	0.34237178720920514	-0.7112955972683799	-1.4685416810710517	-0.49113802370699317	1.4615906492575816
978	-0.04943764713030919	-0.212638261947571	0.1130769110236613	-0.7858352702608347	0.3587858546821104	-0.318576420416568	0.951260288546573	No	1.3316545758914171	1.0765013932045622	0	0.1603942061207587	0.10855086383335176	-0.9777480743203669	0.8880178948325118	-0.44975626025596127	0.44660260674779384	-0.3811855777900037	-0.666320284503245	0.6006482660879527	0.030467845060878258	0	1.045800956876569	-0.04490644200142405	-0.6213313907979117	0.8653410230633278	-0.7423539414968187	-0.2486522959110355	0.4341302674447741	0.6228830915157431	0.13126614919563193	0.5748627462991698	-0.5238586600666739
827	0.5247129583879252	0.06266689090634096	2.8205181246983764	0.6677515964283123	0.5436030553721187	-1.5180861884149455	0.7994810323580767	No	-0.15014451211389604	0.8017611031233038	0	1.2273808751652635	-0.07882669719020063	-0.5922245024889529	0.7735038331796507	-1.6522139289156317	-1.452696198677866	-8.178000767117793e-4	0.34395107642605655	1.154528106576212	-0.22064222261787708	1	-0.4544055289400292	-0.8331440659112199	0.039480225375488634	-1.4176678493390182	2.0126515885558742	0.49770634993109614	-0.05249474507592939	0.30154729307850897	0.05017913158884721	0.8452009055724817	-1.198637018131703
1402	1.1773987683912488	-1.5881818630308886	-0.5090855281734591	0.6919689552514132	-0.8395428748361662	1.2363730406379212	1.5503889313964547	No	1.8008959258809656	0.320965595481102	0	0.021769962892301424	-0.19125322604837872	-0.6969863290859832	0.37058383154984614	0.5564670161010601	0.6128431853848612	-0.5382940040202104	0.6835028308554345	-0.017140778561246905	0.24570505554015984	1	0.6197608394425181	1.4326835475233144	-1.3255128207388065	1.3651562845321628	-0.14661729069394341	-0.7537447434412369	0.6763273580868189	0.0994737864288254	-1.0837395834494117	-0.34851555609361595	0.4879005638010444
1246	-0.45835772542937653	-1.3835688526579393	-1.795178230006966	-1.4318387687532896	-0.7874910091148327	2.007311646815365	-0.3029156704859016	No	1.2672976309586232	0.38965066800141684	0	-0.17986530309746304	-0.3161716000640803	0.02796565760878022	1.3587981455156013	-0.7253194792308509	-0.31394807825504517	-0.4928152500721217	0.3313750862442466	-0.051225690257752775	0.5725467165691304	0	1.8271631351642637	0.9278334326402896	-1.3255128207388065	3.6681026212781775	-0.2992246480762871	-1.93462405770186	-2.150186867932152	-2.37936425844248	-2.8178440835396494	-2.0456403414777204	2.461202195505996
1500	-0.6222863735245506	-1.9173546825277168	-0.4953581774154162	-0.817080450734804	-1.426995945158463	1.0752155568361883	-0.5505555095304735	No	1.1959924636749775	1.271109098678787	0	-0.9401982843502689	-0.7034185963535338	-0.13965329568009693	0.6801960499811425	-0.20759462590624775	2.2087528486772374	-0.856645281656832	-0.9429921075440818	0.9670610885254242	0.895402565929272	0	1.2609314447686133	0.15223948499644502	-0.35060190068912317	0.4737381622065096	-0.7460239781892012	-0.6827561139051502	-1.0304723854656526	-1.4109319924790251	-1.8098938930413226	-1.3471270885961228	1.642988597891066
1193	1.0722629270700943	-0.7575945725359606	1.535830594765648	-1.2213029503846184	0.1393798427786941	-0.3585737253235661	0.7914926504534037	No	0.3627040608118831	1.271109098678787	0	0.7316941484314367	0.49996177942382125	-0.14384377225639283	1.0025320354850507	1.4750111571198583	2.553702029028553	-0.6912679665693088	-0.5028323926192065	2.121687444654518	-0.2605009703690389	0	-0.3147032124257532	1.4015357814676852	-0.47577219115910063	1.1628550821883805	-0.8865857967418989	-0.5286635966675862	1.036639943090673	0.5049263737819248	1.2211240897668953	0.02480222435855608	0.017770350136524553
1678	1.0716182596171262	-1.352906368237158	-0.6370213435909468	2.4545831542217655	1.581083360103313	-1.5064677467238377	-0.5345787457211276	No	-0.15810815514987492	1.271109098678787	0	-0.2806829434277937	-0.7242382898080311	-1.1034623130689991	-0.10867886632774618	-0.5750122512061007	-0.4053804023113177	-0.637520362268804	-0.7166242452304848	0.08511395652827071	-1.412418565073812	0	-0.535762366277236	1.1492191024317904	0.24261800836609662	0.20198035121510172	0.21879683019857407	-0.7211860757768581	0.30419454399110407	-0.2250175054131456	-0.27498381958153856	-0.31800060810242803	-0.9001638838801659
944	-0.09073320379264102	-0.5614242183719139	0.3938923719959072	0.6218748845785605	0.8560245931563171	1.2029907009638074	-2.05237130760752	No	0.6264018365765773	0.4239932042615743	0	-0.3646976534836672	-1.8943070784986566	1.5407266991499093	-0.9526901559927511	1.0741918305410803	2.499673851615629	-0.8855862578902879	0.6080469288055923	-0.5667599898974197	0.895402565929272	0	1.2654773058841962	-0.9893522284985883	-0.8590344209398783	1.6447099732317179	1.5853686626291648	-0.5947608693911469	0.29677678015499226	-0.3532155360813369	-0.13112623517191627	-0.16680586250049095	0.5854124490566492
1512	0.34426917113974986	-1.4783603998817703	1.5704416290438998	0.6658904367293078	0.938155830562809	-1.3231151237343646	-1.221579589522122	No	-0.6698643860118207	0.08056784166000107	0	-1.7845459560977524	-1.9359464654076513	1.234822152997995	-0.33770705382070654	-0.09903942726869644	0.7832398104202256	-0.1496573636209016	-0.5112163730600741	-1.5339194073358473	-0.4159500569014936	1	-1.5430471788590723	1.052789979798733	-0.1825956836316987	-0.9463827481469691	1.590280765245756	0.07164183323893869	0.7600306287099661	0.30233482949293006	0.7462973637572248	1.0170967896404064	-1.214067095930233
1714	0.9139473301545025	-0.5642341771392683	0.710077712873254	-0.30436118788634103	-0.5586007704448583	1.0175202078930419	0.2642594447452884	Yes	-0.2570032374601183	0.0462253053998442	1	-0.17146384774083234	2.2404910994820777	1.779583698134749	-0.8042459698132476	-1.8526235144358545	-1.3654198049021797	2.248313262341829	1.6937742698667713	-1.086554896369139	0.8037273941317161	0	0.8472417150479707	0.8090944292545522	-0.8860393422469877	-0.8356022115726861	1.183697225686896	-0.564543221758264	-0.5866344127285998	-0.5292366164213973	-0.9149412518557575	-0.4776173176439631	0.23590785978994125
1583	-0.008040058025177741	-2.5206605623793465	-1.2866693009347112	-1.9982722791344252	-1.6893239661268586	-0.007696232907936348	0.3361548818873451	No	0.20557085808813372	0.08056784166000107	0	0.14779200352461686	-1.065681805378523	0.10339418963774602	0.7565387314164908	0.5481166296659118	0.8164879493711812	-0.39772327849483574	-0.11297662866131679	-0.46876587403997344	-1.3008141307647114	1	-0.31661926925587336	2.2173632208947027	-0.8539833139054217	0.6260877545418386	-0.09536756584987433	-0.7497171277458186	-0.22936181182012336	-1.2790925190722542	-1.9212831121383445	-1.008222312935159	-0.07359856278685221
1067	1.3454967167176972	0.5973905953735951	2.3481406092887283	1.1401139008583256	-0.33592311651839424	-3.1423851961067903	1.3426910018752582	No	1.3581025884938613	-1.0985259032720651	0	0.542661089928113	2.0447855932121346	-0.1857485185059369	-1.0035853032828757	-0.9549554950432589	-0.4303165258774862	-0.7284778701649816	0.24334313545106803	0.14902316812922253	0.30549315860622983	0	-0.13417669700624357	0.44663920248876154	0.634542386449213	0.15033846504578943	-0.5393818551994402	-0.6176698158937237	2.114151305892179	1.7445538411101598	1.9057718686461662	1.2868389927765804	-3.009663134884257
951	0.22568582472252044	-0.45802364063012807	2.070073842033398	0.48368925835491944	0.16200320222122616	-2.6414293947237852	-0.27895052477188276	Yes	-1.277699899996001	0.0462253053998442	3	-0.9822056393782056	-1.0448621119240258	-0.5419387835734021	0.9686019109584083	-0.9090282918807774	-0.4220044717867955	0.3216678958172684	1.4841742903528738	1.035230877198383	-0.4279076960753804	0	-0.49384190307677345	-0.05972958622245354	1.3920320131785666	-0.558950103865286	-0.3462578909775066	-0.5068400950143201	1.0759032484186921	1.5157770562445385	0.7941171711738282	0.829888333719516	-2.6212970144211645
1119	-0.46770702877198667	-0.9421924260399775	-0.3714998983072501	-0.8503822803577644	0.6019861030183281	0.6033350484566271	0.16839886188950287	Yes	-1.209311994927266	-0.09114483964078499	1	1.3744065786406503	-0.05384301657009528	0.3883464114484256	0.09914301308598213	0.8570814721505606	-0.08952329515970911	-0.29849692024624214	0.2517271354124443	1.6061531450148512	1.1783995932955609	0	0.12978137628445036	-0.5260694066711018	0.07637667119945919	-0.6155444473537731	0.7307279005083177	0.16900395993109546	0.23327083442288438	-0.1058560941623821	0.7631237001452096	-0.355856236495332	0.4455941154831479
1111	-1.6353308325682046	-2.228320600213407	-1.8166046421778248	-0.72592468717882	-1.5705244786078996	2.4463253174538586	-0.8461256400030831	No	1.813738340279497	0.8017611031233038	0	0.04697437297488409	0.3084202700144277	-0.3701293707824671	0.3960314051949085	-1.6772650882210765	0.2346458467296384	0.19350052283031843	-0.25969653038285706	0.5708239785835257	-2.245466252011981	0	1.7454899491297702	-0.22369180264550234	-1.3255128207388065	0.4672975741282861	0.20752424702702937	-0.21072695267242544	-1.7334663479013868	-2.2455342843969484	-1.920602867864443	-1.6073221625350014	2.4794082752889612
1229	0.05598949008395874	-1.538683915714184	-1.4118764661574446	-1.5064516188228738	-0.3706568527937177	-0.02470278146414854	-0.4866484542930898	No	1.4759227069714613	-0.32009508137516685	0	0.8115081308089948	-1.4779124338133731	-0.7975576888634253	0.03128281340749597	-0.3245002304212388	0.8247999647559684	0.4457008821329107	0.43617501743966886	-0.7073602534355107	0.265634410855068	0	1.3598133514582067	2.4994291901692485	0.7737255216175328	1.1465432424327007	-1.7475579240833816	-2.9571337621298364	-0.7243590315601834	-1.8955274848299228	-2.0638910422700762	-1.964011544925645	-0.3510491299509711
1322	-0.3719957872277366	0.4404845546800515	-0.8332325058668972	-0.8009063426034246	-1.7954918291397748	-0.021656941753892513	0.6157482485505984	Yes	-0.9414976425967796	-1.7739291163884914	1	0.36623021445973536	-0.37030288060530703	-0.9023195935141153	-0.13836771047611868	0.3143054011936381	-0.3846003638493499	-8.178000767117793e-4	0.7631508012077456	-1.1376822577138883	-0.5594415413814071	1	0.17224090298659467	-0.7311839051081048	1.6526948365207392	-0.5477473618682512	-1.2834334895213475	-0.3869136159472753	-1.181367381604962	-0.2824009527061596	-0.8848612973780279	-0.47878111369812115	0.08535035960046286
1232	1.0534472489018016	-0.1143840554998741	-0.058570321815595586	-0.9561502600184987	-1.8919357629737663	-0.023505143256353795	0.6876436856926551	Yes	-0.32982503278581854	0.8704461756436187	2	-0.8351799359028186	0.03359984257478686	-1.0657480336390437	1.0237383139394036	1.3748063643597468	-1.003846516369483	0.5697338299436526	0.7379988598851432	-0.008619549707119017	-0.13693885976470638	0	0.532875057356472	1.8900390615925018	-0.2102039193968244	0.5321991039063493	-1.582189591888455	-1.0143641093660491	-0.9776668248231324	-1.1682686796533095	-1.0489140401726316	-1.3797125120158564	0.17157673270018595
1642	-0.20878174551655646	-1.8642741583138505	-1.3843593355323462	-1.116819548086183	1.9798632614745835	2.4440546300936354	-0.6064741828631842	No	-0.47893940888614894	0.33241310756782133	0	-1.4652901830770866	-0.5202049449360557	-0.13127235228421258	-0.14685023173281955	0.4103350201784669	-0.3804443174510528	-1.5925742721884693	0.9098706931690315	-1.073773075872982	0.7997415267808691	0	1.3708679875534258	0.14085993573179	-1.3255128207388065	0.19868469835657313	-1.1528529357184767	0.48873187341523766	-0.8740774793158574	-1.4906175163690636	-0.6944141135904935	-0.2692281911984207	1.9457992035712555
1584	1.0571863831704642	1.6821249550289783	2.9964564889913663	1.9766774392535573	2.6072903567129333	-2.7462973080566933	-0.19906670572515311	No	-1.1341213022968273	0.612877153692439	0	0.7863036864943195	0.5041257181147207	-0.776605354765483	0.9686019109584083	0.4270358319333465	0.7333676406996957	-0.8318386535897832	0.5954709191032735	1.1034007452314627	0.11018532896278144	1	-1.4292973781611198	0.37888864076988094	1.4924775918855546	-1.658734766777421	-0.1126148732596672	-0.011124348054873901	2.6745140797468485	2.534040589505876	2.2736346019877125	1.775390177039403	-3.30091576755854
1066	-1.2752631389075417	0.12073510489023528	0.9309231709032011	2.310407230723903	1.420388020760653	-1.5538756006881658	0.4959225199808044	No	0.5319272704764497	0.8704461756436187	0	2.580017534926303	-0.8533206219045155	0.1746322524079465	-0.5328051710993029	0.7652270658255974	1.2196213148278134	-2.076302710893012	0.352335056866924	-1.4657495393027673	0.8116992030761013	0	-0.42047813733151945	0.09368129254407313	-0.6211867835187624	1.0390845753018887	-0.21558285774412814	0.4026549465446243	-1.243352314617496	-1.2545150370217968	-0.5294290277252021	2.3603232253858373	-0.7514660690613433
1635	-1.633325280357857	-1.3710219669944175	-0.23203902672709592	0.07246499729532294	1.3984800766846126	1.1128486723896924	1.0471208714026485	Yes	0.4097462912556164	0.8704461756436187	1	-0.17146384774083234	-0.7492219995129616	-0.10612951233985209	0.9898081894127613	-0.46645703312625786	-0.19342366164611413	0.6441535986300978	-1.3328478227006997	0.9628004816933718	-1.9026810658976039	0	-1.547082138643875	0.7041384014365896	-1.3255128207388065	-1.110399646911253	3.4822958550079264	0.6822588261752113	-1.5686611389150127	-1.3890695248037082	0.2089337264432513	-0.07234941927184246	1.3466860708669253
1559	0.2690446668405831	0.18880579983550563	0.590877110312832	0.0027221150187791473	0.5037368433085248	0.21861193458241124	-0.5345787457211276	No	0.7210170303255663	1.4886118283264498	0	0.5174566847358293	0.48746992457135596	1.4988220309540248	-0.3589133717748983	0.41451021339604105	-1.6147807309166362	-0.7822254744654863	-1.345423871444036	-1.7682531798993324	1.1146256414393165	0	1.0848800118932347	0.6141567278277553	0.17697358842330735	1.8112543717910712	-1.786487737647611	-1.0547059018288696	1.0826541075419391	0.24397633816870265	-0.31369551477138846	0.06021038000458875	-0.36350462631677277
1104	0.5242578047037262	-1.3190914254841	-0.32286425904474386	-0.5438248277588471	-0.7000149453637791	0.6320512657903655	1.0790743990213403	No	-0.4434437552571387	0.5041257888686079	0	0.26961332136891586	0.6248801340496394	1.7460599635780414	-2.415925897332788	0.7652270658255974	0.6751834555943789	-0.5341595403391021	-0.8884961565964082	-0.055486307009820275	-0.7188764581433634	1	-0.4241007147030944	0.7200042440987512	0.182784939675792	-0.4833005525199195	0.1359529334078702	-0.28673070505319814	0.1817287170440582	0.02919348637180189	-0.3613954045537069	-0.09312623271222159	0.7617535971842511
1320	-0.34789025732876444	0.33041512648586396	-0.043753557463639	-0.9436595015001342	-1.6942418632019463	-0.9184699768465262	-0.5425671276258005	No	1.1108866133722637	-0.5147027868493915	0	0.030171430474679503	1.5909155778682895	2.085488322340323	1.0025320354850507	0.6608470020787458	0.1556815747799742	-1.4726757110490347	0.4277910369988014	-0.686057219275249	-0.7148905907925164	0	-1.0290200766783353	0.2738178064807282	1.7193882807318277	0.047218793328040264	-1.609762575133073	-0.49687966687741897	-0.5384031847632333	-0.529640615569547	-0.9122424863452546	-1.2015331474838078	-0.028928361126038336
1090	-0.42718129036489605	-1.54041637196718	-0.33056250276372795	-0.09143801737080165	0.4573409465551602	-0.5914890041039013	0.711608831406674	Yes	0.053371486345450456	-0.09114483964078499	1	-1.0032093560145656	-1.2488954180162342	-0.47489119737949753	0.03128281340749597	-0.47480745844598915	-1.4984123607060023	-0.08350644528687243	-1.990991458539322	0.6006482660879527	-0.7906222189439929	0	-0.836257640915794	0.046265761547842954	-1.0877617943870381	0.8745414661978272	0.544775746143869	0.790388047748537	-0.7343198296757243	-0.7036402436572055	-0.2654663067440114	-0.040625328836835346	0.17159671525220443
1095	1.1022938941863425	0.20734439075905622	-0.5495393822586686	-0.7524550728743957	0.3528508481751026	1.128738953933255	-1.2455447352361408	No	-0.32360056974657403	0.8017611031233038	0	-0.38570133099763554	1.3327509136753206	-0.5670816235177626	0.37906638243142615	-0.42052982996377625	0.7957078334974063	-0.9310650118383766	-1.0226400778963929	-0.13643797569902694	0.9312753720868958	0	1.2804190223340255	-0.36523022627106894	-0.440615206906506	3.255519729578861	-0.6067395779795662	-1.3399410898488449	-0.6771875223866362	-1.115335430662153	-1.4494594140173531	-1.2774527367148854	1.2156213001038394
1323	-0.1371273573985508	1.1845749617702992	0.9139879009038372	0.1140899212982684	1.6260723870501401	-1.0569386499049316	0.8713764694998433	No	-0.11110779978302872	-0.25141000885485226	0	-0.33949324829138344	0.3750433860182362	0.21234651232448723	-0.6812493572788064	-0.8171738855558142	-2.188310721408633	-1.7538170850899835	0.4235990467783677	-0.6690147125869184	-0.6830036519857396	0	-0.7709890244517437	-0.598240431362543	0.4609869582695226	-0.3566284969645241	1.8177695036602344	-0.07324330930579562	1.4804912736050464	1.7525883107856242	1.8595777320597175	0.5706930536090833	-1.3655693534050288
835	1.5106962923241365	0.5448467726638748	2.597786426389324	-0.2830996209580891	3.525654391625275	-1.7547326255331368	-0.21504346953449904	Yes	0.3060453041827782	0.8818936877303375	1	-1.574509259202852	-0.6367954221800749	-0.08098666263878415	0.4893391883934167	-0.9758314611311296	-1.2407394193067587	1.3139316323228054	-0.2638885401237996	-1.6659984572098336	-0.5873426128373367	0	-0.09437425368670829	0.07295102514358107	1.3147328017100035	1.402241497051731	1.0513704574261504	-1.7359469443237858	1.380868296608816	1.245368302219999	1.686054292629723	-0.12591330829403702	-2.066191453853745
1143	-0.4657654967675267	-0.6097089025645587	-0.4832595969854058	1.173627972847756	-0.13295502881573432	-1.0600649877092816	-0.6464160923862591	No	-1.8223074210512278	-1.0985259032720651	0	-0.5453292566303601	-0.04551512949335464	0.05310849999231757	0.6589896925271119	-0.04893702116749494	1.7432792130110875	-1.480944561401451	0.6835028308554345	1.0096672362060688	0.37723888228551383	0	-0.6331329363155038	0.7027389953511491	-1.3255128207388065	0.4893932857751792	1.013847783712145	0.5041758089493283	0.08824381952755969	0.23913985187510398	0.36513351882758394	0.28696283816400753	0.04998278426759852
1624	1.1142063572159429	1.4472636617689725	3.03393745275861	0.8653623870360283	-1.4374213505440594	0.20471802335676856	1.5823424590151467	No	-0.01566907263375637	-1.7991136429792736	0	-0.11265355265784051	-0.8325008508904845	-0.47489119737949753	-0.23167548379966718	0.03874218707932126	1.7308111125220995	-1.8902533469342497	1.9788300733484756	-1.1845490122265854	-0.1488964989385931	1	-0.7895704749686563	-1.3341860459661758	0.5240824563500979	0.23148781937674184	-1.4480103318197917	1.3066967014150386	1.1070894113993006	1.7589800193355525	2.2856166273106013	0.8431127951298392	0.07090443048599217
879	-0.22322757626753373	1.115881246881716	0.24398143173736384	1.4708946821238762	0.5210399739004002	0.13248383040615755	-0.09521774096440457	No	0.1823783797436982	0.08056784166000107	0	-0.4277086469031806	-1.2905349600442964	1.092346046971009	-0.28681190653058186	0.001165384933706571	0.026845116175947342	-0.98481269314868225	-0.40222443212370923	0.05955027585589604	0.39318238881024764	1	0.379008142021025	0.5541741214486408	-1.0553152595046424	-0.5589097414566966	-0.40189501812864464	0.6292890133554673	-0.40698150985499587	0.30006442272897704	-0.683556746957368	0.9987155727471115	-0.4184253844965055
1026	-0.6718905683263467	1.2369996075870762	0.2912695435738588	0.28795027121947875	-0.21408262288363245	0.21922659579260956	0.8074694142627497	No	0.5191517877037508	-1.7166915559548959	0	1.6306513582418027	0.4458304601028276	1.2096792740268048	0.9558781438857965	-0.8171738855558142	1.7599032437806617	0.2555169967356894	-0.6788962551645461	-0.2557351753168107	-0.5195827936302453	1	-1.1477282305435188	1.1356325606463962	0.7012558783562781	-1.7726158049777234	-0.5081848568796865	0.03917801033816921	-0.12953320213320535	-0.34682104565889327	-0.5338301590335645	-0.19096969611851125	-0.11128286809537155
1062	0.11197051404992288	0.5110113305421432	-0.37608839196551674	-0.5247579739764187	0.10140137443570227	0.5928311756350619	0.8474113237858244	No	0.3727341733609219	1.1222914415514385	0	1.471023549976253	-1.6652900627015177	-0.9609862070420131	0.22638090106121325	0.5230654314758839	0.8746721344764982	0.3092646202886444	0.11758322387271394	-1.66173777101766	1.0070070002383724	0	1.4824975563564469	-0.8803367436572649	0.225503415966616	-0.5064819784254342	0.21390390140043006	-0.6157013154646344	-0.8466775136377737	-0.7839900951054717	-1.0092138889198368	-0.7458043738807746	1.1262164686396097
1022	-0.15786499558059872	1.2162277230964966	1.006247055780743	0.2989023782874629	-0.44822351621430623	-1.237585236463689	-1.0698003333336257	No	0.18299566442433374	0.6300484218225177	0	-0.986406367056521	-0.5576804707136845	0.09920371306145012	0.12034933104017388	0.18069900436605887	-1.5025682909865885	0.2968613255075702	-0.1171686286420049	2.0322146218212978	-1.559895879783227	1	0.09873525238666299	-0.08911982468932589	0.2341783195374733	-0.5654630638127673	-0.6378227673851257	0.3049039263815682	0.7458126997443705	0.7173209267117661	1.5350651611089328	0.9093695125835856	-1.3872886689053197
1495	-0.12034180132529303	2.2551555923518993	1.5881358932298215	2.4098207296628478	3.8670139191157973	-0.6166473899081248	0.34414326379201804	No	-0.26587882760704257	0.36675564382797876	0	0.2066022888270108	1.3868821942165472	-0.41622458385159966	1.248525260553933	-0.12826582839744421	0.04762518850558076	-0.4266643317380925	0.5954709191032735	-0.03844384744156165	0.6761794904192275	1	-0.27751213381861384	-1.11524018562321	-0.315779207847621	0.7078813723263347	0.8008187695835087	0.6925466099252368	1.0551508875788027	1.7262743681286503	1.7260449096160813	3.332453726675533	-1.5512861593950862
1011	-0.5591348990585663	1.1070384429493554	0.11606297419361103	-0.27284519264836316	-0.5702853569977299	-0.2850050050629364	0.12046857046146509	No	-0.06563192707232701	-0.8237856131908068	0	1.0383478166619398	-0.3453192096801434	1.7376790299388645	1.613273802966547	-0.34955142861126676	0.15152555741110474	0.5366583900290882	-0.20520057943518347	-1.2527188802596652	0.1739593133002031	0	-0.3143827544557582	-1.1459241361534016	1.0733009780010119	-0.5251303222971329	0.4767563035384678	-9.638856967882927e-4	0.23406162748799417	-0.05257697213448412	0.058732685451594074	-0.9548539883354185	0.3922417314645101
1592	-1.8284004827822933	-2.1560336507853353	-2.3442569031332514	0.06399356063688498	-0.9485704175296997	1.9816330732297764	-1.6529522123741618	No	-0.2750147562369934	0.24083301087406833	0	-2.145809162391138	0.5874046470517774	0.6104415431549114	0.5953707781643754	-1.639688271493743	0.6128431853848612	0.27618916112162983	0.5996629093237072	-0.8777848441580893	-1.6435993168790886	1	0.0651226974228977	0.00907784921480386	-0.5201747801824902	0.8009706434106081	0.6759569532226927	-0.2350936490778741	-2.3858899445995956	-3.1571980717074517	-2.0264687603895184	0.020527363535305862	2.099934568586656
957	0.5218773705494061	-0.05427912927194689	-0.96699070492603	-0.14658499829643254	-0.5099719813243593	0.34312078508479504	-0.662392856195605	No	-0.09363540036839771	0.08056784166000107	0	-0.45291309121785595	-0.12879404873546962	0.7571081550283157	0.022800282275835387	1.2161487110152653	-0.6422732278367862	1.3139316323228054	0.11758322387271394	1.4314680268203417	-0.9062125948466313	1	2.3823902253677525	0.42764454656548234	0.8065356190981283	-0.3391712207895053	-0.5215710347940924	-1.8390026713870389	-0.1947056220923941	-0.0071343614493851	-0.6791236472995019	-0.7201181788212264	0.3603608850962049
923	0.8028267687030369	0.2866882553298386	0.42904935159652463	0.19901321502995964	-0.05291168527241328	0.4211022377595176	0.5118992837901503	No	-0.5401124842585222	0.9066966305848956	0	-0.793172580874882	1.041274739955156	-1.0447956995411014	-0.23591675924045716	-3.046730796660376	0.9744164739175578	1.2767217287271326	1.794382191321251	-0.839439303309497	-0.2565150844575191	0	-0.17189494832933852	-0.09373529549454915	-0.3276447336115949	0.38413911077138413	0.4630211849463377	0.08880535313509177	0.4345830683568243	0.2864440549090681	0.6946841370404007	-0.15786502813258446	0.06116688436088007
1726	0.9841061610140256	-0.07429144835354302	-0.16640453176598008	0.03630709086061777	-0.8208164719562392	1.8092068749603107	0.7435623590253658	No	0.7884296475215439	0.9162362239904949	0	0.10158392081836477	0.6956672081342308	1.3228221123166715	0.6886785613628836	0.15982299939360514	0.2180217966071124	-0.36051341340406334	-0.09201664827838497	-1.0993367168652959	-0.5753850107847954	0	1.0518427928321352	0.6596912591432081	-0.8731192507194976	-0.43392787328711907	-0.4532188765172106	-0.058795460337598915	0.7558986877444929	-0.2822508445086518	-0.4334104806820012	-0.5871681984632838	1.1478791450538823
1342	-0.4207631747765053	0.08158061689194673	-0.387340517532545	-0.6151739309242173	-1.5770928116638854	-2.5849742189376044	0.6796553037879821	No	0.8522946727669002	0.9162362239904949	0	0.257011118772774	-1.2530594342666674	0.39253687826801403	-2.8697409672530396	-0.7921226484812032	-0.538372880703333	-1.311432744127919	-0.3728804615396556	-1.3677555028054424	0.5924760904447113	0	-2.2371394313704656	4.063148853215036	1.8222142556171872	-0.9629299246451575	1.3376408132204614	-2.7148698329760133	1.1678735343585855	0.12949112071288318	0.13885336640354026	-0.5191905568360198	-2.364202391640682
1181	-0.1737406427121162	0.9089006827760122	0.07413287230106398	1.0060949355558493	0.685410744210951	-1.1501916826558187	0.20035238950819473	No	0.9496060550944867	0.8704461756436187	0	-0.5999387946932428	1.1661930558012072	-0.7514624757942927	0.6293009026910178	-0.3245002304212388	0.3468582673067342	0.5159862256431479	0.7799188401715157	-1.448707111974558	-0.7627210732453723	0	-1.8469103368177835	-1.2448844654057813	0.012615693873946456	-1.1178367055575111	0.5391663001750637	1.8647887544901107	-0.42616104090543927	0.10592209738985561	0.21706642669934248	0.6034035338610707	-0.83919250169056
1282	1.3351474932377467	2.198227606420583	1.0934228706732583	0.8836577431352839	0.3743192305060042	-0.26043456166980933	-0.5505555095304735	Yes	-0.5053599982703044	0.5728108613889222	1	1.9583087431086659	0.5374372664216832	-1.2710812980671755	-1.8815267322869622	-0.6251146475861564	1.7806833596544365	0.8674129431943337	0.6835028308554345	0.8094183182990025	0.9631623851363634	0	-0.6699723757857491	-0.3188466878476885	-0.23087127902635865	-0.8787535913676339	-0.02657483184931093	1.1086034042429933	1.8410353991649164	2.295632694494944	1.8263786065244845	0.36352732581696234	-0.8689889146084251
1201	0.19259718256220776	-0.4434723267770068	-0.5613792494755215	0.05090778187999692	0.895192950763739	-0.9891560794049725	0.4320154647434207	No	1.7301829705825797	1.030711344857686	0	1.6852608963046856	0.9288481626222693	0.371584505143242	1.0915985629926883	-0.612589067933434	0.15983759214884366	1.2808561539033407	0.4487510271419876	2.2026392125438763	0.3094790259570769	0	-1.3824606576992702	0.8953613630714827	0.42994240221691604	-0.32604269807175756	0.6752323149327141	-0.17624671682939927	1.186167006496955	0.8452785582431022	0.6313759570643052	0.6884303764888514	-1.6592030453617679
863	-0.32305092375850675	-0.7115462683555471	-0.8162959336171247	-0.11723263882093858	-1.4558255153505086	1.4823244365000596	-0.3029156704859016	Yes	-2.8930715107183747	-2.083011942729907	1	0.15619347844244336	1.6242270873954852	1.0462508339018763	0.9686019109584083	0.3727582034511336	1.8263995216825728	-0.8938551852525047	1.8279181130847206	-1.6958227843943214	0.6363207055467202	1	0.7791387997403022	-0.6993125924997738	0.5375921797561061	0.23718440268066918	-1.5102730836348712	-0.08383701814947832	-0.15743879722620638	-0.04418121508950672	-0.31967180042588017	-1.1221075197449906	1.7450007980567572
1332	1.3452273523737486	1.3962957213278144	0.9352642838593189	1.0806633200865494	0.915119908713534	-1.2939137419679072	1.0790743990213403	No	0.18811149986523124	0.08056784166000107	0	-1.0746218047907097	-1.552863485368631	-0.05165334611812776	-0.6176304034162311	0.5522918228834859	-1.3155477125934572	-0.10417860967281282	-0.3435364909556019	-2.011108166126922	1.5331423814624794	0	-1.250219070710508	-1.7891314567601566	0.39344637365870583	-1.3874697211723874	2.7456719113563413	0.9168844159982883	-0.6191627635544967	-0.012927391327301732	1.168322412204616	0.7749538396650861	-1.3661411691206906
963	-0.7413219473776157	-1.6427708321178967	-0.8652292689671145	-1.0407677785069027	0.09227821766121715	0.856771177833866	-1.1177306247616636	No	-0.672370218450777	0.698733494342832	0	1.3702057727175516	0.679011453370633	-0.005558133048995215	0.09490175739511153	0.6608470020787458	0.1556815747799742	-0.009086664266826357	-0.07105665813519875	-0.05974691880188019	-1.125435670356676	1	0.7442727556357539	1.4179249207538902	-1.3255128207388065	0.7544095462214644	0.35883887900896	-0.5917402600105937	-0.04308385203687897	0.03868992155413863	-0.7483547414124945	-0.47166903989339853	0.7883276526424698
1324	0.24396727088600859	-0.37867344955314214	-0.6642854279687319	0.1691955150514653	-0.7403338378926437	0.8020931673199349	0.5358644295041692	No	0.13836402544295076	0.40109818008813564	0	-0.24707706331768348	-0.09964641972952308	-1.811652376384341	0.362101320168105	2.0929406865508238	0.18477367700910857	0.4374320317804947	-0.569904353269199	-0.2812988559891854	-0.5953144217817219	0	-0.3767909715823954	1.130642677673954	-0.07838809302885227	-0.3601168046249482	-0.15718078444955283	-0.2509299593934485	-0.26834575184206005	-0.3256092987800521	-0.3204091843065835	-0.12783108989228464	-0.06763995506501018
1001	-1.6278053128539147	1.1303930126594148	-1.1235864142053191	1.175974114356307	0.06401767269680207	-0.3492836487525401	-0.2869389066765557	No	-0.644633060413621	0.7445235426897089	0	-0.8771872909307553	0.8955366530950737	1.8047266551595988	-1.1562708241529274	-0.328675423638813	0.3052981129709914	0.0777364157457674	1.0523985949098837	-0.8096149761250093	0.652264212071454	1	-0.9031224839427208	-1.6698480032814176	-1.146818769293196	-0.9687242877859473	0.44302808188734305	2.6487286733637148	-1.401098149282522	-0.7180518724649142	0.3226646795734078	2.1379141470574456	0.9376552863332829
1084	0.2862949488378077	0.42133690130794904	-0.9140507250230316	-0.46560063430087756	-0.26949578652107337	-1.647054830297545	-0.19107832382048015	No	-0.20197997775649182	1.2253190503319107	0	0.7190919653964906	-0.6367954221800749	-0.31565320456074275	0.5953707781643754	-0.44140583493623	0.1473695400422353	-0.1579262235995427	0.16788719436020821	-0.03844384744156165	0.3812247867577064	0	-0.40184726830170664	0.5568650564044645	0.5406693123720028	0.0080087530091656	-0.4823356592756053	-0.2531757417850043	-0.43215508211250564	0.33043380209215784	0.27159656831954926	0.6171550786376727	-0.9194163741854071
980	-1.2027778900701303	-0.5030280452404795	-0.0903523537871208	0.9935962891630619	1.3974228680734346	1.2708824566844745	1.0471208714026485	Yes	0.4097462912556164	0.8704461756436187	1	-0.17146384774083234	-0.7492219995129616	-0.10612951233985209	0.9898081894127613	-0.46645703312625786	-0.19342366164611413	0.6441535986300978	-1.3328478227006997	0.9628004816933718	-1.9026810658976039	0	-1.3122217210849227	0.3343184893420461	-1.1003086551098589	-1.1573452562582773	3.5391783802789756	0.5695436488035628	-1.8488987416967928	-1.6402179869221225	0.11747488410040971	-0.07594093373388343	1.284097585553279
1597	0.5931677067850132	-0.5871908995546231	0.17979457719191663	0.5023214332607399	-0.5241908362963235	-0.2175883557226993	0.8314345599764784	Yes	-1.8836039381188237	-1.7395865801283343	1	1.3450014066476597	0.8580611273174448	2.1692978148394113	0.7947101116340036	1.124294304690302	1.2279334076244077	-1.1625932837648294	-0.5992483238532526	0.5495209047432035	0.5406597406410082	1	-0.36578690560161936	0.7115226502750577	-0.1735871446128247	-0.34289702686483364	0.5621318763115846	-0.17635934306035886	0.6652696594498411	0.4533813229120755	0.23872227038376737	-0.32037838857482104	-0.23467198049006247
1590	-0.0022100038763938094	0.6514740712108903	-0.5089181489472389	1.0830814160297744	0.47259952626609936	-0.09659432505068707	0.5118992837901503	Yes	-0.8021705321193414	1.3607812766914198	1	0.49225227954354556	0.37920732470913565	0.36320357150406507	0.38330763812229673	-0.34955142861126676	-2.1135024281219343	-0.22407713230734677	-0.33515251051473444	-0.17052287995552143	0.20186044043815093	1	0.20703503501601456	-0.6989521474341345	-0.7586730212186708	0.40573621117130126	1.6736157088370696	0.035151659999255534	0.30263880195995563	0.5218899137134114	-0.20584373624078903	0.9243661370610992	0.3470228160707445
1072	-0.7114199125328512	-0.09723329751991294	-0.032404394798411465	0.7002112755453996	1.53897062399859	0.2653196372885508	0.2722478266499614	No	-1.5117354862376227	0.0462253053998442	0	-0.21347118320757327	1.3910462104669805	-0.29889131776897404	0.9304305307408953	-2.194989980430263	0.06840526325433315	0.6813635022257706	0.5996629093237072	-0.1108742851066371	0.3294083998326578	0	-0.8314329676567078	-0.20125587889881288	0.03494287234475444	0.4595006729050714	0.7834825430739146	0.05528068246037465	-0.7249879647940234	-1.0048548150703123	-0.04680833033091543	-0.5012679210137264	0.6802420318096556
1720	-0.6148275793987438	-0.5168800420482406	-0.3088920649882519	1.1487072862570928	0.8366249439184205	0.19765402270906413	-0.8780791676217751	No	-1.2420979980345914	-0.3487138615919646	0	-1.246851952580772	-0.9948947700736984	-1.2333670186372199	0.6080945452369872	-0.16584263540363178	-1.1077469409147433	2.0788015990878987	-0.5237923827623928	-1.1888096190586377	-1.4801783842809033	0	0.24626619787752493	-0.28714315000811014	-0.12980365071382213	-0.3920213510568689	2.1073251395707953	-0.5001677808563172	-0.125982263470372	0.02236501453885643	-0.6464017030078171	-0.14202630949332795	0.8568188412339208
1154	0.5339349097742397	-1.189075683821519	0.3498950221152678	0.3180533005400301	0.2461246016907469	1.3032808248990275	1.0071789618792837	Yes	0.5239686134976195	0.9066966305848956	1	1.3408007572141274	0.6831753920615324	0.6355843830992719	1.1000810743744294	0.6817230459357825	1.1115649600019666	0.9294294748570553	-0.8004642058032296	-0.6604934989228137	1.27804642555212	1	0.8746426225292272	1.7917065965674066	-1.0575020417690195	0.44133008662801515	0.19167348497057926	-0.8830265980139209	0.8195710572383211	0.48062823973260865	-0.5119128537326123	0.37308527638415945	-0.12370886815867106
1080	1.3574041309529157	0.5088161780488167	-0.37762967516610174	1.1478525624646476	-0.3459901744641917	0.12359400820357627	1.2468304190191826	No	-0.660008342465664	-2.083011942729907	0	-0.6041395223715582	0.21264950561478915	-0.8436529019325578	-0.10443760569939574	0.8654318585857089	-1.2241153111253773	-0.11658190445388701	0.8260308106783218	-0.017140778561246905	0.4569563777878375	1	-0.6483539273725907	-0.5263381600380908	0.5123415834823892	0.4497482706741134	-0.003920189568738244	0.12379502818253463	0.7052610792368084	1.1201627828042822	0.28965638547618217	1.6721554813719446	-0.9133113930582166
1454	-0.17460820756148168	0.4549598075293895	-0.4374540293521972	0.17202563304178237	0.22290442739506702	-0.0022229559618942526	2.2453781571024125	Yes	0.34280557737326167	-0.36588512972204335	1	-1.2762571245737626	-0.6326314834891754	0.8828223157232884	-0.9484489003018804	-0.4330554485010817	-1.2698314731535134	0.9004884216137985	0.40683104685561516	-0.16626227312346908	0.229761549015426	0	-0.37432466820971894	-0.6210344381140532	-0.4850620728841766	-0.10875762425066172	0.6896884246620961	0.7611063506804896	-0.2913386334715795	0.26724688243511163	0.10255709166446011	0.5841067038887611	0.18541313339703283
1260	-0.009783935638685235	0.04362131754851614	0.6106458435633771	1.238717847476689	0.3177370438518909	-1.6414319083521205	0.21632915331754066	Yes	-0.674326173434885	-1.5564263867408288	1	-0.5411284898296531	0.5124535954965196	0.15367987928317445	0.6547484368362414	-0.4539314534735354	1.6144427423114656	-0.8897207600762967	-0.3435364909556019	0.6730787409530852	0.12612882156701072	0	-1.240314395822114	0.2822523703402697	-0.06151485332216627	0.705436432149663	-0.12136570900917597	0.2921966537023774	0.7017307584334088	0.5078913748651586	1.1908794351725291	0.3350542325238203	-0.43892842786814973
1731	-0.3766567420619322	0.39354343910377043	0.08744748926350807	0.8610274152468003	0.18217445214313804	-0.11901223081168107	-1.237556353331468	No	-2.091560416734936	-1.0527358549251886	0	-0.7343623151336838	0.7164869791482619	-0.42879598431036503	-1.1774771026072803	-2.265968342898189	-1.3363276736436176	1.156823244597499	-1.894575449223241	-0.39633543885490174	2.0313766169879655	1	-0.762995076779961	-0.2169763783673004	0.3006223085640286	-0.1615947770783979	0.04448346445829021	0.4638470595034702	-1.3249636574152746	-0.8188157122178142	0.3752537458878237	0.6093872258283143	0.29409483662261166
1429	-1.1497676404470911	0.38760581892195817	-0.09388723938807823	-0.013484417933402645	0.48045107834021933	-0.9582080615950973	-1.0698003333336257	No	0.4308681452225467	1.271109098678787	0	0.08898171822222291	0.07940324452234696	-0.8017481556830137	0.4935804835841261	0.31848061385350374	-0.2599199008421218	-0.5589661299012504	0.9937106537417764	0.8477638591475948	0.7279958402229306	0	-0.6791989310154286	-1.079242853531183	-0.19128662465526522	0.1824668670352161	0.738582261424199	0.8486063353027874	-1.3631079669844304	-1.1162034556487086	-0.9027174024005774	-0.19775086508137968	0.2828403609753519
1487	-0.3094306086072585	-1.4765379606491833	-2.903506651100193	-1.9745279665171556	-1.1645603437592074	2.066526941335673	-1.7008825038021995	No	0.26005877190862453	1.271109098678787	0	-0.9401982843502689	0.6248801340496394	-2.5072711172945774	0.7904688559431331	0.0554429891130551	0.001909026477444477	-0.5134873759531616	0.26430312559425423	1.2695646497618678	-0.1887552281290822	1	1.1814341709444593	2.4420481347310288	-1.108884946302625	1.9046612102425347	-1.4528613938092387	-1.5354574951567699	-1.8569078493639044	-2.3156286174130707	-2.465708164989052	-1.379969979998376	1.662344807627684
1236	0.9350492605044223	0.8883181026503996	1.639694076218864	0.10454389271127243	2.3049150787966024	0.2083406529309479	-0.5665322733398195	Yes	1.1928550890945977	0.8017611031233038	6	0.71069051003986	-1.9775860074357134	-0.16479614538116488	0.7565387314164908	1.4624854996979697	-0.2765439703175996	0.3671466497653571	0.7924948108328168	-0.2642563889809154	2.681074257301787	1	-1.1864613368726993	-0.8142836056461963	0.16263465722876264	-1.089978017803643	0.975085031724319	1.0845538968256019	0.47157315356880997	0.7653399105563796	1.2146683905437297	0.3534550396723162	0.03584848791413088
1014	-0.2823840282010994	0.6008800338288262	1.5899948104400559	1.091218056201574	0.7308459949876122	-0.6583432987341674	0.24029429903155955	No	0.14743872677550607	0.8818936877303375	0	-0.2932851460239356	-1.2613873116484664	-0.9987004864719687	-0.43949738790079473	-0.9382547221729624	-0.010559018371806957	-2.622047758270077	2.209389925882506	0.2853628248352612	1.0667950847437697	0	-0.21803034518598988	-1.2286721176851985	0.727538630631666	-1.2872230397598485	-1.1154013218930612	1.0187949171248514	1.047593699858206	0.2824575670214171	0.6851033835299034	0.44458718974718914	0.03137961954953675
1221	-0.6663307991390638	-1.9757305444371254	-2.0541998146735554	-0.21060034145406767	-1.6080010360383041	2.5926636878089346	0.5438528114085521	No	1.827237155100742	0.1607004262670347	0	-0.3310917538123611	1.307767281529924	0.015394237636599969	0.6208183913092766	-1.1511898873459079	-0.9581303543413466	0.3712811134464655	-0.7208162354509186	-0.7755301214685907	-0.5275545283319395	1	1.5670188144862198	0.2234949948801773	1.1238528465101816	-0.5643866917939178	-1.3957998232039779	-1.3557525596706488	-2.513412279775654	-2.9702929753512244	-2.511522927189848	-2.6873136206081805	3.005469269782463
1056	-1.7426927604980373	0.13250806219521466	0.2266013673992086	0.6329784799255992	0.5420324595362905	-0.42225610128817553	-0.886067549526448	No	0.11812001238494693	-0.8695756615376833	0	-1.4400858170071944	-1.9026349558804556	1.2599650319691853	-0.0450599229573156	0.49383904006828183	1.493918286996631	-1.646321876488974	-0.8172321666849646	-0.6136267444101168	0.11815707758498017	1	-0.3404148745079626	-0.9095242119944827	-0.7455770938933616	3.3027919660265646	-0.3378029053063358	0.1872310611137702	-0.9586047835097985	-0.40411709623413233	-0.3215524674150663	1.4694909627655404	-0.04059965545507037
1178	1.1996298421706415	1.2739471530627686	1.9860010706435847	0.760322506820569	0.8797538979726836	-0.33096431022290734	-0.5904974190538383	No	-1.017746835150126	-0.8695756615376833	0	0.2066022888270108	-0.7450579832625284	-0.15222472540898463	-0.969655257755911	0.1431221973598713	-0.19757968869145948	-0.5506972795488344	-0.15070460896700108	-0.9629971395193786	2.4738087096015926	0	-1.5314065125406913	-1.605747006336582	0.8755347625241585	-1.317278161591841	1.5866219597481424	1.0177385960519707	0.2786320924906445	1.2068906108484698	1.7783585102939932	0.9062938568724572	-0.9883836020474619
1198	-0.21299809212590473	0.22251231865360557	0.6333460122734799	-1.2414779841160677	-2.230041983254265	0.1307507262164946	-0.35084596191364936	No	0.8926638700274406	0.6643909580826752	0	0.21920449142315263	0.9954713367957282	0.5852987032105509	-0.4479798992825359	0.5689926346383655	-0.5342168730109395	0.01571992980761505	-0.22196855983742717	-0.6093661375780645	0.3174507792194438	0	-0.32879116595522834	-0.5430724285476112	1.242536260338773	-1.023201137892025	0.4096275412799928	-0.3807692936594822	-1.3238429850591968	-1.4172489312024523	-1.1187259742000113	-1.6730599969175475	0.32419329585525625
1468	0.05948209484221295	1.2373607924093963	0.6906580642227763	-0.17467847026713526	-1.3829525764086343	-0.27438919895180164	1.1989001275911448	Yes	1.2712595752090488	-0.09114483964078499	1	-0.13365723017180886	1.4951447552990007	0.08244181651297397	0.5232693129200591	1.437434340392525	0.20970976186937348	-0.06283428090093204	1.3751823884575267	1.5933714038788156	-0.22064222261787708	0	-0.8634401274915011	0.18993423039717702	-0.2947009855637062	-0.43437677309059286	1.0296544598775323	0.3819148733241248	0.3254831189429772	0.17919674572318983	0.27738234677759394	-0.5848178413925271	0.6642663910201236
1423	-1.312632050494663	-0.050251352346862434	-0.6036966053182311	-0.6942243814024759	-1.2455354707558817	0.01737835869376582	-1.0458351876196068	Yes	0.010588013698092787	0.0462253053998442	4	-0.25127781055719467	-0.5410246771703199	-0.13965329568009693	-0.023853609323418713	0.4186854066136152	0.2180217966071124	-0.31503464020352434	-1.085520009284934	0.11919887070478037	-0.30434558547104784	0	0.3448854048501509	-0.6607345208942718	-0.7269823755645846	-0.31971678731698805	1.2771769370560477	0.41913224546884814	-1.9461839006381878	-1.032087198742757	-0.7183568354069255	-0.5605248353360465	1.6043285286980378
1469	0.5234605443745078	0.09187343328155928	-0.6651652496845096	0.7420984689961829	-0.236181686998526	-0.3031982416059493	0.8314345599764784	Yes	-0.6501248717932057	-1.201553512052537	1	0.5930699003126804	0.012780113976125837	0.3841559446288371	1.7193054322373447	-1.6271627696101867	-0.6755213667877419	0.582137143977177	2.4189897492323333	0.4728298230460188	-0.9939018250506492	1	1.6853911657110543	-0.21740131646398525	0.2121233111269212	1.4506874551743258	-0.5082088163377624	-1.2552794060947736	-0.4950243969278003	0.018605430880734332	-0.0808537633572147	-0.1476347862278391	0.2987640069784287
1364	0.19566969411000235	-0.45821338153239755	0.6064901477866635	1.765787951466482	2.5366615100124608	-0.6694667313608978	-1.1576725342850285	No	-1.3012504123684872	1.2253190503319107	0	-0.7973733085531972	0.7664543209985891	1.4443458842457153	-2.5813351062757737	0.6316206495557267	1.3152097239882867	0.35060894906052514	0.9895186635213427	0.3663144935244678	-1.850864716093901	1	-0.10022802679538803	-0.48194924643234704	-0.796014700153576	1.138217782652792	0.5996292506524384	0.5306422355302606	0.4403536243405856	0.6028437461389679	1.555377214971083	1.7880513016887163	-0.13341222261566568
1291	-0.27133183470285466	0.962659362618717	1.6583297056234516	1.662571165642737	0.3264442912589999	0.08461823977706295	0.29621297236398025	No	-0.9464612420473599	0.08056784166000107	0	0.3872338919737037	-0.865812437977214	1.3186315674434235	0.7395737086530083	0.12224619238741757	0.03100112991613833	0.7351111065262753	-0.5363683534236939	0.4770904695581318	0.193888687175784	1	-0.6907016193475455	-0.1632955446966741	-0.7369462956865512	-0.16725247081977704	0.6625778133804145	0.9185024767677419	0.009620458104788544	0.49206880644121825	0.9783800063957716	2.021373684265757	-0.6174654764456395
1328	1.0615700844151517	-0.1289389373743611	-1.3377371254894577	-1.832361951405198	-0.24548265158930502	1.0140572167373845	-0.9180210771451295	Yes	-0.023254379007603555	-1.0985259032720651	1	-0.5075226292807388	0.12104270414340444	-0.4832721700455042	1.2400427491721917	-1.0760363316604071	-0.4012243946189241	-0.01735552935939954	0.7128468404805057	1.2993889769463554	0.604433729618598	1	0.14760857706719135	0.8060530836375023	-0.01239600403599875	1.726749330911548	-1.057672768642429	-0.8735155435469489	-0.3164074533397181	-0.7244456427564798	-1.407824050895871	-1.9015582928348527	0.28410105551747733
1547	-1.3789617609852782	-1.1440740818098438	0.03797573654477901	-0.49779099405224103	0.08353373409625436	0.913774055954783	0.23230591712688659	No	0.9655234312108143	-0.7665480527572115	0	0.2864162516433731	-0.9948947700736984	-1.3758430466105465	0.03128281340749597	1.8340783959845628	2.1381006404947396	-0.8979896104287127	-0.35192047139646937	1.2312191089132754	-0.00141914710783256	0	0.8890260700180044	-0.2460783635812091	-1.3255128207388065	0.6995865426141414	-0.6543328848198771	0.6031370047781306	-0.3072014614832726	-0.5872768317043933	-0.09756528491023915	0.031044152773344783	1.461802678655082
943	0.6725299630559779	1.2505659042872848	0.6394339229690216	-0.4707673598670193	2.319092320420573	-1.0781660795145431	-0.3748111076276683	No	0.8887699718283569	0.08056784166000107	0	-1.2972607629653394	-2.5647022160074084	0.08244181651297397	-1.291991243259819	-0.8464003158479991	-3.285498764907518	0.01985436220349187	0.5242069682328474	0.20867176297810686	-0.7547493385436782	1	-0.49905344326734885	-0.974754889782074	0.9818768367718997	0.6196759979077039	-0.49156821598592937	0.10617121777196957	0.8544755306145032	1.3075553676090854	1.09013129331596	0.17707638810475657	-1.5392873691430382
1121	1.5312132315602212	0.3722758773801142	0.4174123833538944	-0.536882292405019	0.7660074744149099	-1.038294888701944	-0.26297376096253683	No	-1.082544845850982	0.9047887119037761	0	-0.7847711255182512	-1.4529288016679764	0.35482263786488816	0.3875488938131673	-1.0175834710760372	0.9287003118894216	-1.6876661282510539	0.9895186635213427	-0.7073602534355107	0.38919652145940054	1	-1.1219774882337965	0.7188045607203206	0.7366613402247973	0.7736067649144813	-0.625522135867631	-0.4697220990508405	0.9328006090684038	0.6595693545297691	0.14515122781828277	-0.16177062493412891	-1.3567924917324345
1560	-1.1111842919513506	-0.2741759676275595	-0.1978803279888319	1.0109710845553797	0.7693225238704082	0.9301325671715066	-1.4931845742810028	No	-1.052621049895799	-0.25141000885485226	0	-0.85198284661608	1.1661930558012072	-0.026510503734590397	0.332412490832172	0.3936342084235873	0.916232288812241	-0.9227961614859607	-0.318384510591982	-0.865002944301811	0.07829833447398653	1	-0.7412638190253137	0.9821611963741249	-0.8097508841870936	-1.1081630083620975	0.061755023222197426	0.8314521975906308	-0.26586143375430155	-0.4258322699393056	0.10734733580944415	0.8730706492435338	0.04700141499155833
836	0.05279267117103168	-0.2542053357612316	-0.5258419680845512	0.6598223537903644	-0.3365859822848343	-0.28663622535289635	-0.5825090371491654	No	-0.5449474473766033	0.0462253053998442	0	-2.1374077070345074	0.8830447594628414	0.3883464114484256	0.7735038331796507	-0.8881522480237406	0.40919846010444466	-1.5098856146447077	0.8092627717145517	0.24275667715461652	0.5526173426935495	0	0.03582571253371528	0.8437522199488903	2.6270818156055924	-0.08672301846236614	0.2118304553546261	-2.6572096511101204	-0.5171108709600171	-0.4083051200969256	-0.3511628075093472	-0.8125579665102087	-0.18498814146952694
952	0.331363898124897	0.6286301610758959	0.13434689679988665	-0.2425288256130067	-0.14735062882460734	-0.7088313960234085	-0.4866484542930898	No	-0.7511917780757768	0.08056784166000107	0	-1.2048445975528352	-0.570172286786383	2.8481545323639743	0.19245079628449033	-0.12409062545872432	-1.0080025240618764	1.1320166165304504	-1.0729440386236329	-1.495573866487255	0.5287021014671215	0	-0.11495952993840114	0.5684818460391824	1.089699363949648	-0.686183899190838	-1.7417448825238968	-0.12214969695316963	-0.11364893950430786	0.12818519303640086	0.80611340489621	-0.03088719660449723	-0.2892023720369889
1052	-1.0718483324166097	-2.41398222338514	0.27071995970134555	-0.21581548025400601	-1.0414860397670427	2.161269785327	0.5997714847412525	Yes	1.8810422276478627	-0.48036025058923415	1	-0.053843267355446575	1.7699651742555675	-0.7556529426138812	-0.9272426218475275	0.7902782251310423	0.7084315171335273	1.8266012782902068	1.5386703974646179	-1.427403998454175	-0.7547493385436782	1	0.5506532118970044	1.2946552558537117	-0.928929337048969	0.2555538408761749	0.4443267295836254	-0.45724869488695136	-1.455375280493825	-2.52988772453046	-2.5308127573137575	-1.076386880931465	2.5143020725244316
1684	-0.9034876980995377	-0.571787059505355	-0.6729308393118237	0.6276295406022204	-1.096519733559062	1.2214627631406048	-2.252080855224054	Yes	-0.6769018244650519	0.0462253053998442	1	-0.15046017022686398	-0.3453192096801434	-0.026510503734590397	-1.4107466396032282	-0.4080042503110538	-1.2615194577687263	-2.522821400021484	0.8511827520009242	-0.7968331556288523	1.2501453540961904	1	-0.5686311255808849	0.3720615183315739	-0.556342483607098	1.6935799199438788	-1.0512858887303491	0.17080864937113774	-0.04241499067142837	-0.11031839410850973	-0.1234920851199566	-0.4259164979605792	0.5632806973161887
1073	-0.22394791302829942	0.15556948456654157	-0.15802681185457512	-0.36298097249713807	0.4876001274131197	0.788414261353974	0.47994575617145846	No	1.4468723363219436	-0.09114483964078499	0	-0.22187265812539977	-0.7408940445716289	0.9121556615140671	-0.11716139252192691	1.7088222883806745	0.7957078334974063	0.13975289927736348	0.28945510595787416	1.0906188453751844	-0.45580880465265544	1	1.4841309621645868	-1.3165825875176582	-1.3255128207388065	1.3016579848278402	1.4899711086122827	-0.003897732809405502	-0.39305602481170854	-0.16264115221924055	-0.3333570118788321	-0.06274590943664411	0.9067000946559659
985	-2.1380071370558396	-0.1467928664556097	-1.204026716357049	1.885278903815725	1.3642196232812698	-0.6994584563283771	-1.3813472276155814	No	-0.14606217732624457	0.24083301087406833	0	-1.1208298874969618	-1.7485689916385743	-0.6299387428920787	0.247587219015405	0.26420300481358233	-1.3197036428740434	0.8674129431943337	0.03374327550028711	-0.6945784329393536	-0.9779582814045698	1	-0.8798410780370813	-0.33119323468385736	-0.0790508898687229	-0.21620862854789272	1.5836460494187548	0.5714929051355907	-1.0046745555622494	-0.631631418609392	0.08892100557584362	1.8204512312102716	-0.4018122746450732
1523	-0.4748996169597457	0.4939516912123872	0.4822006587074435	0.888086869749069	-1.2192656209853094	-0.6323048587056942	-1.5650800114227592	Yes	-0.419304989461475	-0.48036025058923415	1	-0.2008689806114314	0.09189508483239962	-1.1369861256793663	-1.0672042966452897	-2.2784940003200775	0.8414239955255426	-0.07937201048443933	2.3058057790345172	0.11493825395271287	-0.6670601083396603	1	-0.3302057712627087	-0.5796364245248012	0.12157336045979515	-0.22535267616260934	-1.4444700835479307	1.023933454250871	0.2804720065411089	0.8121887945345896	0.7422148630812387	0.5619757836962532	-0.20151278940816106
1401	0.61555599614109	0.9651067406875865	1.2559936706408805	-0.1905328668280373	-1.2256674336480828	-0.04819681609016282	0.09650342474744619	No	0.5232275249083526	1.026895507495446	0	-0.5537307119869909	-1.198928076165907	-0.9400337948904113	-0.6049066363436194	1.3080031173402284	0.12658947255083983	-0.07523758049511878	0.4529430173624213	0.2683203578269912	-1.0536899095560464	1	0.8534070216838008	-1.6093179534480215	1.1768656648074545	0.2617504327864288	-1.249633422265023	0.004619200583189348	0.9964513786130714	1.408743485521046	0.7232125398330598	-0.10315547623877569	0.3349785734908747
1148	0.3221723147708391	1.0397073788453246	1.6190532660003585	0.8904760764753882	0.6306888455821333	-0.23562030924764607	1.2228652733051637	No	-1.1734132600333311	-0.43457020224235793	0	1.5886440814586493	-0.05384301657009528	0.3254892920741095	0.9473956325040553	-0.31197463132622494	-0.27238794327225424	-0.3853200029662117	-0.35192047139646937	1.516680322181631	0.5645749818674362	0	-0.38524218826251294	-1.6188901686962955	0.4327372917824496	-1.249515095347374	-0.12695329226901575	1.3774338942660638	0.5850152292690046	0.16140519397896425	1.3971824004370417	0.41801596063262136	-0.5455024337721716
880	-1.8584442600023583	0.07632092594191227	-0.46230162813358594	1.1952344220387776	0.9639511146674159	-0.9398051987946269	-0.3827994895323412	No	-0.24498874206547103	-2.2089345756838172	0	-0.5075226292807388	-1.2530594342666674	0.1830131860471234	0.2603110058379362	0.36858301023355944	0.6959634940563466	-0.9889471183248902	0.587086938662406	-0.6945784329393536	0.10221358034058271	0	-1.1541114607567307	-1.2067689079790702	-0.3926694756630337	-1.0837147509587974	1.9243175258863134	1.4784761820604801	-0.5947586527187849	-0.7621860753936726	0.7207212350747031	1.3589230391980074	0.1858883049800932
1421	-1.1623752980706499	-2.7818929047773806	-2.7588990433765503	-0.2371383783175248	-1.597333446790772	1.891056732899389	-1.3014634085688517	No	1.0227208413404851	-0.25141000885485226	0	0.3704309421380507	0.39586311825250037	-1.8577475894534736	1.235801493481321	0.23080140074611463	-0.01471503090243846	0.8715473683705417	0.5787029191805211	-0.021401391593308717	1.4813260316587762	1	0.9134142234049	2.213821631188681	-0.9492446903053353	0.1237787044129209	-0.03147142211356984	-1.157469231503963	-1.2856879483416326	-1.7856828488822796	-1.4165370505907966	-1.7113971519099613	2.156162027273548
1727	0.2247766123473438	-0.46948660427314565	1.2270685850934426	0.23663529112487722	0.9063555660052077	0.015836750623371657	1.0710860171166674	No	-0.14114674258659887	-0.09114483964078499	0	0.5006537349001763	-0.04551512949335464	-0.8897481150016904	-1.9027330897409929	0.2182758016511007	-0.31394807825504517	0.10667744011034888	-0.34772848117603566	1.0522733838867135	0.3015072912553827	0	-0.5310243182547929	-0.23351192285497738	0.1727157080396813	-1.069222952251028	1.0834433268087191	0.07337448782018928	-0.5655446224650755	-0.4155740603356865	0.389236414577932	0.36796704090614446	-0.10060033696005032
1299	0.09168389364125143	1.5694576379318188	0.3655848566532525	0.1962133672708133	1.1062709968026303	-1.6167440432822133	-0.3029156704859016	Yes	1.0262624985411932	0.7216285185162702	2	1.2399830582002096	-0.10797431650120544	-0.43298649015678325	0.10338427865181242	0.36023262379841114	-0.3804443174510528	0.20590381761139265	-0.7669282059577247	-2.2028358703698836	0.02249609643867953	0	-0.9456203123471768	0.028867767064703	2.1831946912520848	-0.2029788932589366	-0.6125102344945444	-0.7456887595810798	1.268369297380402	1.2142380893747042	0.6814053311853635	0.26832013820374306	-2.045420595229421
1097	-1.4282767837711219	0.022274072126204126	0.19912032003471755	2.073538706882518	0.5303552401801915	-0.9046633047788809	-0.7342882933376617	Yes	-0.7788332622489613	1.2253190503319107	1	-0.21767193044708444	0.19599373146130789	0.5182511170166463	-0.14260896616698926	0.356057430580837	-1.2989235270002686	-0.16206065840197578	1.161390574887266	0.07233211619208338	-0.5434980348566733	1	-1.2123706496849918	1.4240243974803595	0.31625531586180095	0.6853127213015243	-1.236432460277234	0.06947248578413151	1.3705030836458145	0.3787468030698485	0.5168689857017024	0.4895179241481228	-1.5533298565319977
1711	-0.3996728567624914	-1.2967954005241662	-0.9993088331767596	-1.7195007872880268	-0.8878740128116943	2.8433519946918415	-0.09521774096440457	No	0.3996345505793625	-2.1402495031635023	0	-0.020237386022761615	1.6825223841871453	-1.9541285604649867	0.9643606552675377	0.33518142560838327	0.06424925072370165	0.4498353073091187	1.3667984080166593	-1.9301565569578063	-0.029320264965444015	1	1.1855667873474822	2.7935096298304667	-1.3255128207388065	3.9006168082129737	-1.9143702326460006	-2.1313778158037655	-1.1682486607735911	-1.958008225915249	-2.26472367639391	-1.4325621274101428	2.3782998457884945
1440	-1.0985804828323116	0.8194339659943897	1.1237934115405819	0.7471140242395355	1.7903859891726963	-0.030088962286325314	0.22431753522221362	Yes	-0.18604144718501903	0.08056784166000107	2	-0.8729865632524401	-0.35781106453260864	0.7319652760571255	-0.4055672633741524	2.811075164280233	1.4856062716118439	-1.2700884923658389	0.2181911550874481	-0.3707717581825271	0.06634071386077253	0	-0.5728638887935424	-1.9201169598546337	1.8693626553578995	0.9598562302727061	-0.6979391016394759	-0.06587912109451945	-0.2296175786181878	0.43323512397498054	1.011548280270948	-0.8173241074421898	-0.5050078752357333
1552	-1.1760343118446677	-1.3523397237740848	0.15467389314039967	0.6709774843950307	-0.09469944432142878	0.7926741206413206	-0.27096214286720977	Yes	-0.002957671271729068	0.8818936877303375	1	-1.2258483141891952	0.1793379476128849	-0.22346277842247766	-0.4522211549734065	1.554339906022933	-0.7253935365082717	0.16042506366330386	-2.099983360434669	2.4369729851073614	-0.8105516299409193	1	0.9362329788255241	2.012099725139356	-1.3255128207388065	2.4794537873612414	-0.7513050011920399	-0.9782059463803899	-0.925014510069835	-1.01117690605851	-0.31023313251952567	-0.8455611358566747	0.397814205061634
1709	-0.27372372818512064	-1.287733795553225	-0.9934343665597557	-1.4480501787239923	-1.3024989283426172	-0.1760846364754997	-0.2949272885812287	Yes	-0.5703998499455267	-0.09114483964078499	2	-0.7973733085531972	0.4250107278685635	-0.13546282886050848	-1.7161175233439765	0.026216587984307326	1.5853506110529036	0.03225765698456606	1.1027026337191588	0.5452602979111512	-0.7228623997369015	1	0.3727072553705172	0.7645127605696694	1.2621423371054612	0.20132793611922176	-1.3406371046048082	-1.383391628684285	-0.25164856504537864	-0.7133576075662728	-1.2278122005211516	-1.836296959533046	-0.19376932094210633
1690	-1.7876010906228303	-1.0060130746259577	-1.4903123986886933	0.1596224503495185	-1.2147499785429576	0.9958609883075782	-0.039299067631994214	No	0.964240676376474	1.2253190503319107	0	0.4334419746799558	-0.8408288058318172	-0.5126054768094532	-0.52856387590859355	1.2829518802656177	-1.5441285227341386	-0.17446395318305	-0.4357604319692142	-0.14069858253107928	-2.3610566279146195	0	0.394815800582768	-0.18301497488002325	-0.5510769004535949	-0.5643720253423452	0.3621328915279275	0.4697147337137451	-0.7375033097075211	-0.8154983487804327	-0.072940887394806	-0.26542142558217346	1.0480847788010268
1237	-0.06407636652553016	0.5532313121165368	0.6167986946643632	-0.05745124948455989	-0.5154619824625154	0.3388305407605375	1.0870627809260134	No	-0.595031351035456	-2.2089345756838172	0	2.164144790570034	0.2209774023864715	0.4134892513927861	0.5699232045193131	-0.18254342771621987	0.2346458467296384	-0.5176218396342701	0.24334313545106803	0.5111753638946112	0.4210834973875227	1	-0.17521316104502532	-0.6134845703393333	-0.6194901282788073	-0.11299784964740861	1.0619835304397718	0.6328684219364334	0.11272704934790494	0.2941073412821846	0.3753218598564652	0.8093870695996463	0.43150289227997307
1100	-0.0833216978411674	0.8436048207222007	0.3945319526423109	1.1872933064535565	1.8537232152632483	0.14054846984433547	0.2482826809362325	No	-0.9841424109115473	0.0462253053998442	0	-0.4949204071234011	-0.3369913322983445	0.24587030542143953	-0.22743422810879657	1.358105435951118	-0.8376059764383191	0.5159862256431479	-0.6705122747236787	0.3492720265161978	-0.3960206830259127	0	-0.22474170221939835	0.17851687293492913	-0.4674182467813052	-0.4282898083126589	0.715468616514534	0.2791806008509879	1.10176287445126	1.1679963472984578	0.9956525868899601	0.21846823360783504	-0.3713651961364237
1716	-1.2453290443560452	-0.37397283193438846	0.7081969932393454	0.2779223875326983	-0.9798869772337613	0.6742553671539344	1.9977383180575607	No	0.39917455234778104	-1.4762938021337952	0	-1.8391554941606352	-1.9609302526721155	1.892726536424616	-2.237792842317513	-1.3891763673626303	-0.4926567186751967	2.3640774753148563	-0.5824803239305001	1.2482616156016062	0.6363207055467202	0	-0.20926172951582622	-0.48144880856030725	0.3153762023294381	0.41608086182098786	0.6139928020489064	-0.06240009574366438	-0.5329479469747572	-0.1898747648809118	-0.5407816567841284	-0.39921979626241094	0.0732838922725894
989	-1.3224205724251337	0.20913094262294224	-1.8232635626514833	-0.7201782865379789	-1.2404388453326243	0.8785393502492579	0.21632915331754066	Yes	0.18430559640745497	1.271109098678787	1	-2.2298238724470116	1.449341352139573	-0.7682244211263061	0.247587219015405	-0.3161498439860906	0.9370123272742087	0.3919532778324059	-0.5489443631260127	-0.23869270830854075	-1.272912985066091	1	0.16249474045804754	0.12695202954240473	-0.3708201396810821	0.35724425799120435	0.9760490597897529	-0.21869423895062917	-1.7061940012434151	-1.3099481863534899	-0.898253781216778	-1.9430590644371246	1.294693541753371
862	1.1137280550614062	-0.2951170927384823	-1.1287662150771163	-1.6371806389666417	-0.46370174018769894	-0.4641586300317974	-1.812719850467331	Yes	0.41681421935058266	0.0462253053998442	1	2.117936707863782	0.7456345499845581	0.9163461283336556	1.320626765298088	-0.8672762819358699	-0.21835974650637904	1.0700001618775297	1.2033105551736385	0.6943817751133469	0.2975214053438629	1	0.25984226273997013	1.9023284127830669	0.7004582486937991	1.9614930362795888	-0.4460672176793367	-2.2838622699241196	-0.8114678560029984	-0.48430347338708424	-1.1141045591602028	-0.7804414203364294	-0.3452025651351465
904	0.5516123626488887	1.0448181345168013	-0.7079163507379097	0.26956754675284916	1.5847780282858692	-1.5884792714277587	-0.3428575800089764	Yes	0.2152878303119034	-0.25141000885485226	1	0.24440891617663216	0.3042563119336448	-0.9567957402224246	0.4214789788399708	0.7192998626631159	1.6061307269266785	-1.8778499943958251	0.8972947225077303	-0.4304203331913811	0.05836896407853176	1	-0.1199176582694396	0.9147179663520054	1.1326621738208722	-1.0810446576349884	-1.5128744260278917	-0.2903431269869909	0.25535946823846595	0.4300269310906982	0.05093530007550682	-0.15770855393700414	-1.5394034537413512
1374	-0.11824754199340501	0.9563718671400625	0.7488431943598011	0.7212701225159576	2.09948103396418	0.09980974718739921	1.1509698361631069	No	1.0544120874353482	-0.446017714329077	0	0.20240156114869542	-0.19125322604837872	-0.26536752467202174	0.22638090106121325	0.1389469944211514	1.1115649600019666	-0.8277042284135752	0.17627118456133006	0.19588992264191954	-1.0656475116085877	0	-0.40363156148391904	0.1107646476419544	-1.2129792047136607	-0.6998623535533224	1.5932712560152598	0.9043288196075099	1.30905189566539	0.7055012139343224	1.199913229870239	1.5409477645421685	-0.19153152533208298
1718	-2.2944656656709577	-0.6278512030795022	1.6725694763061068	1.3102567228524913	2.5872479558535693	-0.9129933667890254	-1.221579589522122	No	-0.4247255570553277	-0.09114483964078499	0	0.3242228594317986	0.6915032694433314	-1.2878431653455293	-0.057783711322809225	-0.46645703312625786	0.4424465990554003	0.5573305544150287	0.046319268122160674	1.7169290813684546	0.891416624335734	1	-0.7530474926995705	-0.49017934137471597	-0.2430459649821951	0.16395519319008497	-0.019546665200492204	1.0057051790552134	-0.8261875740686725	-0.6890716258455832	0.472280203754881	1.641596527418657	-0.188055272570109
[truncated: 253 more rows]
